# Supplementary material for: Metabolic influence of core ciliates within the rumen microbiome
Source: ISME J. 2023 May 11;17(7):1128–40. doi: 10.1038/s41396-023-01407-y (PMC10284877; doi:10.1038/s41396-023-01407-y)
Supplement: Supplementary file 7 — Supplementary Table S6 [file 41396_2023_1407_MOESM7_ESM.xlsx]

## Sheet: RUDB_C
		CTL	CTL	CTL	CTL	COS	COS	COS	COS	MAG_annotation			SAG_annotation			ENTO-genome_annotation
MAG ID	Protozoa ID, first hit (same as "Protein")	14 int.	3 int.	8 int.	9 int.	11 int.	13 int.	4 int.	6 int.	kegg_id	cazy_hits	pfam_hits	KoFamScan	CAZy	Pfam_desc	KoFamScan	CAZy	Pfam_desc	Protein Length	Sequence coverage [%]	Protein Prob.	Top Peptide Prob.	Combined Total Peptides	Combined Spectral Count	Combined Unique Spectral Count	Protein	Indistinguishable Proteins	Protein ID
	Dasytricha.ruminantium.SAG3.g10006.t1	NaN	24.1015	NaN	24.613	NaN	NaN	NaN	NaN						14-3-3 protein				378	14.6	1	0.999	13	8	8	Dasytricha.ruminantium.SAG3.g10006.t1		Dasytricha.ruminantium.SAG3.g10006.t1
	Dasytricha.ruminantium.SAG3.g10038.t1	NaN	22.1127	23.0913	22.2495	NaN	23.437	23.2601	NaN				K01869		Anticodon-binding domain of tRNA ligase;tRNA synthetases class I (I, L, M and V)				1089	1.9	0	0.9966	7	11	0	Dasytricha.ruminantium.SAG3.g10038.t1		Dasytricha.ruminantium.SAG3.g10038.t1
	Dasytricha.ruminantium.SAG3.g10045.t1	25.5232	26.9313	26.4483	26.8679	24.1233	26.7912	24.5739	NaN						Ras family				374	2.9	0	0.999	1	26	0	Dasytricha.ruminantium.SAG3.g10045.t1	Dasytricha.ruminantium.SAG3.g10187.t1, Dasytricha.ruminantium.SAG3.g14007.t1, Dasytricha.ruminantium.SAG3.g1809.t1, Dasytricha.ruminantium.SAG3.g2927.t1, Dasytricha.ruminantium.SAG3.g3060.t1, Dasytricha.ruminantium.SAG3.g340.t1, Dasytricha.ruminantium.SAG3.g5624.t1, Diplodinium.dentatum.SAGT1.g14678.t1, Diplodinium.dentatum.SAGT1.g14802.t1, Diplodinium.dentatum.SAGT1.g19646.t1, Diplodinium.dentat…	Dasytricha.ruminantium.SAG3.g10045.t1
	Dasytricha.ruminantium.SAG3.g1015.t1	NaN	21.3094	NaN	23.0377	NaN	NaN	NaN	NaN				K01881		Aminoacyl-tRNA editing domain;Anticodon binding domain;Prolyl-tRNA synthetase, C-terminal;tRNA synthetase class II core domain (G, H, P, S and T)				695	1.7	1	0.9986	2	3	3	Dasytricha.ruminantium.SAG3.g1015.t1		Dasytricha.ruminantium.SAG3.g1015.t1
	Dasytricha.ruminantium.SAG3.g10163.t1	NaN	25.1679	24.4044	26.2852	NaN	22.5856	NaN	NaN						Major Facilitator Superfamily				481	20.6	1	0.999	8	23	19	Dasytricha.ruminantium.SAG3.g10163.t1		Dasytricha.ruminantium.SAG3.g10163.t1
	Dasytricha.ruminantium.SAG3.g10237.t1	NaN	25.7771	25.7579	27.7805	NaN	NaN	22.8863	NaN				K03283		Hsp70 protein				664	15.7	1	0.999	44	47	20	Dasytricha.ruminantium.SAG3.g10237.t1		Dasytricha.ruminantium.SAG3.g10237.t1
	Dasytricha.ruminantium.SAG3.g10241.t1	NaN	22.2708	NaN	23.5621	NaN	NaN	NaN	NaN				K02917		Ribosomal protein L35Ae				116	9.5	1	0.9965	2	2	2	Dasytricha.ruminantium.SAG3.g10241.t1		Dasytricha.ruminantium.SAG3.g10241.t1
	Dasytricha.ruminantium.SAG3.g10249.t1	NaN	24.1929	NaN	25.2368	23.9533	23.7833	NaN	NaN				K03231		Elongation factor Tu C-terminal domain;Elongation factor Tu domain 2;Elongation factor Tu GTP binding domain				453	15	1	0.999	18	32	6	Dasytricha.ruminantium.SAG3.g10249.t1		Dasytricha.ruminantium.SAG3.g10249.t1
	Dasytricha.ruminantium.SAG3.g10487.t1	NaN	20.9924	22.9083	NaN	NaN	NaN	NaN	NaN				K01689		Enolase, C-terminal TIM barrel domain;Enolase, N-terminal domain				426	5.2	1	0.999	9	2	2	Dasytricha.ruminantium.SAG3.g10487.t1		Dasytricha.ruminantium.SAG3.g10487.t1
	Dasytricha.ruminantium.SAG3.g1051.t1	NaN	25.3669	22.5345	26.8521	NaN	NaN	NaN	NaN				K02985						212	21.2	1	0.9967	6	18	17	Dasytricha.ruminantium.SAG3.g1051.t1		Dasytricha.ruminantium.SAG3.g1051.t1
	Dasytricha.ruminantium.SAG3.g1059.t1	NaN	24.9707	NaN	26.4334	NaN	NaN	NaN	NaN						EF-hand domain pair				352	22.2	1	0.999	9	15	3	Dasytricha.ruminantium.SAG3.g1059.t1		Dasytricha.ruminantium.SAG3.g1059.t1
	Dasytricha.ruminantium.SAG3.g10598.t1	NaN	21.1211	NaN	22.9121	NaN	NaN	NaN	NaN						TB2/DP1, HVA22 family				137	6.6	0.97	0.9984	1	2	2	Dasytricha.ruminantium.SAG3.g10598.t1		Dasytricha.ruminantium.SAG3.g10598.t1
	Dasytricha.ruminantium.SAG3.g1061.t1	NaN	24.8074	NaN	26.7654	NaN	NaN	NaN	NaN				K00845		Domain of unknown function (DUF4457);ROK family				1576	6.3	1	0.999	8	17	13	Dasytricha.ruminantium.SAG3.g1061.t1		Dasytricha.ruminantium.SAG3.g1061.t1
	Dasytricha.ruminantium.SAG3.g10725.t1	NaN	23.8551	NaN	25.2261	NaN	NaN	NaN	NaN				K02966;K12667		Oligosaccharyltransferase subunit Ribophorin II;Ribosomal protein S19e				757	4.8	1	0.999	3	8	8	Dasytricha.ruminantium.SAG3.g10725.t1		Dasytricha.ruminantium.SAG3.g10725.t1
	Dasytricha.ruminantium.SAG3.g10726.t1	NaN	27.0317	27.5992	26.7364	NaN	25.9497	23.5442	NaN				K02995		Ribosomal protein S8e				188	26.1	1	0.999	7	61	1	Dasytricha.ruminantium.SAG3.g10726.t1		Dasytricha.ruminantium.SAG3.g10726.t1
	Dasytricha.ruminantium.SAG3.g10741.t1	NaN	23.6438	NaN	25.1133	NaN	NaN	NaN	NaN						Tctex-1 family				118	33.8	1	0.999	3	7	7	Dasytricha.ruminantium.SAG3.g10741.t1		Dasytricha.ruminantium.SAG3.g10741.t1
	Dasytricha.ruminantium.SAG3.g10760.t1	NaN	22.5266	NaN	23.8035	NaN	NaN	NaN	NaN				K02885		Protein kinase domain;Ribosomal protein L19e				391	2.6	1	0.9972	5	2	2	Dasytricha.ruminantium.SAG3.g10760.t1		Dasytricha.ruminantium.SAG3.g10760.t1
	Dasytricha.ruminantium.SAG3.g10801.t1	23.4845	23.3969	23.6133	23.3839	22.2532	23.1219	NaN	NaN						Cation transport ATPase (P-type);Cation transporting ATPase, C-terminus;E1-E2 ATPase;haloacid dehalogenase-like hydrolase				1200	0.7	0	0.9982	2	14	0	Dasytricha.ruminantium.SAG3.g10801.t1	Dasytricha.ruminantium.SAG3.g2340.t1, Diplodinium.dentatum.SAGT1.g1202.t1, Diplodinium.dentatum.SAGT1.g1682.t1, Diplodinium.dentatum.SAGT1.g1804.t1, Diplodinium.dentatum.SAGT1.g1885.t1, Diplodinium.dentatum.SAGT1.g1942.t1, Diplodinium.dentatum.SAGT1.g1946.t1, Diplodinium.dentatum.SAGT1.g40508.t1, Diplodinium.dentatum.SAGT1.g778.t1, Diplodinium.flabellum.SAG1.g1748.t1, Diplodinium.flabellum.SAG1.g…	Dasytricha.ruminantium.SAG3.g10801.t1
	Dasytricha.ruminantium.SAG3.g10866.t1	NaN	23.7912	NaN	24.892	NaN	NaN	NaN	NaN										112	19.6	1	0.999	1	6	6	Dasytricha.ruminantium.SAG3.g10866.t1		Dasytricha.ruminantium.SAG3.g10866.t1
	Dasytricha.ruminantium.SAG3.g1089.t1	NaN	26.0483	NaN	27.3231	NaN	NaN	NaN	NaN						p25-alpha				134	27.6	1	0.999	7	16	14	Dasytricha.ruminantium.SAG3.g1089.t1		Dasytricha.ruminantium.SAG3.g1089.t1
	Dasytricha.ruminantium.SAG3.g10909.t1	NaN	24.6097	NaN	27.2596	NaN	NaN	NaN	NaN				K16489						1279	8.6	1	0.9974	19	33	15	Dasytricha.ruminantium.SAG3.g10909.t1		Dasytricha.ruminantium.SAG3.g10909.t1
	Dasytricha.ruminantium.SAG3.g1096.t1	NaN	22.1366	NaN	22.3965	NaN	NaN	NaN	NaN				K08582;K13169		Calpain family cysteine protease				1634	1.3	1	0.9989	2	3	3	Dasytricha.ruminantium.SAG3.g1096.t1		Dasytricha.ruminantium.SAG3.g1096.t1
	Dasytricha.ruminantium.SAG3.g1097.t1	NaN	21.2186	NaN	24.9574	NaN	NaN	NaN	NaN				K05349	GH3	Fibronectin type III-like domain;Glycosyl hydrolase family 3 C-terminal domain;Glycosyl hydrolase family 3 N terminal domain				1692	2.2	1	0.9961	6	8	2	Dasytricha.ruminantium.SAG3.g1097.t1		Dasytricha.ruminantium.SAG3.g1097.t1
	Dasytricha.ruminantium.SAG3.g11015.t1	NaN	21.8246	NaN	24.1323	NaN	NaN	NaN	NaN				K02949		Ribosomal protein S17;Ribosomal_S17 N-terminal				179	20.1	1	0.999	4	3	3	Dasytricha.ruminantium.SAG3.g11015.t1		Dasytricha.ruminantium.SAG3.g11015.t1
	Dasytricha.ruminantium.SAG3.g11025.t1	NaN	22.3569	22.6308	25.4047	NaN	22.1229	NaN	NaN						Malic enzyme, NAD binding domain;Malic enzyme, N-terminal domain				770	7.4	1	0.999	5	17	4	Dasytricha.ruminantium.SAG3.g11025.t1		Dasytricha.ruminantium.SAG3.g11025.t1
	Dasytricha.ruminantium.SAG3.g1107.t1	NaN	25.569	24.6856	26.3304	NaN	NaN	NaN	NaN				K02866;K03263		Eukaryotic elongation factor 5A hypusine, DNA-binding OB fold;Ribosomal protein L16p/L10e				371	21.3	1	0.999	13	32	12	Dasytricha.ruminantium.SAG3.g1107.t1		Dasytricha.ruminantium.SAG3.g1107.t1
	Dasytricha.ruminantium.SAG3.g11141.t1	NaN	24.6642	24.0886	24.1509	NaN	22.7641	23.0331	NaN										151	27.2	1	0.999	4	29	0	Dasytricha.ruminantium.SAG3.g11141.t1	Dasytricha.ruminantium.SAG3.g586.t1, Diplodinium.dentatum.SAGT1.g15863.t1, Diplodinium.dentatum.SAGT1.g38999.t1, Diplodinium.dentatum.SAGT1.g39234.t1, Diplodinium.dentatum.SAGT1.g40062.t1, Diplodinium.flabellum.SAG1.g19741.t1, Diplodinium.flabellum.SAG1.g19803.t1, Diplodinium.flabellum.SAG1.g36480.t1, Diplodinium.flabellum.SAG1.g43329.t1, Diplodinium.flabellum.SAG1.g43330.t1, Enoploplastron.trilo…	Dasytricha.ruminantium.SAG3.g11141.t1
	Dasytricha.ruminantium.SAG3.g11197.t1	24.5953	27.1408	26.4727	27.1858	NaN	23.3805	23.193	NaN						CFA20 domain;ROK family				601	15.3	1	0.999	10	59	2	Dasytricha.ruminantium.SAG3.g11197.t1		Dasytricha.ruminantium.SAG3.g11197.t1
	Dasytricha.ruminantium.SAG3.g11200.t1	NaN	22.406	NaN	25.2034	NaN	NaN	NaN	NaN				K02865		Ribosomal protein L1p/L10e family				207	11.6	1	0.999	3	6	4	Dasytricha.ruminantium.SAG3.g11200.t1		Dasytricha.ruminantium.SAG3.g11200.t1
	Dasytricha.ruminantium.SAG3.g11362.t1	NaN	22.4474	NaN	24.0775	NaN	NaN	NaN	NaN						Alcohol dehydrogenase GroES-like domain;Zinc-binding dehydrogenase				345	18	1	0.999	8	12	4	Dasytricha.ruminantium.SAG3.g11362.t1		Dasytricha.ruminantium.SAG3.g11362.t1
	Dasytricha.ruminantium.SAG3.g11414.t1	NaN	22.7581	22.7714	23.3062	NaN	NaN	NaN	NaN						WD domain, G-beta repeat				283	3.2	0.7	0.9802	1	9	0	Dasytricha.ruminantium.SAG3.g11414.t1	Diplodinium.dentatum.SAGT1.g22113.t1, Diplodinium.dentatum.SAGT1.g22204.t1, Diplodinium.flabellum.SAG1.g1430.t1, Diplodinium.flabellum.SAG1.g20448.t1, Diplodinium.flabellum.SAG1.g5011.t1, Diplodinium.flabellum.SAG1.g5046.t1, Enoploplastron.triloricatum.SAGT1.g27755.t1, Enoploplastron.triloricatum.SAGT1.g6889.t1, Ento_g11811.t1, Ento_g38630.t1, Entodinium.bursa.SAG3.g15327.t1, Entodinium.bursa.SAG…	Dasytricha.ruminantium.SAG3.g11414.t1
	Dasytricha.ruminantium.SAG3.g11484.t1	NaN	21.4326	NaN	23.1205	NaN	NaN	NaN	NaN						AAA+ lid domain				330	10	1	0.9884	3	3	3	Dasytricha.ruminantium.SAG3.g11484.t1		Dasytricha.ruminantium.SAG3.g11484.t1
	Dasytricha.ruminantium.SAG3.g11564.t1	NaN	21.1191	22.832	23.3224	NaN	NaN	22.8128	NaN				K01887		DALR anticodon binding domain;tRNA synthetases class I (R)				637	1.7	0	0.9981	1	7	0	Dasytricha.ruminantium.SAG3.g11564.t1	Polyplastron.multivesiculatum.SAGT3.g38300.t1	Dasytricha.ruminantium.SAG3.g11564.t1
	Dasytricha.ruminantium.SAG3.g11573.t1	NaN	21.8356	NaN	24.8943	NaN	NaN	NaN	NaN										523	10.3	1	0.9989	4	5	5	Dasytricha.ruminantium.SAG3.g11573.t1		Dasytricha.ruminantium.SAG3.g11573.t1
	Dasytricha.ruminantium.SAG3.g11621.t1	NaN	25.1461	NaN	24.0525	NaN	NaN	NaN	NaN				K02962		FHA domain;Ribosomal S17				458	7	0	0.9989	4	13	0	Dasytricha.ruminantium.SAG3.g11621.t1	Isotricha.prostoma.SAG3.g19873.t1, Isotricha.prostoma.SAG3.g2190.t1	Dasytricha.ruminantium.SAG3.g11621.t1
	Dasytricha.ruminantium.SAG3.g11680.t1	NaN	24.6447	NaN	26.1934	NaN	NaN	NaN	NaN				K02989		Galactose oxidase, central domain;Ribosomal protein S7p/S5e				772	4	1	0.999	6	7	0	Dasytricha.ruminantium.SAG3.g11680.t1	Dasytricha.ruminantium.SAG3.g1615.t1	Dasytricha.ruminantium.SAG3.g11680.t1
	Dasytricha.ruminantium.SAG3.g11683.t1	NaN	23.3643	NaN	24.7804	NaN	NaN	NaN	NaN				K17943		NF-kappa-B-activating protein C-terminal domain;Pumilio-family RNA binding repeat;Ribosomal protein L23				561	3.4	1	0.9985	3	4	4	Dasytricha.ruminantium.SAG3.g11683.t1		Dasytricha.ruminantium.SAG3.g11683.t1
	Dasytricha.ruminantium.SAG3.g11773.t1	NaN	24.6706	22.8708	26.0769	NaN	22.657	NaN	NaN						EF hand;EF-hand domain pair				651	5.4	1	0.9923	4	12	1	Dasytricha.ruminantium.SAG3.g11773.t1		Dasytricha.ruminantium.SAG3.g11773.t1
	Dasytricha.ruminantium.SAG3.g12076.t1	NaN	23.7831	NaN	22.734	NaN	NaN	NaN	NaN				K02938		Ribosomal Proteins L2, C-terminal domain;Ribosomal Proteins L2, RNA binding domain				731	4.1	1	0.9956	6	13	0	Dasytricha.ruminantium.SAG3.g12076.t1		Dasytricha.ruminantium.SAG3.g12076.t1
	Dasytricha.ruminantium.SAG3.g12080.t1	23.9359	28.5784	26.4842	29.5665	23.6998	26.6862	NaN	NaN				K01006		PEP-utilising enzyme, mobile domain;PEP-utilising enzyme, PEP-binding domain;Pyruvate phosphate dikinase, AMP/ATP-binding domain				794	23.8	1	0.999	55	122	44	Dasytricha.ruminantium.SAG3.g12080.t1		Dasytricha.ruminantium.SAG3.g12080.t1
	Dasytricha.ruminantium.SAG3.g12125.t1	NaN	26.4742	23.1572	27.38	NaN	NaN	NaN	NaN						EF-hand domain pair				169	50.3	1	0.999	5	30	30	Dasytricha.ruminantium.SAG3.g12125.t1		Dasytricha.ruminantium.SAG3.g12125.t1
	Dasytricha.ruminantium.SAG3.g1217.t1	27.0375	29.903	28.4666	30.9731	26.1832	27.6112	27.6493	NaN				K01006		PEP-utilising enzyme, mobile domain;PEP-utilising enzyme, PEP-binding domain;Pyruvate phosphate dikinase, AMP/ATP-binding domain				886	45.8	1	0.999	62	329	121	Dasytricha.ruminantium.SAG3.g1217.t1		Dasytricha.ruminantium.SAG3.g1217.t1
	Dasytricha.ruminantium.SAG3.g12179.t1	NaN	21.1608	NaN	22.4986	NaN	NaN	NaN	NaN										514	1.6	0.94	0.9973	1	2	2	Dasytricha.ruminantium.SAG3.g12179.t1		Dasytricha.ruminantium.SAG3.g12179.t1
	Dasytricha.ruminantium.SAG3.g12186.t1	NaN	25.1601	NaN	26.6363	NaN	NaN	NaN	NaN						Cation transport ATPase (P-type);Cation transporter/ATPase, N-terminus;Cation transporting ATPase, C-terminus;E1-E2 ATPase				1040	11.7	1	0.999	18	21	21	Dasytricha.ruminantium.SAG3.g12186.t1		Dasytricha.ruminantium.SAG3.g12186.t1
	Dasytricha.ruminantium.SAG3.g12217.t1	NaN	23.8279	NaN	22.6174	NaN	NaN	NaN	NaN						Peptidase family C69				231	19	1	0.999	3	5	5	Dasytricha.ruminantium.SAG3.g12217.t1		Dasytricha.ruminantium.SAG3.g12217.t1
	Dasytricha.ruminantium.SAG3.g12229.t1	NaN	23.6479	NaN	24.982	NaN	NaN	NaN	NaN						EF-hand domain pair;Plectin/S10 domain				289	8	1	0.999	3	11	4	Dasytricha.ruminantium.SAG3.g12229.t1		Dasytricha.ruminantium.SAG3.g12229.t1
	Dasytricha.ruminantium.SAG3.g12252.t1	NaN	22.5569	NaN	24.3114	NaN	NaN	NaN	NaN						Ribosomal S13/S15 N-terminal domain				467	7.5	1	0.9989	3	6	3	Dasytricha.ruminantium.SAG3.g12252.t1		Dasytricha.ruminantium.SAG3.g12252.t1
	Dasytricha.ruminantium.SAG3.g12346.t1	NaN	25.5084	22.4641	27.5611	NaN	NaN	NaN	NaN				K12447		UTP--glucose-1-phosphate uridylyltransferase				559	26.8	1	0.999	18	28	28	Dasytricha.ruminantium.SAG3.g12346.t1		Dasytricha.ruminantium.SAG3.g12346.t1
	Dasytricha.ruminantium.SAG3.g12373.t1	NaN	23.4906	NaN	25.2996	NaN	NaN	NaN	NaN										364	11	1	0.999	4	8	8	Dasytricha.ruminantium.SAG3.g12373.t1		Dasytricha.ruminantium.SAG3.g12373.t1
	Dasytricha.ruminantium.SAG3.g1239.t1	NaN	20.2183	NaN	27.6068	NaN	NaN	NaN	NaN						ER lumen protein retaining receptor;Major Facilitator Superfamily				687	7.6	1	0.999	5	7	7	Dasytricha.ruminantium.SAG3.g1239.t1		Dasytricha.ruminantium.SAG3.g1239.t1
	Dasytricha.ruminantium.SAG3.g12515.t1	25.8521	27.9476	28.1192	28.4226	24.6512	26.7463	24.6203	NaN						Hsp70 protein				660	30.2	1	0.999	22	171	1	Dasytricha.ruminantium.SAG3.g12515.t1		Dasytricha.ruminantium.SAG3.g12515.t1
	Dasytricha.ruminantium.SAG3.g12869.t1	NaN	22.7038	NaN	23.3744	NaN	NaN	NaN	NaN				K02937		Ribosomal L30 N-terminal domain;Ribosomal protein L30p/L7e				282	3.9	1	0.9989	9	2	2	Dasytricha.ruminantium.SAG3.g12869.t1		Dasytricha.ruminantium.SAG3.g12869.t1
	Dasytricha.ruminantium.SAG3.g12947.t1	NaN	22.7932	NaN	24.7262	NaN	NaN	NaN	NaN				K02991		Ribosomal protein S6e				510	7.8	1	0.999	4	6	4	Dasytricha.ruminantium.SAG3.g12947.t1		Dasytricha.ruminantium.SAG3.g12947.t1
	Dasytricha.ruminantium.SAG3.g12992.t1	NaN	21.207	NaN	25.2919	NaN	NaN	NaN	NaN						MORN repeat				344	19.2	1	0.999	4	5	5	Dasytricha.ruminantium.SAG3.g12992.t1		Dasytricha.ruminantium.SAG3.g12992.t1
	Dasytricha.ruminantium.SAG3.g13074.t1	NaN	23.9284	23.3586	24.2628	NaN	23.4207	22.8045	NaN						Ras family				201	3.5	0	0.9957	7	11	0	Dasytricha.ruminantium.SAG3.g13074.t1		Dasytricha.ruminantium.SAG3.g13074.t1
	Dasytricha.ruminantium.SAG3.g13113.t1	NaN	24.2794	NaN	25.0972	NaN	NaN	NaN	NaN				K02875		Ribosomal protein L14				111	27.9	1	0.999	5	7	4	Dasytricha.ruminantium.SAG3.g13113.t1		Dasytricha.ruminantium.SAG3.g13113.t1
	Dasytricha.ruminantium.SAG3.g13147.t1	NaN	22.4984	NaN	23.1024	NaN	NaN	NaN	NaN						Nucleoside diphosphate kinase				352	6.3	1	0.998	2	4	0	Dasytricha.ruminantium.SAG3.g13147.t1		Dasytricha.ruminantium.SAG3.g13147.t1
	Dasytricha.ruminantium.SAG3.g13172.t1	NaN	22.3966	NaN	23.4413	NaN	NaN	NaN	NaN						DnaJ domain;EF-hand domain pair				227	9.3	0.98	0.999	1	3	3	Dasytricha.ruminantium.SAG3.g13172.t1		Dasytricha.ruminantium.SAG3.g13172.t1
	Dasytricha.ruminantium.SAG3.g13216.t1	NaN	23.5577	NaN	24.4223	NaN	NaN	NaN	NaN					GH32	Glycosyl hydrolases family 32 C terminal;Glycosyl hydrolases family 32 N-terminal domain				749	2.8	1	0.9989	2	4	4	Dasytricha.ruminantium.SAG3.g13216.t1		Dasytricha.ruminantium.SAG3.g13216.t1
	Dasytricha.ruminantium.SAG3.g13230.t1	NaN	21.0503	NaN	22.4137	NaN	NaN	NaN	NaN				K01267		Aminopeptidase I zinc metalloprotease (M18)				467	1.7	0.99	0.9759	2	2	2	Dasytricha.ruminantium.SAG3.g13230.t1		Dasytricha.ruminantium.SAG3.g13230.t1
	Dasytricha.ruminantium.SAG3.g1325.t1	NaN	23.4076	NaN	25.4287	NaN	NaN	NaN	NaN						EF-hand domain pair				186	33.9	1	0.999	4	6	6	Dasytricha.ruminantium.SAG3.g1325.t1		Dasytricha.ruminantium.SAG3.g1325.t1
	Dasytricha.ruminantium.SAG3.g1329.t1	NaN	22.614	NaN	25.2379	NaN	NaN	NaN	NaN				K02964		Ribosomal protein S13/S18				144	22.9	1	0.9989	4	8	7	Dasytricha.ruminantium.SAG3.g1329.t1		Dasytricha.ruminantium.SAG3.g1329.t1
	Dasytricha.ruminantium.SAG3.g13291.t1	23.6261	25.4513	24.5407	24.9294	NaN	NaN	22.9513	NaN						Ras family				207	9.2	0.97	0.9988	5	15	0	Dasytricha.ruminantium.SAG3.g13291.t1	Isotricha.sp.YL-2021b.SAG3.g26135.t1	Dasytricha.ruminantium.SAG3.g13291.t1
	Dasytricha.ruminantium.SAG3.g13450.t1	NaN	20.3366	NaN	22.6476	NaN	NaN	NaN	NaN				K24139		Membrane transport protein				384	1.8	0.65	0.9761	1	2	2	Dasytricha.ruminantium.SAG3.g13450.t1		Dasytricha.ruminantium.SAG3.g13450.t1
	Dasytricha.ruminantium.SAG3.g13459.t1	NaN	24.8988	22.5181	26.2505	NaN	NaN	22.9787	NaN				K03386		AhpC/TSA family;C-terminal domain of 1-Cys peroxiredoxin				254	19.3	1	0.999	5	21	8	Dasytricha.ruminantium.SAG3.g13459.t1		Dasytricha.ruminantium.SAG3.g13459.t1
	Dasytricha.ruminantium.SAG3.g1352.t1	NaN	24.739	NaN	27.067	NaN	NaN	NaN	NaN						Thioredoxin;Thioredoxin-like domain				456	25.7	1	0.999	15	17	15	Dasytricha.ruminantium.SAG3.g1352.t1		Dasytricha.ruminantium.SAG3.g1352.t1
	Dasytricha.ruminantium.SAG3.g1358.t1	NaN	22.6139	NaN	24.6723	NaN	NaN	NaN	NaN				K09494		TCP-1/cpn60 chaperonin family				532	7.1	1	0.9985	7	9	2	Dasytricha.ruminantium.SAG3.g1358.t1		Dasytricha.ruminantium.SAG3.g1358.t1
	Dasytricha.ruminantium.SAG3.g13717.t1	NaN	21.1762	NaN	22.8654	NaN	NaN	NaN	NaN						Adenylate kinase				441	2.3	0.92	0.9962	1	2	0	Dasytricha.ruminantium.SAG3.g13717.t1	Dasytricha.ruminantium.SAG3.g2362.t1	Dasytricha.ruminantium.SAG3.g13717.t1
	Dasytricha.ruminantium.SAG3.g1377.t1	NaN	23.3936	NaN	24.7781	NaN	NaN	NaN	NaN										915	2	1	0.9928	3	5	5	Dasytricha.ruminantium.SAG3.g1377.t1		Dasytricha.ruminantium.SAG3.g1377.t1
	Dasytricha.ruminantium.SAG3.g13777.t1	NaN	21.7279	NaN	23.5266	NaN	NaN	NaN	NaN						14-3-3 protein				241	13.7	0.99	0.999	6	6	0	Dasytricha.ruminantium.SAG3.g13777.t1	Dasytricha.ruminantium.SAG3.g2064.t1	Dasytricha.ruminantium.SAG3.g13777.t1
	Dasytricha.ruminantium.SAG3.g1389.t1	NaN	25.8677	NaN	27.64	NaN	NaN	NaN	NaN				K00703	GT5	Glycogen recognition site of AMP-activated protein kinase;Glycosyl transferases group 1;Starch synthase catalytic domain				1802	10.4	1	0.999	18	30	28	Dasytricha.ruminantium.SAG3.g1389.t1		Dasytricha.ruminantium.SAG3.g1389.t1
	Dasytricha.ruminantium.SAG3.g13934.t1	NaN	23.7568	NaN	25.3798	NaN	NaN	NaN	NaN						Insertion domain in 60S ribosomal protein L10P;Ribosomal protein L10				329	12.5	1	0.999	6	5	2	Dasytricha.ruminantium.SAG3.g13934.t1		Dasytricha.ruminantium.SAG3.g13934.t1
	Dasytricha.ruminantium.SAG3.g14096.t1	23.8721	27.6012	25.9224	29.6993	NaN	NaN	NaN	NaN										613	24.8	1	0.999	22	81	37	Dasytricha.ruminantium.SAG3.g14096.t1		Dasytricha.ruminantium.SAG3.g14096.t1
	Dasytricha.ruminantium.SAG3.g1419.t1	NaN	24.6975	25.1954	25.3919	NaN	NaN	NaN	NaN				K11252		Core histone H2A/H2B/H3/H4				123	23.6	1	0.999	6	36	33	Dasytricha.ruminantium.SAG3.g1419.t1		Dasytricha.ruminantium.SAG3.g1419.t1
	Dasytricha.ruminantium.SAG3.g14422.t1	NaN	23.8287	NaN	25.5577	NaN	NaN	NaN	NaN						Peptidase dimerisation domain;Peptidase family M20/M25/M40				441	8.6	1	0.9988	5	10	1	Dasytricha.ruminantium.SAG3.g14422.t1		Dasytricha.ruminantium.SAG3.g14422.t1
	Dasytricha.ruminantium.SAG3.g14571.t1	NaN	26.9724	24.5531	27.9772	NaN	23.4731	NaN	NaN						Actin				360	37.8	1	0.999	15	54	13	Dasytricha.ruminantium.SAG3.g14571.t1		Dasytricha.ruminantium.SAG3.g14571.t1
	Dasytricha.ruminantium.SAG3.g14579.t1	NaN	21.5932	NaN	25.2418	NaN	NaN	NaN	NaN				K05349	GH3	Fibronectin type III-like domain;Glycosyl hydrolase family 3 C-terminal domain;Glycosyl hydrolase family 3 N terminal domain				620	4.2	1	0.9899	3	7	2	Dasytricha.ruminantium.SAG3.g14579.t1		Dasytricha.ruminantium.SAG3.g14579.t1
	Dasytricha.ruminantium.SAG3.g14598.t1	24.2985	25.5136	NaN	24.808	NaN	25.9181	NaN	NaN				K03626;K11254		Centromere kinetochore component CENP-T histone fold;HYPK UBA domain;NAC domain				276	2.9	0	0.9928	5	11	0	Dasytricha.ruminantium.SAG3.g14598.t1		Dasytricha.ruminantium.SAG3.g14598.t1
	Dasytricha.ruminantium.SAG3.g14789.t1	NaN	27.4305	25.4224	27.554	22.822	24.2149	NaN	NaN						Annexin				340	41.8	1	0.999	16	86	13	Dasytricha.ruminantium.SAG3.g14789.t1		Dasytricha.ruminantium.SAG3.g14789.t1
	Dasytricha.ruminantium.SAG3.g15095.t1	NaN	21.8603	NaN	27.075	NaN	NaN	NaN	NaN				K01363		Papain family cysteine protease				290	16.9	1	0.999	4	9	9	Dasytricha.ruminantium.SAG3.g15095.t1		Dasytricha.ruminantium.SAG3.g15095.t1
	Dasytricha.ruminantium.SAG3.g15098.t1	NaN	22.1454	NaN	26.078	NaN	NaN	NaN	NaN				K02934		Ribosomal protein L6e				195	29.2	1	0.9989	5	7	7	Dasytricha.ruminantium.SAG3.g15098.t1		Dasytricha.ruminantium.SAG3.g15098.t1
	Dasytricha.ruminantium.SAG3.g15122.t1	NaN	24.1787	NaN	25.833	NaN	NaN	NaN	NaN				K01858		Myo-inositol-1-phosphate synthase				453	15	1	0.999	7	7	6	Dasytricha.ruminantium.SAG3.g15122.t1		Dasytricha.ruminantium.SAG3.g15122.t1
	Dasytricha.ruminantium.SAG3.g15515.t1	NaN	24.742	NaN	24.3306	NaN	20.8258	NaN	NaN				K02981		Ribosomal protein S5, C-terminal domain;Ribosomal protein S5, N-terminal domain				228	23.2	1	0.999	5	10	5	Dasytricha.ruminantium.SAG3.g15515.t1		Dasytricha.ruminantium.SAG3.g15515.t1
	Dasytricha.ruminantium.SAG3.g1562.t1	26.1552	29.607	28.6692	29.7847	25.734	28.2569	26.1074	NaN				K00688	GT35	Carbohydrate phosphorylase				951	38.7	1	0.999	35	246	43	Dasytricha.ruminantium.SAG3.g1562.t1		Dasytricha.ruminantium.SAG3.g1562.t1
	Dasytricha.ruminantium.SAG3.g16125.t1	NaN	23.6764	NaN	25.5934	NaN	NaN	NaN	NaN				K02987		40S ribosomal protein S4 C-terminus;Ribosomal family S4e;S4 domain				258	24.8	1	0.999	7	13	13	Dasytricha.ruminantium.SAG3.g16125.t1		Dasytricha.ruminantium.SAG3.g16125.t1
	Dasytricha.ruminantium.SAG3.g1624.t1	NaN	23.3072	NaN	24.018	NaN	NaN	NaN	NaN						Alba;Ribosomal protein S21e				277	10.5	1	0.999	2	4	4	Dasytricha.ruminantium.SAG3.g1624.t1		Dasytricha.ruminantium.SAG3.g1624.t1
	Dasytricha.ruminantium.SAG3.g16275.t1	NaN	26.639	24.9314	27.8226	NaN	NaN	NaN	NaN				K01689		Enolase, C-terminal TIM barrel domain				138	71.7	1	0.999	10	39	14	Dasytricha.ruminantium.SAG3.g16275.t1		Dasytricha.ruminantium.SAG3.g16275.t1
	Dasytricha.ruminantium.SAG3.g16384.t1	NaN	23.9736	NaN	26.3907	NaN	NaN	NaN	NaN						EF hand;EF-hand domain				164	31.1	1	0.999	4	9	8	Dasytricha.ruminantium.SAG3.g16384.t1		Dasytricha.ruminantium.SAG3.g16384.t1
	Dasytricha.ruminantium.SAG3.g16638.t1	NaN	23.4232	NaN	23.6208	NaN	NaN	NaN	NaN				K10420		Tctex-1 family				102	14.7	1	0.999	3	7	7	Dasytricha.ruminantium.SAG3.g16638.t1		Dasytricha.ruminantium.SAG3.g16638.t1
	Dasytricha.ruminantium.SAG3.g16873.t1	NaN	22.5484	NaN	25.3274	NaN	NaN	NaN	NaN				K02984		Ribosomal S3Ae family				221	28.5	1	0.9988	6	8	8	Dasytricha.ruminantium.SAG3.g16873.t1		Dasytricha.ruminantium.SAG3.g16873.t1
	Dasytricha.ruminantium.SAG3.g16894.t1	NaN	23.2708	NaN	23.3749	NaN	NaN	NaN	NaN										173	27.7	1	0.999	3	6	6	Dasytricha.ruminantium.SAG3.g16894.t1		Dasytricha.ruminantium.SAG3.g16894.t1
	Dasytricha.ruminantium.SAG3.g1702.t1	NaN	23.9054	NaN	26.4113	NaN	NaN	NaN	NaN										339	18.3	1	0.9988	6	11	11	Dasytricha.ruminantium.SAG3.g1702.t1		Dasytricha.ruminantium.SAG3.g1702.t1
	Dasytricha.ruminantium.SAG3.g17145.t1	NaN	22.56	NaN	24.3465	NaN	NaN	NaN	NaN						WD domain, G-beta repeat				363	8.5	1	0.9967	3	4	4	Dasytricha.ruminantium.SAG3.g17145.t1		Dasytricha.ruminantium.SAG3.g17145.t1
	Dasytricha.ruminantium.SAG3.g17561.t1	NaN	21.8782	NaN	23.3162	NaN	NaN	NaN	NaN				K00940		Nucleoside diphosphate kinase				149	18.8	1	0.999	4	2	1	Dasytricha.ruminantium.SAG3.g17561.t1		Dasytricha.ruminantium.SAG3.g17561.t1
	Dasytricha.ruminantium.SAG3.g17639.t1	NaN	23.7032	22.6137	23.9887	NaN	NaN	NaN	NaN						Protein kinase domain				319	7.2	0.99	0.9969	3	9	0	Dasytricha.ruminantium.SAG3.g17639.t1	Isotricha.intestinalis.SAGT2.g17693.t1, Isotricha.intestinalis.SAGT2.g27322.t1, Isotricha.prostoma.SAG3.g12808.t1, Isotricha.sp.YL-2021a.SAG1.g15189.t1, Isotricha.sp.YL-2021a.SAG1.g3940.t1	Dasytricha.ruminantium.SAG3.g17639.t1
	Dasytricha.ruminantium.SAG3.g18146.t1	NaN	22.9097	NaN	24.3527	NaN	NaN	NaN	NaN						Cofilin/tropomyosin-type actin-binding protein				124	37.6	1	0.999	4	8	8	Dasytricha.ruminantium.SAG3.g18146.t1		Dasytricha.ruminantium.SAG3.g18146.t1
	Dasytricha.ruminantium.SAG3.g1832.t1	NaN	23.823	NaN	25.2478	NaN	NaN	NaN	NaN						Malic enzyme, NAD binding domain;Malic enzyme, N-terminal domain				702	5.8	1	0.9989	4	8	8	Dasytricha.ruminantium.SAG3.g1832.t1		Dasytricha.ruminantium.SAG3.g1832.t1
	Dasytricha.ruminantium.SAG3.g18352.t1	NaN	24.3582	NaN	25.2109	NaN	NaN	NaN	NaN										129	11.6	1	0.999	2	5	5	Dasytricha.ruminantium.SAG3.g18352.t1		Dasytricha.ruminantium.SAG3.g18352.t1
	Dasytricha.ruminantium.SAG3.g18440.t1	NaN	22.3341	NaN	25.6075	NaN	NaN	NaN	NaN				K05759		Profilin				157	27.4	1	0.999	3	5	4	Dasytricha.ruminantium.SAG3.g18440.t1		Dasytricha.ruminantium.SAG3.g18440.t1
	Dasytricha.ruminantium.SAG3.g18466.t1	NaN	23.9289	NaN	24.9915	NaN	23.8759	22.9877	NaN				K02873		Ribosomal protein L13e				202	20.3	1	0.999	5	13	4	Dasytricha.ruminantium.SAG3.g18466.t1		Dasytricha.ruminantium.SAG3.g18466.t1
	Dasytricha.ruminantium.SAG3.g1847.t1	NaN	23.2767	NaN	25.3315	NaN	NaN	NaN	NaN				K01363		Papain family cysteine protease				301	9.3	1	0.999	2	5	5	Dasytricha.ruminantium.SAG3.g1847.t1		Dasytricha.ruminantium.SAG3.g1847.t1
	Dasytricha.ruminantium.SAG3.g1863.t1	25.2311	28.2554	28.3798	27.9016	25.0259	28.2602	22.9634	NaN				K07374;K14290		Tubulin C-terminal domain;Tubulin/FtsZ family, GTPase domain				449	8.7	1	0.999	32	118	0	Dasytricha.ruminantium.SAG3.g1863.t1		Dasytricha.ruminantium.SAG3.g1863.t1
	Dasytricha.ruminantium.SAG3.g1864.t1	28.0517	28.7202	27.1919	29.5693	25.5364	27.1341	NaN	NaN				K07375;K14290		Tubulin C-terminal domain;Tubulin/FtsZ family, GTPase domain				443	4.5	0	0.999	33	86	0	Dasytricha.ruminantium.SAG3.g1864.t1	Isotricha.intestinalis.SAGT2.g26915.t1	Dasytricha.ruminantium.SAG3.g1864.t1
	Dasytricha.ruminantium.SAG3.g2008.t1	NaN	25.3042	NaN	22.5041	NaN	NaN	NaN	NaN				K01886		Glutaminyl-tRNA synthetase, non-specific RNA binding region part 1;tRNA synthetases class I (E and Q), anti-codon binding domain;tRNA synthetases class I (E and Q), catalytic domain				967	3.7	1	0.999	5	4	2	Dasytricha.ruminantium.SAG3.g2008.t1		Dasytricha.ruminantium.SAG3.g2008.t1
	Dasytricha.ruminantium.SAG3.g2041.t1	NaN	20.7702	NaN	23.564	NaN	NaN	NaN	NaN				K02918		Ribosomal L29 protein				138	17.4	1	0.9989	4	2	2	Dasytricha.ruminantium.SAG3.g2041.t1		Dasytricha.ruminantium.SAG3.g2041.t1
	Dasytricha.ruminantium.SAG3.g2042.t1	NaN	22.8742	NaN	22.7763	NaN	NaN	NaN	NaN				K02144;K02993		Ribosomal protein S7e;V-ATPase subunit H				633	6.2	1	0.999	3	3	2	Dasytricha.ruminantium.SAG3.g2042.t1		Dasytricha.ruminantium.SAG3.g2042.t1
	Dasytricha.ruminantium.SAG3.g2043.t1	NaN	24.5643	NaN	23.4706	NaN	NaN	NaN	NaN				K02883		Ribosomal protein 60S L18 and 50S L18e				183	16.4	1	0.9989	4	4	3	Dasytricha.ruminantium.SAG3.g2043.t1		Dasytricha.ruminantium.SAG3.g2043.t1
	Dasytricha.ruminantium.SAG3.g2068.t1	NaN	23.4326	NaN	24.3905	NaN	NaN	NaN	NaN				K02868;K22182		Pyridine nucleotide-disulphide oxidoreductase;Pyridine nucleotide-disulphide oxidoreductase, dimerisation domain;ribosomal L5P family C-terminus;Ribosomal protein L5				651	5.1	1	0.999	6	7	6	Dasytricha.ruminantium.SAG3.g2068.t1		Dasytricha.ruminantium.SAG3.g2068.t1
	Dasytricha.ruminantium.SAG3.g2096.t1	NaN	23.7271	NaN	25.1445	NaN	NaN	NaN	NaN				K02997		S4 domain				177	23.7	1	0.9989	4	6	5	Dasytricha.ruminantium.SAG3.g2096.t1		Dasytricha.ruminantium.SAG3.g2096.t1
	Dasytricha.ruminantium.SAG3.g2143.t1	NaN	23.2221	NaN	23.1693	NaN	NaN	NaN	NaN				K00016		lactate/malate dehydrogenase, alpha/beta C-terminal domain;lactate/malate dehydrogenase, NAD binding domain				620	4.5	1	0.9989	4	2	1	Dasytricha.ruminantium.SAG3.g2143.t1		Dasytricha.ruminantium.SAG3.g2143.t1
	Dasytricha.ruminantium.SAG3.g2151.t1	NaN	22.5183	NaN	23.906	NaN	NaN	NaN	NaN										136	8.8	0.9	0.9949	1	4	4	Dasytricha.ruminantium.SAG3.g2151.t1		Dasytricha.ruminantium.SAG3.g2151.t1
	Dasytricha.ruminantium.SAG3.g2265.t1	NaN	22.4648	21.9653	NaN	NaN	NaN	NaN	NaN						EF-hand domain pair;Protein kinase domain				820	2.8	1	0.9972	2	6	0	Dasytricha.ruminantium.SAG3.g2265.t1	Dasytricha.ruminantium.SAG3.g2666.t1, Diplodinium.dentatum.SAGT1.g12389.t1, Diplodinium.dentatum.SAGT1.g21554.t1, Diplodinium.dentatum.SAGT1.g29430.t1, Diplodinium.dentatum.SAGT1.g33737.t1, Diplodinium.dentatum.SAGT1.g33749.t1, Diplodinium.flabellum.SAG1.g15707.t1, Diplodinium.flabellum.SAG1.g33764.t1, Diplodinium.flabellum.SAG1.g34441.t1, Diplodinium.flabellum.SAG1.g42021.t1, Enoploplastron.tril…	Dasytricha.ruminantium.SAG3.g2265.t1
	Dasytricha.ruminantium.SAG3.g2281.t1	NaN	25.3637	NaN	26.7705	NaN	NaN	NaN	NaN				K01835		Phosphoglucomutase/phosphomannomutase, alpha/beta/alpha domain I;Phosphoglucomutase/phosphomannomutase, alpha/beta/alpha domain II;Phosphoglucomutase/phosphomannomutase, alpha/beta/alpha domain III				564	26.4	1	0.999	24	16	8	Dasytricha.ruminantium.SAG3.g2281.t1		Dasytricha.ruminantium.SAG3.g2281.t1
	Dasytricha.ruminantium.SAG3.g2326.t1	NaN	27.135	26.3562	26.7649	21.2986	25.8131	NaN	NaN				K04079		Histidine kinase-, DNA gyrase B-, and HSP90-like ATPase;Hsp90 protein				760	3.8	1	0.999	38	44	1	Dasytricha.ruminantium.SAG3.g2326.t1		Dasytricha.ruminantium.SAG3.g2326.t1
	Dasytricha.ruminantium.SAG3.g2363.t1	NaN	23.696	NaN	24.6116	NaN	NaN	NaN	NaN				K00759		Phosphoribosyl transferase domain				169	22.5	1	0.999	3	6	6	Dasytricha.ruminantium.SAG3.g2363.t1		Dasytricha.ruminantium.SAG3.g2363.t1
	Dasytricha.ruminantium.SAG3.g2593.t1	NaN	22.6486	NaN	22.5486	NaN	NaN	NaN	NaN				K00940		Nucleoside diphosphate kinase				133	9	1	0.9778	3	2	2	Dasytricha.ruminantium.SAG3.g2593.t1		Dasytricha.ruminantium.SAG3.g2593.t1
	Dasytricha.ruminantium.SAG3.g264.t1	NaN	21.7199	23.1006	NaN	NaN	NaN	NaN	NaN						DSBA-like thioredoxin domain				366	7.1	1	0.999	3	5	0	Dasytricha.ruminantium.SAG3.g264.t1		Dasytricha.ruminantium.SAG3.g264.t1
	Dasytricha.ruminantium.SAG3.g2824.t1	NaN	23.1146	NaN	24.3431	NaN	NaN	NaN	NaN						Tctex-1 family				102	23.5	1	0.9989	2	6	6	Dasytricha.ruminantium.SAG3.g2824.t1		Dasytricha.ruminantium.SAG3.g2824.t1
	Dasytricha.ruminantium.SAG3.g2902.t1	NaN	22.0639	NaN	23.0595	NaN	NaN	NaN	NaN										530	2.1	1	0.9978	16	2	2	Dasytricha.ruminantium.SAG3.g2902.t1		Dasytricha.ruminantium.SAG3.g2902.t1
	Dasytricha.ruminantium.SAG3.g2921.t1	NaN	23.7051	NaN	25.1019	NaN	NaN	NaN	NaN						Annexin				302	11.6	1	0.999	3	7	0	Dasytricha.ruminantium.SAG3.g2921.t1	Dasytricha.ruminantium.SAG3.g4563.t1	Dasytricha.ruminantium.SAG3.g2921.t1
	Dasytricha.ruminantium.SAG3.g307.t1	NaN	21.4233	NaN	22.75	NaN	NaN	NaN	NaN				K13412		EF-hand domain pair;Protein kinase domain				460	1.7	0.72	0.9822	1	7	0	Dasytricha.ruminantium.SAG3.g307.t1	Dasytricha.ruminantium.SAG3.g3694.t1, Diplodinium.dentatum.SAGT1.g22806.t1, Diplodinium.dentatum.SAGT1.g33781.t1, Diplodinium.dentatum.SAGT1.g42806.t1, Diplodinium.dentatum.SAGT1.g5079.t1, Diplodinium.flabellum.SAG1.g26277.t1, Diplodinium.flabellum.SAG1.g5736.t1, Diplodinium.flabellum.SAG1.g748.t1, Enoploplastron.triloricatum.SAGT1.g34438.t1, Enoploplastron.triloricatum.SAGT1.g8307.t1, Ento_g2271…	Dasytricha.ruminantium.SAG3.g307.t1
	Dasytricha.ruminantium.SAG3.g3104.t1	NaN	23.9845	NaN	23.3161	NaN	NaN	NaN	NaN				K11253		Core histone H2A/H2B/H3/H4				126	8.7	1	0.999	4	4	4	Dasytricha.ruminantium.SAG3.g3104.t1		Dasytricha.ruminantium.SAG3.g3104.t1
	Dasytricha.ruminantium.SAG3.g3159.t1	NaN	25.515	23.3872	27.7913	NaN	NaN	NaN	NaN				K00895		Phosphofructokinase				565	27.1	1	0.999	13	43	25	Dasytricha.ruminantium.SAG3.g3159.t1		Dasytricha.ruminantium.SAG3.g3159.t1
	Dasytricha.ruminantium.SAG3.g318.t1	23.654	26.4164	22.5476	27.7942	NaN	NaN	NaN	NaN						ROK family				286	37.8	1	0.999	10	39	36	Dasytricha.ruminantium.SAG3.g318.t1		Dasytricha.ruminantium.SAG3.g318.t1
	Dasytricha.ruminantium.SAG3.g319.t1	NaN	22.1907	NaN	22.7328	NaN	NaN	NaN	NaN				K08659		Peptidase family C69				479	7.3	1	0.9983	3	3	3	Dasytricha.ruminantium.SAG3.g319.t1		Dasytricha.ruminantium.SAG3.g319.t1
	Dasytricha.ruminantium.SAG3.g3270.t1	NaN	23.8296	23.6712	23.8552	NaN	23.8035	NaN	NaN				K06944		50S ribosome-binding GTPase;C-terminal region of MMR_HSR1 domain				475	7.6	1	0.999	3	19	0	Dasytricha.ruminantium.SAG3.g3270.t1	Diplodinium.dentatum.SAGT1.g32354.t1, Diplodinium.dentatum.SAGT1.g44895.t1, Diplodinium.flabellum.SAG1.g14150.t1, Enoploplastron.triloricatum.SAGT1.g19389.t1, Enoploplastron.triloricatum.SAGT1.g19684.t1, Ento_g11461.t1, Ento_g3829.t1, Ento_g6134.t1, Ento_g6135.t1, Entodinium.bursa.SAG3.g8990.t1, Entodinium.longinucleatum.SAG4.g29038.t1, Epidinium.cattanei.SAG3.g10286.t1, Epidinium.cattanei.SAG3.g…	Dasytricha.ruminantium.SAG3.g3270.t1
	Dasytricha.ruminantium.SAG3.g3351.t1	NaN	21.0198	NaN	22.2178	NaN	NaN	NaN	NaN						Adenylate kinase				216	5.1	0.84	0.991	1	2	2	Dasytricha.ruminantium.SAG3.g3351.t1		Dasytricha.ruminantium.SAG3.g3351.t1
	Dasytricha.ruminantium.SAG3.g337.t1	NaN	23.0924	NaN	24.6598	NaN	NaN	NaN	NaN				K23259		Alcohol dehydrogenase GroES-like domain;Zinc-binding dehydrogenase				359	6.1	1	0.9988	3	4	4	Dasytricha.ruminantium.SAG3.g337.t1		Dasytricha.ruminantium.SAG3.g337.t1
	Dasytricha.ruminantium.SAG3.g3377.t1	NaN	21.1022	NaN	23.849	NaN	NaN	NaN	NaN										478	7.5	1	0.9981	5	4	0	Dasytricha.ruminantium.SAG3.g3377.t1		Dasytricha.ruminantium.SAG3.g3377.t1
	Dasytricha.ruminantium.SAG3.g3446.t1	NaN	22.8134	NaN	24.1397	NaN	NaN	NaN	NaN										125	8	0.9	0.9947	1	3	3	Dasytricha.ruminantium.SAG3.g3446.t1		Dasytricha.ruminantium.SAG3.g3446.t1
	Dasytricha.ruminantium.SAG3.g3567.t1	NaN	22.7021	NaN	24.8689	NaN	NaN	NaN	NaN				K17255		GDP dissociation inhibitor				453	4.9	1	0.9988	8	5	5	Dasytricha.ruminantium.SAG3.g3567.t1		Dasytricha.ruminantium.SAG3.g3567.t1
	Dasytricha.ruminantium.SAG3.g3712.t1	NaN	21.7146	NaN	22.922	NaN	NaN	NaN	NaN						Thioredoxin;Thioredoxin-like domain				475	5.1	1	0.999	4	3	3	Dasytricha.ruminantium.SAG3.g3712.t1		Dasytricha.ruminantium.SAG3.g3712.t1
	Dasytricha.ruminantium.SAG3.g3827.t1	NaN	26.7023	24.6604	27.7215	NaN	24.8485	22.8341	21.5971				K01834		Histidine phosphatase superfamily (branch 1)				356	26.4	1	0.999	10	56	21	Dasytricha.ruminantium.SAG3.g3827.t1		Dasytricha.ruminantium.SAG3.g3827.t1
	Dasytricha.ruminantium.SAG3.g3881.t1	NaN	26.4892	23.91	28.027	NaN	NaN	NaN	NaN						ROK family				301	40.9	1	0.999	12	41	41	Dasytricha.ruminantium.SAG3.g3881.t1		Dasytricha.ruminantium.SAG3.g3881.t1
	Dasytricha.ruminantium.SAG3.g3906.t1	24.4745	26.8781	27.1306	28.3033	NaN	25.4951	NaN	NaN				K00024		lactate/malate dehydrogenase, alpha/beta C-terminal domain;lactate/malate dehydrogenase, NAD binding domain				324	19.1	1	0.999	10	62	11	Dasytricha.ruminantium.SAG3.g3906.t1		Dasytricha.ruminantium.SAG3.g3906.t1
	Dasytricha.ruminantium.SAG3.g4106.t1	NaN	22.9288	NaN	22.7788	NaN	NaN	NaN	NaN				K23107		Aldo/keto reductase family				319	3.8	0.97	0.9986	1	6	0	Dasytricha.ruminantium.SAG3.g4106.t1	Diplodinium.dentatum.SAGT1.g12764.t1, Diplodinium.dentatum.SAGT1.g26475.t1, Diplodinium.flabellum.SAG1.g34942.t1, Enoploplastron.triloricatum.SAGT1.g21244.t1, Enoploplastron.triloricatum.SAGT1.g48137.t1, Enoploplastron.triloricatum.SAGT1.g49644.t1, Enoploplastron.triloricatum.SAGT1.g50173.t1, Epidinium.cattanei.SAG3.g11212.t1, Epidinium.cattanei.SAG3.g6469.t1, Epidinium.caudatum.SAG1.g12103.t1, E…	Dasytricha.ruminantium.SAG3.g4106.t1
	Dasytricha.ruminantium.SAG3.g4113.t1	NaN	25.0282	NaN	25.6501	NaN	NaN	NaN	NaN						Parkin co-regulated protein				315	21	1	0.999	11	13	6	Dasytricha.ruminantium.SAG3.g4113.t1		Dasytricha.ruminantium.SAG3.g4113.t1
	Dasytricha.ruminantium.SAG3.g4234.t1	NaN	26.9579	24.2468	27.8999	NaN	NaN	NaN	NaN				K01689		Enolase, C-terminal TIM barrel domain;Enolase, N-terminal domain				299	41.5	1	0.999	12	44	32	Dasytricha.ruminantium.SAG3.g4234.t1		Dasytricha.ruminantium.SAG3.g4234.t1
	Dasytricha.ruminantium.SAG3.g424.t1	NaN	24.3031	NaN	26.1265	NaN	NaN	NaN	NaN				K17497		Eukaryotic phosphomannomutase				253	7.1	1	0.9989	2	11	11	Dasytricha.ruminantium.SAG3.g424.t1		Dasytricha.ruminantium.SAG3.g424.t1
	Dasytricha.ruminantium.SAG3.g4298.t1	NaN	23.8716	23.8135	23.7805	NaN	23.2791	NaN	NaN						Metallo-beta-lactamase superfamily				396	7.6	1	0.9984	3	13	0	Dasytricha.ruminantium.SAG3.g4298.t1		Dasytricha.ruminantium.SAG3.g4298.t1
	Dasytricha.ruminantium.SAG3.g4299.t1	23.8658	28.2876	25.2481	29.1489	NaN	26.1578	NaN	NaN						14-3-3 protein				230	48.7	1	0.999	19	106	42	Dasytricha.ruminantium.SAG3.g4299.t1		Dasytricha.ruminantium.SAG3.g4299.t1
	Dasytricha.ruminantium.SAG3.g4441.t1	NaN	23.4231	NaN	24.1643	NaN	NaN	NaN	NaN				K01692		Enoyl-CoA hydratase/isomerase				259	13.5	1	0.999	6	5	5	Dasytricha.ruminantium.SAG3.g4441.t1		Dasytricha.ruminantium.SAG3.g4441.t1
	Dasytricha.ruminantium.SAG3.g4446.t1	NaN	22.9384	NaN	23.3472	NaN	NaN	NaN	NaN						Annexin				299	8.7	1	0.999	5	3	1	Dasytricha.ruminantium.SAG3.g4446.t1		Dasytricha.ruminantium.SAG3.g4446.t1
	Dasytricha.ruminantium.SAG3.g4501.t1	NaN	23.6725	NaN	24.0763	NaN	NaN	NaN	NaN						60s Acidic ribosomal protein				160	11.9	0.98	0.999	1	4	4	Dasytricha.ruminantium.SAG3.g4501.t1		Dasytricha.ruminantium.SAG3.g4501.t1
	Dasytricha.ruminantium.SAG3.g4545.t1	NaN	23.6392	NaN	26.5721	NaN	NaN	NaN	NaN						Adenylate kinase				196	20.9	1	0.9982	5	7	7	Dasytricha.ruminantium.SAG3.g4545.t1		Dasytricha.ruminantium.SAG3.g4545.t1
	Dasytricha.ruminantium.SAG3.g4594.t1	NaN	22.6785	NaN	24.4584	NaN	NaN	NaN	NaN										266	3	0.64	0.975	1	6	0	Dasytricha.ruminantium.SAG3.g4594.t1	Enoploplastron.triloricatum.SAGT1.g53601.t1, Isotricha.intestinalis.SAGT2.g17769.t1, Isotricha.prostoma.SAG3.g16100.t1, Isotricha.sp.YL-2021a.SAG1.g156.t1, Isotricha.sp.YL-2021b.SAG3.g7252.t1	Dasytricha.ruminantium.SAG3.g4594.t1
	Dasytricha.ruminantium.SAG3.g4608.t1	NaN	24.5603	NaN	25.1867	NaN	NaN	NaN	NaN				K08659		Peptidase family C69				285	23.9	1	0.999	5	9	6	Dasytricha.ruminantium.SAG3.g4608.t1		Dasytricha.ruminantium.SAG3.g4608.t1
	Dasytricha.ruminantium.SAG3.g4621.t1	23.3526	25.9912	25.5443	28.2284	NaN	23.4815	23.9518	NaN						EF-hand domain pair				164	65.9	1	0.999	10	40	29	Dasytricha.ruminantium.SAG3.g4621.t1		Dasytricha.ruminantium.SAG3.g4621.t1
	Dasytricha.ruminantium.SAG3.g4726.t1	NaN	25.3229	NaN	26.2693	NaN	NaN	NaN	NaN										132	43.2	1	0.999	5	13	13	Dasytricha.ruminantium.SAG3.g4726.t1		Dasytricha.ruminantium.SAG3.g4726.t1
	Dasytricha.ruminantium.SAG3.g4762.t1	NaN	22.22	NaN	25.3426	NaN	NaN	NaN	NaN				K01834		Histidine phosphatase superfamily (branch 1)				284	8.8	1	0.999	5	7	7	Dasytricha.ruminantium.SAG3.g4762.t1		Dasytricha.ruminantium.SAG3.g4762.t1
	Dasytricha.ruminantium.SAG3.g5148.t1	NaN	23.8867	23.0385	NaN	NaN	NaN	NaN	NaN						Adenylate kinase				127	28.3	1	0.999	6	6	6	Dasytricha.ruminantium.SAG3.g5148.t1		Dasytricha.ruminantium.SAG3.g5148.t1
	Dasytricha.ruminantium.SAG3.g52.t1	NaN	22.8669	NaN	24.7491	NaN	NaN	NaN	NaN						Annexin				369	11.1	1	0.999	4	6	6	Dasytricha.ruminantium.SAG3.g52.t1		Dasytricha.ruminantium.SAG3.g52.t1
	Dasytricha.ruminantium.SAG3.g530.t1	NaN	23.7218	NaN	24.1495	NaN	NaN	NaN	NaN				K02900		Ribosomal proteins 50S-L15, 50S-L18e, 60S-L27A				132	15.9	1	0.9971	5	6	6	Dasytricha.ruminantium.SAG3.g530.t1		Dasytricha.ruminantium.SAG3.g530.t1
	Dasytricha.ruminantium.SAG3.g5459.t1	NaN	23.6659	NaN	24.0405	NaN	NaN	NaN	NaN						Tctex-1 family				105	29.5	1	0.999	3	7	5	Dasytricha.ruminantium.SAG3.g5459.t1		Dasytricha.ruminantium.SAG3.g5459.t1
	Dasytricha.ruminantium.SAG3.g546.t1	NaN	20.1293	NaN	23.314	NaN	NaN	NaN	NaN				K02955		Ribosomal protein S11				180	17.2	1	0.9989	3	4	2	Dasytricha.ruminantium.SAG3.g546.t1		Dasytricha.ruminantium.SAG3.g546.t1
	Dasytricha.ruminantium.SAG3.g5478.t1	NaN	22.9296	NaN	23.8037	NaN	NaN	NaN	NaN						DJ-1/PfpI family				129	30.2	1	0.999	3	4	4	Dasytricha.ruminantium.SAG3.g5478.t1		Dasytricha.ruminantium.SAG3.g5478.t1
	Dasytricha.ruminantium.SAG3.g589.t1	NaN	26.0464	24.6422	25.3843	NaN	NaN	NaN	NaN				K02877		Ribosomal L15				280	14.3	1	0.999	4	21	2	Dasytricha.ruminantium.SAG3.g589.t1		Dasytricha.ruminantium.SAG3.g589.t1
	Dasytricha.ruminantium.SAG3.g5952.t1	NaN	NaN	22.8025	22.9936	25.1027	25.1409	22.8859	22.3059				K02878;K02886;K02890;K02982		KH domain;Ribosomal protein L16p/L10e;Ribosomal protein L22p/L17e;Ribosomal protein S3, C-terminal domain;Ribosomal Proteins L2, C-terminal domain;Ribosomal Proteins L2, RNA binding domain				728	5.5	1	0.999	3	18	0	Dasytricha.ruminantium.SAG3.g5952.t1		Dasytricha.ruminantium.SAG3.g5952.t1
	Dasytricha.ruminantium.SAG3.g5955.t1	23.839	NaN	NaN	NaN	23.7099	24.163	23.3209	22.1516				K02933;K02994		Ribosomal protein L6;Ribosomal protein S8				327	4.3	0	0.999	1	24	0	Dasytricha.ruminantium.SAG3.g5955.t1	Entodinium.bursa.SAG3.g34655.t1, Epidinium.caudatum.SAG1.g45656.t1, Epidinium.caudatum.SAG1.g48726.t1, Eremoplastron.rostratum.SAG2.g33932.t1, Metadinium.minomm.SAG1.g43850.t1, Ostracodinium.dentatum.SAG1.g37287.t1, utFile.123_sub_k87_6623755_19, utFile.394_k87_31033638_12, utFile.40_k87_19686299_4, utFile.611_k87_35221166_42, utFile.717_sub_k87_29862404_6	Dasytricha.ruminantium.SAG3.g5955.t1
	Dasytricha.ruminantium.SAG3.g6013.t1	26.6537	25.8345	25.4207	26.507	25.7724	27.2152	25.0445	24.0516				K01006		PEP-utilising enzyme, mobile domain;PEP-utilising enzyme, PEP-binding domain;Pyruvate phosphate dikinase, AMP/ATP-binding domain				496	4	0	0.9983	6	35	0	Dasytricha.ruminantium.SAG3.g6013.t1		Dasytricha.ruminantium.SAG3.g6013.t1
	Dasytricha.ruminantium.SAG3.g6194.t1	NaN	NaN	NaN	NaN	NaN	24.0466	NaN	23.3665				K02355;K02358;K02992		Elongation factor G C-terminus;Elongation Factor G, domain III;Elongation factor G, domain IV;Elongation factor Tu C-terminal domain;Elongation factor Tu domain 2;Elongation factor Tu GTP binding domain;Ribosomal protein S7p/S5e				1206	3.3	1	0.9968	11	6	2	Dasytricha.ruminantium.SAG3.g6194.t1		Dasytricha.ruminantium.SAG3.g6194.t1
	Dasytricha.ruminantium.SAG3.g6217.t1	NaN	NaN	NaN	23.8094	NaN	23.2811	22.7874	20.4153				K01006		PEP-utilising enzyme, mobile domain;PEP-utilising enzyme, PEP-binding domain;Pyruvate phosphate dikinase, AMP/ATP-binding domain				879	4	1	0.9989	4	10	7	Dasytricha.ruminantium.SAG3.g6217.t1		Dasytricha.ruminantium.SAG3.g6217.t1
	Dasytricha.ruminantium.SAG3.g6238.t1	NaN	21.1247	NaN	NaN	22.1035	21.9603	NaN	NaN						GGGtGRT protein				322	5	0.99	0.999	6	5	0	Dasytricha.ruminantium.SAG3.g6238.t1	Metadinium.minomm.SAG1.g42247.t1	Dasytricha.ruminantium.SAG3.g6238.t1
	Dasytricha.ruminantium.SAG3.g6337.t1	26.3894	24.38	26.33	25.0655	26.831	29.4325	26.3202	27.9069				K02355;K02358;K02950;K02992		Elongation factor G C-terminus;Elongation Factor G, domain III;Elongation factor G, domain IV;Elongation factor Tu C-terminal domain;Elongation factor Tu domain 2;Elongation factor Tu GTP binding domain;Ribosomal protein S12/S23;Ribosomal protein S7p/S5e				1380	5.8	1	0.999	11	104	39	Dasytricha.ruminantium.SAG3.g6337.t1		Dasytricha.ruminantium.SAG3.g6337.t1
	Dasytricha.ruminantium.SAG3.g6630.t1	NaN	NaN	NaN	NaN	23.131	NaN	23.3106	NaN				K01866;K03530		Bacterial DNA-binding protein;tRNA synthetases class I (W and Y)				235	5.1	0.98	0.9985	2	2	0	Dasytricha.ruminantium.SAG3.g6630.t1		Dasytricha.ruminantium.SAG3.g6630.t1
	Dasytricha.ruminantium.SAG3.g6873.t1	NaN	NaN	NaN	NaN	NaN	NaN	24.765	20.0889										1301	4.3	1	0.9989	4	6	2	Dasytricha.ruminantium.SAG3.g6873.t1		Dasytricha.ruminantium.SAG3.g6873.t1
	Dasytricha.ruminantium.SAG3.g7118.t1	NaN	NaN	NaN	NaN	NaN	NaN	23.3179	23.3707				K01784;K08679		GDP-mannose 4,6 dehydratase;UDP-glucose/GDP-mannose dehydrogenase family, central domain;UDP-glucose/GDP-mannose dehydrogenase family, NAD binding domain				667	3	0	0.9898	2	3	0	Dasytricha.ruminantium.SAG3.g7118.t1	Entodinium.bursa.SAG3.g28611.t1, Isotricha.sp.YL-2021b.SAG3.g23972.t1, concoct.165_k87_16016498_4, concoct.370_sub_k87_10181776_3, utFile.123_sub_k87_32375931_4, utFile.196_k87_34215694_5, utFile.279_k87_8085983_13, utFile.285_k87_32339773_41, utFile.350_k87_2541420_2, utFile.625_k87_13199765_36, utFile.728_k87_13569339_1	Dasytricha.ruminantium.SAG3.g7118.t1
	Dasytricha.ruminantium.SAG3.g716.t1	NaN	23.3087	NaN	25.892	NaN	NaN	NaN	NaN				K02930		60S ribosomal protein L4 C-terminal domain;Ribosomal protein L4/L1 family				395	16.7	1	0.999	10	9	9	Dasytricha.ruminantium.SAG3.g716.t1		Dasytricha.ruminantium.SAG3.g716.t1
	Dasytricha.ruminantium.SAG3.g7554.t1	27.5152	25.6146	26.5436	27.2926	26.1432	27.6671	26.4501	26.1492				K01006;K06950		HD domain;PEP-utilising enzyme, mobile domain;PEP-utilising enzyme, PEP-binding domain;Pyruvate phosphate dikinase, AMP/ATP-binding domain				1100	2.7	1	0.999	15	68	2	Dasytricha.ruminantium.SAG3.g7554.t1		Dasytricha.ruminantium.SAG3.g7554.t1
	Dasytricha.ruminantium.SAG3.g7560.t1	NaN	24.4055	NaN	24.85	NaN	NaN	NaN	NaN				K10408		ATP-binding dynein motor region;Dynein heavy chain C-terminal domain;Dynein heavy chain region D6 P-loop domain;Dynein heavy chain AAA lid domain;Dynein heavy chain, N-terminal region 2;Filamin/ABP280 repeat;Galactose oxidase, central domain;Hydrolytic ATP binding site of dynein motor region;IPT/TIG domain;Kelch motif;Microtubule-binding stalk of dynein motor;P-loop containing dynein motor region…				4156	3.2	1	0.999	38	21	7	Dasytricha.ruminantium.SAG3.g7560.t1		Dasytricha.ruminantium.SAG3.g7560.t1
	Dasytricha.ruminantium.SAG3.g7633.t1	24.3339	NaN	24.0389	NaN	23.6944	24.6043	26.3443	22.4621						Major capsid protein Gp23				1097	8.6	1	0.999	8	21	1	Dasytricha.ruminantium.SAG3.g7633.t1		Dasytricha.ruminantium.SAG3.g7633.t1
	Dasytricha.ruminantium.SAG3.g7810.t1	NaN	26.4977	24.2746	26.9463	NaN	NaN	NaN	NaN										524	16.8	1	0.999	8	18	18	Dasytricha.ruminantium.SAG3.g7810.t1		Dasytricha.ruminantium.SAG3.g7810.t1
	Dasytricha.ruminantium.SAG3.g7835.t1	NaN	NaN	NaN	22.6683	24.5425	21.4853	NaN	NaN				K02355;K02358;K02950;K02992		Elongation factor G C-terminus;Elongation Factor G, domain III;Elongation factor G, domain IV;Elongation factor Tu domain 2;Elongation factor Tu GTP binding domain;Ribosomal protein S12/S23;Ribosomal protein S7p/S5e				1192	2.9	1	0.994	7	6	0	Dasytricha.ruminantium.SAG3.g7835.t1		Dasytricha.ruminantium.SAG3.g7835.t1
	Dasytricha.ruminantium.SAG3.g8048.t1	NaN	24.596	23.4633	25.5454	NaN	22.6712	NaN	NaN				K01870		Anticodon-binding domain of tRNA ligase;Domain of unknown function (DUF5915);tRNA synthetases class I (I, L, M and V)				1104	3.9	1	0.9986	9	12	5	Dasytricha.ruminantium.SAG3.g8048.t1		Dasytricha.ruminantium.SAG3.g8048.t1
	Dasytricha.ruminantium.SAG3.g8054.t1	NaN	NaN	NaN	NaN	23.6502	23.7373	NaN	NaN				K02358		Elongation factor Tu C-terminal domain;Elongation factor Tu domain 2;Elongation factor Tu GTP binding domain				472	2.5	1	0.9968	9	5	3	Dasytricha.ruminantium.SAG3.g8054.t1		Dasytricha.ruminantium.SAG3.g8054.t1
	Dasytricha.ruminantium.SAG3.g807.t1	NaN	27.5726	23.7923	29.3735	NaN	NaN	NaN	NaN						Calpain family cysteine protease				629	40.2	1	0.999	26	96	85	Dasytricha.ruminantium.SAG3.g807.t1		Dasytricha.ruminantium.SAG3.g807.t1
	Dasytricha.ruminantium.SAG3.g8086.t1	NaN	25.1553	NaN	26.0771	NaN	NaN	NaN	NaN				K04646		Clathrin-H-link;Region in Clathrin and VPS				1704	10.4	1	0.999	24	33	9	Dasytricha.ruminantium.SAG3.g8086.t1		Dasytricha.ruminantium.SAG3.g8086.t1
	Dasytricha.ruminantium.SAG3.g81.t1	22.8505	24.5443	NaN	25.9408	NaN	23.2551	NaN	NaN						Ribosomal protein S2				230	25.2	1	0.999	5	21	9	Dasytricha.ruminantium.SAG3.g81.t1		Dasytricha.ruminantium.SAG3.g81.t1
	Dasytricha.ruminantium.SAG3.g8174.t1	NaN	21.6089	NaN	22.6715	NaN	NaN	NaN	NaN				K02925		EutQ-like cupin domain;Ribosomal protein L3				475	4.6	1	0.9981	3	2	2	Dasytricha.ruminantium.SAG3.g8174.t1		Dasytricha.ruminantium.SAG3.g8174.t1
	Dasytricha.ruminantium.SAG3.g8275.t1	NaN	24.0203	NaN	24.7658	NaN	NaN	NaN	NaN						Histidine phosphatase superfamily (branch 1)				436	3.2	0.98	0.999	1	4	4	Dasytricha.ruminantium.SAG3.g8275.t1		Dasytricha.ruminantium.SAG3.g8275.t1
	Dasytricha.ruminantium.SAG3.g8292.t1	NaN	24.2354	22.9394	24.6693	NaN	23.1576	22.0963	NaN				K13525		ATPase family associated with various cellular activities (AAA);Cell division protein 48 (CDC48), domain 2;Cell division protein 48 (CDC48), N-terminal domain;AAA+ lid domain				803	10.9	1	0.999	32	14	0	Dasytricha.ruminantium.SAG3.g8292.t1		Dasytricha.ruminantium.SAG3.g8292.t1
	Dasytricha.ruminantium.SAG3.g8323.t1	26.1444	23.3965	25.4715	26.3089	26.1083	26.389	26.338	25.9228						Glucuronate isomerase;RNA pseudouridylate synthase;UbiA prenyltransferase family				1040	5.9	0.99	0.9986	10	51	0	Dasytricha.ruminantium.SAG3.g8323.t1		Dasytricha.ruminantium.SAG3.g8323.t1
	Dasytricha.ruminantium.SAG3.g838.t1	NaN	24.8321	24.1931	23.8149	NaN	24.0653	NaN	NaN				K02155		ATP synthase subunit C				144	12.5	1	0.999	2	18	0	Dasytricha.ruminantium.SAG3.g838.t1	Diplodinium.dentatum.SAGT1.g15841.t1, Diplodinium.dentatum.SAGT1.g16076.t1, Diplodinium.flabellum.SAG1.g19574.t1, Diplodinium.flabellum.SAG1.g19678.t1, Diplodinium.flabellum.SAG1.g19937.t1, Enoploplastron.triloricatum.SAGT1.g26273.t1, Ento_g13404.t1, Ento_g2515.t1, Ento_g31485.t1, Ento_g35215.t1, Ento_g38296.t1, Ento_g41501.t1, Ento_g43741.t1, Ento_g5645.t1, Ento_g58903.t1, Entodinium.bursa.SAG3.…	Dasytricha.ruminantium.SAG3.g838.t1
	Dasytricha.ruminantium.SAG3.g8479.t1	NaN	23.0599	NaN	22.8342	NaN	NaN	NaN	NaN				K00703	GT5	Glycogen recognition site of AMP-activated protein kinase;Glycosyl transferases group 1;Starch synthase catalytic domain				615	1.3	0	0.9877	2	6	0	Dasytricha.ruminantium.SAG3.g8479.t1	Isotricha.sp.YL-2021b.SAG3.g23131.t1	Dasytricha.ruminantium.SAG3.g8479.t1
	Dasytricha.ruminantium.SAG3.g8581.t1	NaN	24.2948	NaN	25.7958	NaN	NaN	NaN	NaN						Alba				174	17.2	1	0.999	4	6	6	Dasytricha.ruminantium.SAG3.g8581.t1		Dasytricha.ruminantium.SAG3.g8581.t1
	Dasytricha.ruminantium.SAG3.g860.t1	NaN	22.2674	NaN	22.4208	NaN	23.349	NaN	NaN				K09496		TCP-1/cpn60 chaperonin family				530	7.5	1	0.9989	7	8	1	Dasytricha.ruminantium.SAG3.g860.t1		Dasytricha.ruminantium.SAG3.g860.t1
	Dasytricha.ruminantium.SAG3.g8600.t1	NaN	24.0287	NaN	25.7215	NaN	NaN	NaN	NaN				K08281		Isochorismatase family				245	22.9	1	0.999	4	10	10	Dasytricha.ruminantium.SAG3.g8600.t1		Dasytricha.ruminantium.SAG3.g8600.t1
	Dasytricha.ruminantium.SAG3.g8631.t1	NaN	21.6768	NaN	23.008	NaN	NaN	NaN	NaN				K11292		Holliday-junction resolvase-like of SPT6;SH2 domain				1643	1.9	1	0.999	2	2	2	Dasytricha.ruminantium.SAG3.g8631.t1		Dasytricha.ruminantium.SAG3.g8631.t1
	Dasytricha.ruminantium.SAG3.g8721.t1	NaN	24.0721	NaN	23.2338	NaN	NaN	NaN	NaN						Dynein heavy chain AAA lid domain;Dynein heavy chain, N-terminal region 1;Dynein heavy chain, N-terminal region 2;Hydrolytic ATP binding site of dynein motor region;P-loop containing dynein motor region				2669	1.9	1	0.999	30	5	1	Dasytricha.ruminantium.SAG3.g8721.t1		Dasytricha.ruminantium.SAG3.g8721.t1
	Dasytricha.ruminantium.SAG3.g8722.t1	NaN	24.3968	23.2997	25.4804	22.6266	NaN	NaN	NaN				K00873		Pyruvate kinase, barrel domain				501	11.8	1	0.999	4	17	2	Dasytricha.ruminantium.SAG3.g8722.t1		Dasytricha.ruminantium.SAG3.g8722.t1
	Dasytricha.ruminantium.SAG3.g8775.t1	NaN	25.6104	24.8495	25.4184	NaN	24.1722	NaN	NaN				K02924		Ribosomal L39 protein				187	3.7	0.68	0.9785	1	12	0	Dasytricha.ruminantium.SAG3.g8775.t1	Isotricha.intestinalis.SAGT2.g21413.t1, Isotricha.prostoma.SAG3.g17776.t1, Isotricha.sp.YL-2021a.SAG1.g18062.t1, Ostracodinium.dentatum.SAG1.g35980.t1	Dasytricha.ruminantium.SAG3.g8775.t1
	Dasytricha.ruminantium.SAG3.g8838.t1	NaN	23.204	NaN	24.4863	NaN	NaN	NaN	NaN				K02894		Ribosomal protein L14p/L23e				123	6.5	1	0.998	5	4	4	Dasytricha.ruminantium.SAG3.g8838.t1		Dasytricha.ruminantium.SAG3.g8838.t1
	Dasytricha.ruminantium.SAG3.g8867.t1	NaN	22.5428	NaN	24.8233	NaN	NaN	NaN	NaN						ATP-binding dynein motor region;Dynein heavy chain region D6 P-loop domain;Dynein heavy chain AAA lid domain;Hydrolytic ATP binding site of dynein motor region;Microtubule-binding stalk of dynein motor;P-loop containing dynein motor region;P-loop containing dynein motor region D4;AAA+ lid domain				2603	1.6	1	0.999	35	6	2	Dasytricha.ruminantium.SAG3.g8867.t1		Dasytricha.ruminantium.SAG3.g8867.t1
	Dasytricha.ruminantium.SAG3.g8915.t1	NaN	24.7132	NaN	26.8166	NaN	NaN	NaN	NaN						Adenylate kinase				115	33.9	1	0.999	5	14	7	Dasytricha.ruminantium.SAG3.g8915.t1		Dasytricha.ruminantium.SAG3.g8915.t1
	Dasytricha.ruminantium.SAG3.g8918.t1	NaN	21.5223	NaN	21.7839	NaN	NaN	NaN	NaN										338	2.1	0.65	0.9758	1	2	0	Dasytricha.ruminantium.SAG3.g8918.t1	Diplodinium.dentatum.SAGT1.g21329.t1, Diplodinium.flabellum.SAG1.g36022.t1, Diplodinium.flabellum.SAG1.g5179.t1, Enoploplastron.triloricatum.SAGT1.g64161.t1, Enoploplastron.triloricatum.SAGT1.g6759.t1, Ento_g25151.t1, Ento_g25153.t1, Entodinium.bursa.SAG3.g10372.t1, Entodinium.bursa.SAG3.g16412.t1, Entodinium.longinucleatum.SAG4.g29418.t1, Entodinium.longinucleatum.SAG4.g4720.t1, Epidinium.cattan…	Dasytricha.ruminantium.SAG3.g8918.t1
	Dasytricha.ruminantium.SAG3.g8945.t1	NaN	21.3909	23.9794	NaN	NaN	23.2704	NaN	NaN				K11251		Core histone H2A/H2B/H3/H4;C-terminus of histone H2A				135	17.8	1	0.999	3	6	0	Dasytricha.ruminantium.SAG3.g8945.t1	Diplodinium.dentatum.SAGT1.g15177.t1, Diplodinium.dentatum.SAGT1.g34705.t1, Diplodinium.flabellum.SAG1.g14784.t1, Diplodinium.flabellum.SAG1.g16812.t1, Enoploplastron.triloricatum.SAGT1.g14448.t1, Enoploplastron.triloricatum.SAGT1.g39531.t1, Enoploplastron.triloricatum.SAGT1.g48408.t1, Ento_g14278.t1, Ento_g1444.t1, Ento_g16294.t1, Ento_g18525.t1, Ento_g18535.t1, Ento_g20731.t1, Ento_g24146.t1, E…	Dasytricha.ruminantium.SAG3.g8945.t1
	Dasytricha.ruminantium.SAG3.g9043.t1	NaN	23.0369	23.4619	24.0857	NaN	23.2885	22.8981	NaN				K22503		tRNA synthetases class II (D, K and N)				624	1.4	0	0.9935	2	10	0	Dasytricha.ruminantium.SAG3.g9043.t1		Dasytricha.ruminantium.SAG3.g9043.t1
	Dasytricha.ruminantium.SAG3.g915.t1	NaN	23.0018	NaN	23.1259	NaN	NaN	NaN	NaN										316	10.8	1	0.999	2	3	3	Dasytricha.ruminantium.SAG3.g915.t1		Dasytricha.ruminantium.SAG3.g915.t1
	Dasytricha.ruminantium.SAG3.g9152.t1	NaN	27.4099	NaN	27.997	22.8199	NaN	NaN	NaN						14-3-3 protein				228	47.4	1	0.999	16	50	0	Dasytricha.ruminantium.SAG3.g9152.t1		Dasytricha.ruminantium.SAG3.g9152.t1
	Dasytricha.ruminantium.SAG3.g926.t1	NaN	22.8625	NaN	25.8097	NaN	NaN	NaN	NaN				K02940		Ribosomal protein L6				184	25	1	0.9986	6	11	9	Dasytricha.ruminantium.SAG3.g926.t1		Dasytricha.ruminantium.SAG3.g926.t1
	Dasytricha.ruminantium.SAG3.g9355.t1	NaN	NaN	NaN	NaN	22.8174	22.5334	NaN	NaN				K01868;K06942		50S ribosome-binding GTPase;Anticodon binding domain;Protein of unknown function (DUF933);TGS domain;Threonyl and Alanyl tRNA synthetase second additional domain;tRNA synthetase class II core domain (G, H, P, S and T)				1098	1	0.99	0.9927	2	2	0	Dasytricha.ruminantium.SAG3.g9355.t1		Dasytricha.ruminantium.SAG3.g9355.t1
	Dasytricha.ruminantium.SAG3.g9426.t1	NaN	25.2006	NaN	26.8667	NaN	NaN	NaN	NaN				K10420		Tctex-1 family				159	52.7	1	0.999	8	17	17	Dasytricha.ruminantium.SAG3.g9426.t1		Dasytricha.ruminantium.SAG3.g9426.t1
	Dasytricha.ruminantium.SAG3.g9471.t1	NaN	21.6258	NaN	24.7348	NaN	NaN	NaN	NaN						WD domain, G-beta repeat				310	16.8	1	0.999	4	11	11	Dasytricha.ruminantium.SAG3.g9471.t1		Dasytricha.ruminantium.SAG3.g9471.t1
	Dasytricha.ruminantium.SAG3.g9497.t1	NaN	23.2559	NaN	23.3586	NaN	NaN	NaN	NaN				K02889		Ribosomal protein L21e;RNA recognition motif 2				788	4.6	1	0.999	3	6	6	Dasytricha.ruminantium.SAG3.g9497.t1		Dasytricha.ruminantium.SAG3.g9497.t1
	Dasytricha.ruminantium.SAG3.g95.t1	NaN	23.1259	NaN	25.4532	NaN	NaN	NaN	NaN										321	9	1	0.999	3	6	6	Dasytricha.ruminantium.SAG3.g95.t1		Dasytricha.ruminantium.SAG3.g95.t1
	Dasytricha.ruminantium.SAG3.g9529.t1	NaN	25.3934	24.1711	25.4681	NaN	24.5031	NaN	NaN				K02936		Ribosomal protein L7Ae/L30e/S12e/Gadd45 family				446	11.9	1	0.999	3	19	2	Dasytricha.ruminantium.SAG3.g9529.t1		Dasytricha.ruminantium.SAG3.g9529.t1
	Dasytricha.ruminantium.SAG3.g955.t1	NaN	24.705	NaN	24.3006	NaN	NaN	NaN	NaN				K23029		DM10 domain				473	9.1	1	0.999	7	7	7	Dasytricha.ruminantium.SAG3.g955.t1		Dasytricha.ruminantium.SAG3.g955.t1
	Dasytricha.ruminantium.SAG3.g9760.t1	NaN	NaN	22.1043	22.0758	NaN	NaN	NaN	NaN						Leucine Rich repeat				392	3.1	0.88	0.994	1	2	0	Dasytricha.ruminantium.SAG3.g9760.t1	Diplodinium.dentatum.SAGT1.g6624.t1, Diplodinium.flabellum.SAG1.g13212.t1, Enoploplastron.triloricatum.SAGT1.g17560.t1, Enoploplastron.triloricatum.SAGT1.g68448.t1, Epidinium.cattanei.SAG3.g9369.t1, Epidinium.cattanei.SAG3.g9611.t1, Epidinium.caudatum.SAG1.g10225.t1, Epidinium.caudatum.SAG1.g24483.t1, Eremoplastron.rostratum.SAG2.g6168.t1, Ophryoscolex.caudatus.SAGT3.g18679.t1, Ophryoscolex.cauda…	Dasytricha.ruminantium.SAG3.g9760.t1
	Dasytricha.ruminantium.SAG3.g9764.t1	NaN	21.8401	NaN	24.8328	NaN	NaN	NaN	NaN						Annexin;Type IIB DNA topoisomerase				1138	1.1	1	0.9988	2	3	3	Dasytricha.ruminantium.SAG3.g9764.t1		Dasytricha.ruminantium.SAG3.g9764.t1
	Dasytricha.ruminantium.SAG3.g9777.t1	NaN	23.97	21.721	25.5764	NaN	NaN	NaN	NaN						Protein kinase domain;Ribosomal L22e protein family				505	8.5	1	0.999	4	10	3	Dasytricha.ruminantium.SAG3.g9777.t1		Dasytricha.ruminantium.SAG3.g9777.t1
	Dasytricha.ruminantium.SAG3.g9830.t1	NaN	25.2391	23.345	25.6595	NaN	NaN	NaN	NaN				K03234		Elongation factor G C-terminus;Elongation Factor G, domain III;Elongation factor G, domain IV;Elongation factor Tu domain 2;Elongation factor Tu GTP binding domain				824	12.6	1	0.999	18	27	4	Dasytricha.ruminantium.SAG3.g9830.t1		Dasytricha.ruminantium.SAG3.g9830.t1
	Diplodinium.dentatum.SAGT1.g10029.t1	NaN	22.1839	NaN	23.7198	NaN	NaN	NaN	NaN						Domain of unknown function (DUF1899);Type of WD40 repeat				438	10.3	1	0.999	6	9	0	Diplodinium.dentatum.SAGT1.g10029.t1		Diplodinium.dentatum.SAGT1.g10029.t1
	Diplodinium.dentatum.SAGT1.g10684.t1	NaN	25.6123	25.1365	NaN	NaN	NaN	NaN	NaN						Ras family				210	4.8	0	0.9965	7	5	0	Diplodinium.dentatum.SAGT1.g10684.t1		Diplodinium.dentatum.SAGT1.g10684.t1
	Diplodinium.dentatum.SAGT1.g10949.t1	23.5226	25.17	25.9818	23.7829	23.4818	25.3509	NaN	NaN				K00027		Malic enzyme, NAD binding domain;Malic enzyme, N-terminal domain				409	13.4	0	0.999	28	23	0	Diplodinium.dentatum.SAGT1.g10949.t1		Diplodinium.dentatum.SAGT1.g10949.t1
	Diplodinium.dentatum.SAGT1.g11155.t1	24.3512	NaN	23.4435	24.3728	NaN	NaN	NaN	NaN										141	7.1	0	0.9977	1	11	0	Diplodinium.dentatum.SAGT1.g11155.t1	Enoploplastron.triloricatum.SAGT1.g56103.t1, Epidinium.cattanei.SAG3.g15092.t1, Epidinium.cattanei.SAG3.g15398.t1, Ophryoscolex.caudatus.SAGT3.g28380.t1, Ophryoscolex.caudatus.SAGT3.g58220.t1, Ostracodinium.dentatum.SAG1.g26852.t1, Ostracodinium.gracile.SAG1.g47779.t1, Polyplastron.multivesiculatum.SAGT3.g24298.t1	Diplodinium.dentatum.SAGT1.g11155.t1
	Diplodinium.dentatum.SAGT1.g11375.t1	NaN	25.6736	22.7179	25.4184	NaN	NaN	NaN	NaN				K05758		Arp2/3 complex, 34 kD subunit p34-Arc				345	9.3	0.99	0.999	10	12	0	Diplodinium.dentatum.SAGT1.g11375.t1	Metadinium.minomm.SAG1.g17676.t1	Diplodinium.dentatum.SAGT1.g11375.t1
	Diplodinium.dentatum.SAGT1.g11728.t1	NaN	22.3786	22.4672	22.7408	NaN	NaN	NaN	NaN						EF-hand domain pair				338	7.4	1	0.999	4	9	0	Diplodinium.dentatum.SAGT1.g11728.t1		Diplodinium.dentatum.SAGT1.g11728.t1
	Diplodinium.dentatum.SAGT1.g11845.t1	NaN	21.1993	NaN	22.1698	NaN	NaN	NaN	NaN						NADH:flavin oxidoreductase / NADH oxidase family				381	1.8	0.82	0.9897	1	6	0	Diplodinium.dentatum.SAGT1.g11845.t1	Diplodinium.dentatum.SAGT1.g11940.t1, Diplodinium.dentatum.SAGT1.g12254.t1, Diplodinium.dentatum.SAGT1.g47541.t1, Diplodinium.dentatum.SAGT1.g50194.t1, Diplodinium.flabellum.SAG1.g14428.t1, Diplodinium.flabellum.SAG1.g31145.t1, Diplodinium.flabellum.SAG1.g33994.t1, Enoploplastron.triloricatum.SAGT1.g1351.t1, Enoploplastron.triloricatum.SAGT1.g40521.t1, Enoploplastron.triloricatum.SAGT1.g49044.t1,…	Diplodinium.dentatum.SAGT1.g11845.t1
	Diplodinium.dentatum.SAGT1.g11862.t1	NaN	21.9141	NaN	23.4395	NaN	NaN	NaN	NaN						Gelsolin repeat				347	5.8	1	0.9989	2	5	0	Diplodinium.dentatum.SAGT1.g11862.t1	Diplodinium.flabellum.SAG1.g33905.t1	Diplodinium.dentatum.SAGT1.g11862.t1
	Diplodinium.dentatum.SAGT1.g11901.t1	NaN	25.1038	25.2218	24.9593	NaN	NaN	22.085	NaN				K00024		lactate/malate dehydrogenase, alpha/beta C-terminal domain;lactate/malate dehydrogenase, NAD binding domain				327	37.3	1	0.999	15	40	11	Diplodinium.dentatum.SAGT1.g11901.t1		Diplodinium.dentatum.SAGT1.g11901.t1
	Diplodinium.dentatum.SAGT1.g11909.t1	NaN	23.4989	22.605	24.2445	NaN	21.9387	NaN	NaN						RIB43A;AAA domain				376	2.9	0	0.9979	4	12	0	Diplodinium.dentatum.SAGT1.g11909.t1	Ostracodinium.gracile.SAG1.g17044.t1	Diplodinium.dentatum.SAGT1.g11909.t1
	Diplodinium.dentatum.SAGT1.g12145.t1	NaN	23.4079	NaN	24.9257	NaN	23.2595	25.3172	NaN						Cathepsin propeptide inhibitor domain (I29);Papain family cysteine protease				329	6.1	1	0.9987	4	16	0	Diplodinium.dentatum.SAGT1.g12145.t1		Diplodinium.dentatum.SAGT1.g12145.t1
	Diplodinium.dentatum.SAGT1.g12162.t1	NaN	23.5992	23.2711	NaN	NaN	NaN	NaN	NaN						Annexin				291	14.1	1	0.999	19	5	1	Diplodinium.dentatum.SAGT1.g12162.t1		Diplodinium.dentatum.SAGT1.g12162.t1
	Diplodinium.dentatum.SAGT1.g12234.t1	NaN	24.6861	NaN	24.7965	NaN	NaN	NaN	NaN										340	19.4	1	0.9987	6	17	9	Diplodinium.dentatum.SAGT1.g12234.t1		Diplodinium.dentatum.SAGT1.g12234.t1
	Diplodinium.dentatum.SAGT1.g12479.t1	NaN	23.5783	22.9396	NaN	NaN	NaN	NaN	NaN				K03097		Protein kinase domain				330	12.4	1	0.999	3	5	0	Diplodinium.dentatum.SAGT1.g12479.t1	Diplodinium.dentatum.SAGT1.g32911.t1, Diplodinium.flabellum.SAG1.g33954.t1, Diplodinium.flabellum.SAG1.g34161.t1, Epidinium.cattanei.SAG3.g10660.t1, Epidinium.cattanei.SAG3.g23701.t1, Epidinium.caudatum.SAG1.g11485.t1, Epidinium.caudatum.SAG1.g34083.t1, Ostracodinium.dentatum.SAG1.g20016.t1, Ostracodinium.gracile.SAG1.g40945.t1	Diplodinium.dentatum.SAGT1.g12479.t1
	Diplodinium.dentatum.SAGT1.g12514.t1	24.574	24.3335	25.0701	25.1895	NaN	23.0846	NaN	NaN						Annexin				310	2.9	1	0.9918	2	12	2	Diplodinium.dentatum.SAGT1.g12514.t1		Diplodinium.dentatum.SAGT1.g12514.t1
	Diplodinium.dentatum.SAGT1.g12554.t1	NaN	21.8471	NaN	23.3283	NaN	NaN	NaN	NaN				K02875		Ribosomal protein L14				151	12.6	1	0.9989	6	8	0	Diplodinium.dentatum.SAGT1.g12554.t1	Diplodinium.flabellum.SAG1.g19482.t1	Diplodinium.dentatum.SAGT1.g12554.t1
	Diplodinium.dentatum.SAGT1.g13051.t1	NaN	23.9907	23.8932	24.6142	NaN	NaN	NaN	NaN					CE1					269	8.9	1	0.999	3	14	1	Diplodinium.dentatum.SAGT1.g13051.t1		Diplodinium.dentatum.SAGT1.g13051.t1
	Diplodinium.dentatum.SAGT1.g13073.t1	NaN	24.2254	NaN	24.0082	NaN	NaN	NaN	NaN				K20102		YT521-B-like domain				281	11	1	0.998	3	10	0	Diplodinium.dentatum.SAGT1.g13073.t1	Diplodinium.dentatum.SAGT1.g43287.t1, Diplodinium.flabellum.SAG1.g14283.t1, Diplodinium.flabellum.SAG1.g34659.t1, Enoploplastron.triloricatum.SAGT1.g19789.t1, Enoploplastron.triloricatum.SAGT1.g20635.t1, Enoploplastron.triloricatum.SAGT1.g21190.t1, Enoploplastron.triloricatum.SAGT1.g21316.t1, Enoploplastron.triloricatum.SAGT1.g46841.t1, Enoploplastron.triloricatum.SAGT1.g50293.t1, Enoploplastron.…	Diplodinium.dentatum.SAGT1.g13073.t1
	Diplodinium.dentatum.SAGT1.g13237.t1	NaN	24.6461	23.3167	23.8189	NaN	22.843	NaN	NaN				K02564		Glucosamine-6-phosphate isomerases/6-phosphogluconolactonase				304	10.5	1	0.999	5	13	1	Diplodinium.dentatum.SAGT1.g13237.t1		Diplodinium.dentatum.SAGT1.g13237.t1
	Diplodinium.dentatum.SAGT1.g13287.t1	NaN	NaN	23.5933	NaN	NaN	23.7828	22.9652	NaN				K00926		Amino acid kinase family				311	3.9	0.98	0.9978	1	5	0	Diplodinium.dentatum.SAGT1.g13287.t1	Diplodinium.flabellum.SAG1.g15903.t1, Entodinium.longinucleatum.SAG4.g15941.t1, Eremoplastron.rostratum.SAG2.g23674.t1	Diplodinium.dentatum.SAGT1.g13287.t1
	Diplodinium.dentatum.SAGT1.g13430.t1	NaN	21.7536	NaN	23.7413	NaN	NaN	NaN	NaN										312	14.1	1	0.9982	5	12	12	Diplodinium.dentatum.SAGT1.g13430.t1		Diplodinium.dentatum.SAGT1.g13430.t1
	Diplodinium.dentatum.SAGT1.g13547.t1	NaN	22.2342	NaN	22.0408	NaN	NaN	NaN	NaN				K02736		Proteasome subunit				246	3.7	0.82	0.9902	1	3	0	Diplodinium.dentatum.SAGT1.g13547.t1	Epidinium.caudatum.SAG1.g13118.t1, Isotricha.intestinalis.SAGT2.g4959.t1, Isotricha.sp.YL-2021a.SAG1.g17946.t1, Metadinium.minomm.SAG1.g44005.t1, Polyplastron.multivesiculatum.SAGT3.g19404.t1, Polyplastron.multivesiculatum.SAGT3.g21964.t1, Polyplastron.multivesiculatum.SAGT3.g45505.t1, Polyplastron.multivesiculatum.SAGT3.g45732.t1	Diplodinium.dentatum.SAGT1.g13547.t1
	Diplodinium.dentatum.SAGT1.g13713.t1	NaN	25.5637	NaN	23.8404	NaN	NaN	NaN	NaN										207	24.6	1	0.999	7	24	11	Diplodinium.dentatum.SAGT1.g13713.t1		Diplodinium.dentatum.SAGT1.g13713.t1
	Diplodinium.dentatum.SAGT1.g13735.t1	NaN	22.3316	22.8169	NaN	NaN	NaN	NaN	NaN				K15382		Sugar efflux transporter for intercellular exchange				246	5.7	0.98	0.9989	1	3	0	Diplodinium.dentatum.SAGT1.g13735.t1	Diplodinium.dentatum.SAGT1.g13984.t1, Diplodinium.dentatum.SAGT1.g23061.t1, Diplodinium.flabellum.SAG1.g16621.t1, Diplodinium.flabellum.SAG1.g17123.t1, Diplodinium.flabellum.SAG1.g38879.t1, Enoploplastron.triloricatum.SAGT1.g33279.t1, Entodinium.bursa.SAG3.g17119.t1, Entodinium.bursa.SAG3.g25370.t1, Entodinium.longinucleatum.SAG4.g17169.t1, Epidinium.caudatum.SAG1.g23580.t1, Eremoplastron.rostrat…	Diplodinium.dentatum.SAGT1.g13735.t1
	Diplodinium.dentatum.SAGT1.g13794.t1	NaN	24.8458	23.468	26.493	NaN	NaN	NaN	NaN				K02991		Ribosomal protein S6e				259	16.6	1	0.9989	11	28	4	Diplodinium.dentatum.SAGT1.g13794.t1		Diplodinium.dentatum.SAGT1.g13794.t1
	Diplodinium.dentatum.SAGT1.g13823.t1	NaN	20.3859	22.4231	NaN	NaN	NaN	NaN	NaN				K14563		Fibrillarin				283	7.4	1	0.9983	2	7	0	Diplodinium.dentatum.SAGT1.g13823.t1	Enoploplastron.triloricatum.SAGT1.g19315.t1, Enoploplastron.triloricatum.SAGT1.g22327.t1, Ento_g31441.t1, Ento_g50249.t1, Entodinium.bursa.SAG3.g9939.t1, Ostracodinium.dentatum.SAG1.g1781.t1	Diplodinium.dentatum.SAGT1.g13823.t1
	Diplodinium.dentatum.SAGT1.g13826.t1	25.6903	26.7966	26.8115	27.1888	24.0518	26.7545	24.8067	NaN				K02998		Ribosomal protein S2				245	22.4	1	0.999	9	52	10	Diplodinium.dentatum.SAGT1.g13826.t1		Diplodinium.dentatum.SAGT1.g13826.t1
	Diplodinium.dentatum.SAGT1.g14085.t1	NaN	20.6598	23.5555	NaN	NaN	NaN	22.6704	NaN										203	9.9	0.98	0.9963	6	10	0	Diplodinium.dentatum.SAGT1.g14085.t1		Diplodinium.dentatum.SAGT1.g14085.t1
	Diplodinium.dentatum.SAGT1.g14107.t1	NaN	25.065	24.5198	25.1243	NaN	NaN	NaN	NaN						Ras family				216	28.2	1	0.999	8	26	0	Diplodinium.dentatum.SAGT1.g14107.t1	Diplodinium.flabellum.SAG1.g36100.t1	Diplodinium.dentatum.SAGT1.g14107.t1
	Diplodinium.dentatum.SAGT1.g14165.t1	NaN	23.4592	23.054	NaN	NaN	NaN	NaN	NaN						14-3-3 protein				230	5.2	0	0.9989	9	7	0	Diplodinium.dentatum.SAGT1.g14165.t1		Diplodinium.dentatum.SAGT1.g14165.t1
	Diplodinium.dentatum.SAGT1.g14275.t1	NaN	24.088	23.1516	24.7519	NaN	NaN	NaN	NaN					GH11	Glycosyl hydrolases family 11				216	18.1	1	0.999	3	17	0	Diplodinium.dentatum.SAGT1.g14275.t1	Diplodinium.flabellum.SAG1.g36298.t1	Diplodinium.dentatum.SAGT1.g14275.t1
	Diplodinium.dentatum.SAGT1.g14289.t1	NaN	26.0586	NaN	26.0584	NaN	24.4555	NaN	NaN				K02880		Ribosomal protein L22p/L17e				195	6.2	0	0.9985	6	19	0	Diplodinium.dentatum.SAGT1.g14289.t1	Diplodinium.dentatum.SAGT1.g2978.t1	Diplodinium.dentatum.SAGT1.g14289.t1
	Diplodinium.dentatum.SAGT1.g14464.t1	NaN	21.5224	NaN	22.5144	NaN	NaN	NaN	NaN						Proteasome subunit				219	11.9	1	0.9965	2	5	0	Diplodinium.dentatum.SAGT1.g14464.t1	Diplodinium.flabellum.SAG1.g17654.t1, Eremoplastron.rostratum.SAG2.g3234.t1	Diplodinium.dentatum.SAGT1.g14464.t1
	Diplodinium.dentatum.SAGT1.g14537.t1	NaN	26.5624	25.0768	25.8684	NaN	NaN	23.0453	NaN										153	28.1	1	0.999	12	27	0	Diplodinium.dentatum.SAGT1.g14537.t1		Diplodinium.dentatum.SAGT1.g14537.t1
	Diplodinium.dentatum.SAGT1.g14598.t1	NaN	24.2671	NaN	22.2702	NaN	NaN	NaN	NaN				K04507		CS domain				212	10.4	1	0.9962	2	6	0	Diplodinium.dentatum.SAGT1.g14598.t1	Diplodinium.flabellum.SAG1.g17594.t1, Enoploplastron.triloricatum.SAGT1.g5368.t1, Epidinium.cattanei.SAG3.g13466.t1, Epidinium.cattanei.SAG3.g36891.t1, Epidinium.caudatum.SAG1.g31977.t1, Eremoplastron.rostratum.SAG2.g25540.t1, Metadinium.minomm.SAG1.g43134.t1, Ostracodinium.dentatum.SAG1.g7517.t1, Ostracodinium.gracile.SAG1.g44974.t1	Diplodinium.dentatum.SAGT1.g14598.t1
	Diplodinium.dentatum.SAGT1.g14619.t1	NaN	25.6138	22.9276	23.9635	NaN	23.4854	NaN	NaN										206	33	1	0.999	8	21	0	Diplodinium.dentatum.SAGT1.g14619.t1	Diplodinium.flabellum.SAG1.g37506.t1, Enoploplastron.triloricatum.SAGT1.g22414.t1, Epidinium.cattanei.SAG3.g36573.t1, Epidinium.caudatum.SAG1.g1883.t1, Eremoplastron.rostratum.SAG2.g20722.t1, Metadinium.minomm.SAG1.g22549.t1, Metadinium.minomm.SAG1.g23939.t1, Ophryoscolex.caudatus.SAGT3.g26130.t1	Diplodinium.dentatum.SAGT1.g14619.t1
	Diplodinium.dentatum.SAGT1.g14676.t1	24.3714	27.0704	26.238	26.1295	23.1851	25.0409	NaN	NaN						EF-hand domain pair				132	42.5	1	0.999	8	50	0	Diplodinium.dentatum.SAGT1.g14676.t1		Diplodinium.dentatum.SAGT1.g14676.t1
	Diplodinium.dentatum.SAGT1.g14679.t1	30.4455	30.9307	31.114	31.3429	27.9815	31.2547	29.2179	25.9032				K11251		Core histone H2A/H2B/H3/H4;C-terminus of histone H2A				121	38.8	1	0.999	5	131	0	Diplodinium.dentatum.SAGT1.g14679.t1	Diplodinium.flabellum.SAG1.g35867.t1, Diplodinium.flabellum.SAG1.g7829.t1, Enoploplastron.triloricatum.SAGT1.g26915.t1, Enoploplastron.triloricatum.SAGT1.g5562.t1, Ento_g44373.t1, Ento_g51898.t1, Ento_g53542.t1, Ento_g8298.t1, Entodinium.bursa.SAG3.g10647.t1, Entodinium.longinucleatum.SAG4.g19150.t1, Epidinium.cattanei.SAG3.g53438.t1, Epidinium.cattanei.SAG3.g7331.t1, Epidinium.caudatum.SAG1.g136…	Diplodinium.dentatum.SAGT1.g14679.t1
	Diplodinium.dentatum.SAGT1.g14843.t1	NaN	24.4543	NaN	26.59	NaN	NaN	NaN	NaN				K07931		Ras family				214	13.1	1	0.9902	3	8	0	Diplodinium.dentatum.SAGT1.g14843.t1	Diplodinium.dentatum.SAGT1.g35971.t1, Diplodinium.flabellum.SAG1.g17879.t1, Diplodinium.flabellum.SAG1.g18117.t1, Enoploplastron.triloricatum.SAGT1.g23488.t1, Epidinium.cattanei.SAG3.g13271.t1, Epidinium.caudatum.SAG1.g937.t1, Eremoplastron.rostratum.SAG2.g8518.t1, Metadinium.minomm.SAG1.g31382.t1, Ophryoscolex.caudatus.SAGT3.g26114.t1, Ostracodinium.dentatum.SAG1.g7150.t1, Ostracodinium.gracile.…	Diplodinium.dentatum.SAGT1.g14843.t1
	Diplodinium.dentatum.SAGT1.g14847.t1	NaN	22.2664	23.7509	NaN	NaN	NaN	NaN	NaN						EF-hand domain pair				162	10.5	0.99	0.999	11	4	0	Diplodinium.dentatum.SAGT1.g14847.t1	Diplodinium.flabellum.SAG1.g36312.t1	Diplodinium.dentatum.SAGT1.g14847.t1
	Diplodinium.dentatum.SAGT1.g14879.t1	NaN	23.6262	NaN	24.039	NaN	NaN	NaN	NaN				K01527						189	15.3	1	0.9983	5	7	7	Diplodinium.dentatum.SAGT1.g14879.t1		Diplodinium.dentatum.SAGT1.g14879.t1
	Diplodinium.dentatum.SAGT1.g15025.t1	NaN	NaN	21.893	22.4	NaN	22.5172	NaN	NaN						Ras family				211	5.2	0.98	0.987	2	6	0	Diplodinium.dentatum.SAGT1.g15025.t1	Diplodinium.dentatum.SAGT1.g37548.t1, Diplodinium.flabellum.SAG1.g11135.t1, Diplodinium.flabellum.SAG1.g18012.t1, Ento_g10561.t1, Ento_g11081.t1, Ento_g14124.t1, Ento_g15126.t1, Ento_g1588.t1, Ento_g16688.t1, Ento_g23736.t1, Ento_g36674.t1, Entodinium.bursa.SAG3.g10862.t1, Entodinium.longinucleatum.SAG4.g812.t1, Eremoplastron.rostratum.SAG2.g22544.t1, Eremoplastron.rostratum.SAG2.g26124.t1, Metad…	Diplodinium.dentatum.SAGT1.g15025.t1
	Diplodinium.dentatum.SAGT1.g15026.t1	NaN	23.6192	22.711	24.1536	NaN	24.334	23.6368	NaN						Histidine phosphatase superfamily (branch 1)				219	14.2	1	0.9989	11	20	0	Diplodinium.dentatum.SAGT1.g15026.t1	Diplodinium.flabellum.SAG1.g17821.t1	Diplodinium.dentatum.SAGT1.g15026.t1
	Diplodinium.dentatum.SAGT1.g15027.t1	NaN	24.74	25.2251	22.4745	NaN	NaN	NaN	NaN						Ras family				215	24.1	1	0.999	5	23	0	Diplodinium.dentatum.SAGT1.g15027.t1	Diplodinium.dentatum.SAGT1.g24400.t1, Diplodinium.flabellum.SAG1.g17370.t1, Diplodinium.flabellum.SAG1.g36420.t1, Enoploplastron.triloricatum.SAGT1.g52964.t1, Enoploplastron.triloricatum.SAGT1.g53497.t1, Epidinium.cattanei.SAG3.g31465.t1, Epidinium.caudatum.SAG1.g13017.t1, Epidinium.caudatum.SAG1.g32592.t1, Epidinium.caudatum.SAG1.g36718.t1, Epidinium.caudatum.SAG1.g36971.t1, Eremoplastron.rostra…	Diplodinium.dentatum.SAGT1.g15027.t1
	Diplodinium.dentatum.SAGT1.g15120.t1	NaN	22.3431	NaN	23.697	NaN	NaN	NaN	NaN				K02903		Ribosomal L28e protein family				177	13.6	1	0.9989	5	4	3	Diplodinium.dentatum.SAGT1.g15120.t1		Diplodinium.dentatum.SAGT1.g15120.t1
	Diplodinium.dentatum.SAGT1.g15132.t1	NaN	24.1428	24.6275	24.7479	NaN	23.7323	22.9263	NaN						Ras family				208	19.2	1	0.9987	5	27	0	Diplodinium.dentatum.SAGT1.g15132.t1	Eremoplastron.rostratum.SAG2.g10931.t1, Ostracodinium.dentatum.SAG1.g19081.t1, Ostracodinium.dentatum.SAG1.g8834.t1, Ostracodinium.gracile.SAG1.g23131.t1, Polyplastron.multivesiculatum.SAGT3.g23748.t1, Polyplastron.multivesiculatum.SAGT3.g47578.t1	Diplodinium.dentatum.SAGT1.g15132.t1
	Diplodinium.dentatum.SAGT1.g15169.t1	NaN	NaN	26.7761	27.2524	26.6512	29.0573	NaN	NaN						Ras family				208	7.7	1	0.9923	2	8	0	Diplodinium.dentatum.SAGT1.g15169.t1	Diplodinium.flabellum.SAG1.g18422.t1, Enoploplastron.triloricatum.SAGT1.g54419.t1, Enoploplastron.triloricatum.SAGT1.g55375.t1, Ento_g15301.t1, Ento_g24898.t1, Ento_g24899.t1, Entodinium.bursa.SAG3.g38892.t1, Entodinium.longinucleatum.SAG4.g18532.t1, Eremoplastron.rostratum.SAG2.g8243.t1, Metadinium.minomm.SAG1.g23167.t1, Metadinium.minomm.SAG1.g23997.t1, Metadinium.minomm.SAG1.g37402.t1, Ophryos…	Diplodinium.dentatum.SAGT1.g15169.t1
	Diplodinium.dentatum.SAGT1.g15174.t1	NaN	21.968	25.5166	22.3237	23.3811	25.1443	NaN	NaN				K02997		Ribosomal protein S4/S9 N-terminal domain				175	23.4	1	0.9975	8	21	1	Diplodinium.dentatum.SAGT1.g15174.t1		Diplodinium.dentatum.SAGT1.g15174.t1
	Diplodinium.dentatum.SAGT1.g15306.t1	NaN	22.8475	23.4514	21.9257	NaN	NaN	NaN	NaN						EF-hand domain pair				163	26.4	1	0.9989	4	15	0	Diplodinium.dentatum.SAGT1.g15306.t1	Diplodinium.flabellum.SAG1.g38122.t1, Diplodinium.flabellum.SAG1.g9818.t1, Ento_g20615.t1, Ento_g28901.t1, Entodinium.bursa.SAG3.g39104.t1, Entodinium.longinucleatum.SAG4.g19137.t1, Epidinium.cattanei.SAG3.g37280.t1, Metadinium.minomm.SAG1.g24623.t1, Metadinium.minomm.SAG1.g34770.t1, Ophryoscolex.caudatus.SAGT3.g44271.t1	Diplodinium.dentatum.SAGT1.g15306.t1
	Diplodinium.dentatum.SAGT1.g15321.t1	NaN	22.7129	22.556	NaN	NaN	NaN	NaN	NaN						CS domain				175	5.7	0.97	0.9987	1	4	0	Diplodinium.dentatum.SAGT1.g15321.t1	Enoploplastron.triloricatum.SAGT1.g25038.t1, Enoploplastron.triloricatum.SAGT1.g55500.t1, Epidinium.cattanei.SAG3.g13589.t1, Epidinium.cattanei.SAG3.g38891.t1, Epidinium.caudatum.SAG1.g13892.t1, Ophryoscolex.caudatus.SAGT3.g19964.t1, Ophryoscolex.caudatus.SAGT3.g58844.t1	Diplodinium.dentatum.SAGT1.g15321.t1
	Diplodinium.dentatum.SAGT1.g15440.t1	30.8411	32.1353	32.5668	32.2586	28.5486	31.9267	30.1097	25.765				K11252		Core histone H2A/H2B/H3/H4				108	42.6	1	0.999	6	512	0	Diplodinium.dentatum.SAGT1.g15440.t1	Enoploplastron.triloricatum.SAGT1.g54932.t1, Epidinium.cattanei.SAG3.g13844.t1, Ophryoscolex.caudatus.SAGT3.g27200.t1	Diplodinium.dentatum.SAGT1.g15440.t1
	Diplodinium.dentatum.SAGT1.g15447.t1	NaN	25.4846	23.689	25.3426	NaN	NaN	NaN	NaN										149	27.5	1	0.999	6	21	1	Diplodinium.dentatum.SAGT1.g15447.t1		Diplodinium.dentatum.SAGT1.g15447.t1
	Diplodinium.dentatum.SAGT1.g15463.t1	NaN	21.7679	22.5037	NaN	NaN	NaN	NaN	NaN				K08516		Regulated-SNARE-like domain;Synaptobrevin				201	4	0.67	0.9776	1	4	0	Diplodinium.dentatum.SAGT1.g15463.t1	Diplodinium.flabellum.SAG1.g19126.t1, Diplodinium.flabellum.SAG1.g36261.t1, Enoploplastron.triloricatum.SAGT1.g24108.t1, Enoploplastron.triloricatum.SAGT1.g6580.t1, Entodinium.bursa.SAG3.g17253.t1, Entodinium.bursa.SAG3.g18364.t1, Entodinium.longinucleatum.SAG4.g18420.t1, Epidinium.cattanei.SAG3.g28946.t1, Epidinium.caudatum.SAG1.g25042.t1, Epidinium.caudatum.SAG1.g38925.t1, Ophryoscolex.caudatus…	Diplodinium.dentatum.SAGT1.g15463.t1
	Diplodinium.dentatum.SAGT1.g15496.t1	NaN	23.8717	23.2389	NaN	NaN	NaN	NaN	NaN				K01519		Ham1 family				242	3.7	0.82	0.99	1	2	0	Diplodinium.dentatum.SAGT1.g15496.t1	Diplodinium.dentatum.SAGT1.g48060.t1, Ento_g44979.t1, Ento_g44980.t1, Entodinium.bursa.SAG3.g24773.t1, Entodinium.longinucleatum.SAG4.g17454.t1, Entodinium.longinucleatum.SAG4.g18530.t1, Epidinium.cattanei.SAG3.g13376.t1, Epidinium.cattanei.SAG3.g28545.t1, Epidinium.cattanei.SAG3.g38111.t1, Epidinium.cattanei.SAG3.g53715.t1, Epidinium.caudatum.SAG1.g37394.t1, Metadinium.minomm.SAG1.g22410.t1, Oph…	Diplodinium.dentatum.SAGT1.g15496.t1
	Diplodinium.dentatum.SAGT1.g15518.t1	NaN	23.5049	23.5202	24.7255	22.2932	23.3003	NaN	NaN						Putative lumazine-binding				129	24.8	1	0.9989	5	22	1	Diplodinium.dentatum.SAGT1.g15518.t1		Diplodinium.dentatum.SAGT1.g15518.t1
	Diplodinium.dentatum.SAGT1.g15618.t1	NaN	26.2391	26.5051	27.173	24.5888	27.1498	25.6499	NaN				K00940		Nucleoside diphosphate kinase				146	22.6	1	0.999	11	64	0	Diplodinium.dentatum.SAGT1.g15618.t1		Diplodinium.dentatum.SAGT1.g15618.t1
	Diplodinium.dentatum.SAGT1.g15656.t1	NaN	23.9337	24.4099	24.3858	NaN	22.7504	NaN	NaN				K06689		Ubiquitin-conjugating enzyme				153	24.8	1	0.999	4	9	0	Diplodinium.dentatum.SAGT1.g15656.t1	Diplodinium.flabellum.SAG1.g19448.t1, Diplodinium.flabellum.SAG1.g38940.t1, Enoploplastron.triloricatum.SAGT1.g24747.t1, Enoploplastron.triloricatum.SAGT1.g26386.t1, Ento_g10164.t1, Ento_g11180.t1, Ento_g1459.t1, Ento_g14665.t1, Ento_g14683.t1, Ento_g19488.t1, Ento_g37392.t1, Entodinium.bursa.SAG3.g35678.t1, Entodinium.longinucleatum.SAG4.g22993.t1, Entodinium.longinucleatum.SAG4.g36483.t1, Epidi…	Diplodinium.dentatum.SAGT1.g15656.t1
	Diplodinium.dentatum.SAGT1.g15746.t1	NaN	NaN	NaN	NaN	NaN	22.4144	22.1551	NaN				K03627		Helix-turn-helix				144	6.9	0.95	0.9977	1	5	0	Diplodinium.dentatum.SAGT1.g15746.t1	Ento_g24824.t1, Ento_g42421.t1, Entodinium.bursa.SAG3.g24438.t1	Diplodinium.dentatum.SAGT1.g15746.t1
	Diplodinium.dentatum.SAGT1.g15925.t1	NaN	24.8195	22.1988	24.1271	NaN	NaN	NaN	NaN										114	21.1	1	0.9989	7	12	9	Diplodinium.dentatum.SAGT1.g15925.t1		Diplodinium.dentatum.SAGT1.g15925.t1
	Diplodinium.dentatum.SAGT1.g15976.t1	22.3819	26.128	25.7797	25.8775	22.9579	24.1578	NaN	NaN				K02942		60s Acidic ribosomal protein				120	13.3	1	0.999	1	31	0	Diplodinium.dentatum.SAGT1.g15976.t1	Diplodinium.flabellum.SAG1.g371.t1, Enoploplastron.triloricatum.SAGT1.g25938.t1, Enoploplastron.triloricatum.SAGT1.g59713.t1, Eremoplastron.rostratum.SAG2.g9276.t1, Ophryoscolex.caudatus.SAGT3.g2348.t1, Ophryoscolex.caudatus.SAGT3.g60776.t1, Ostracodinium.dentatum.SAG1.g8260.t1, Ostracodinium.gracile.SAG1.g23995.t1, Polyplastron.multivesiculatum.SAGT3.g33438.t1, Polyplastron.multivesiculatum.SAGT…	Diplodinium.dentatum.SAGT1.g15976.t1
	Diplodinium.dentatum.SAGT1.g15988.t1	NaN	26.1029	24.5907	25.3686	NaN	20.9828	NaN	NaN				K05755		ARP2/3 complex 20 kDa subunit (ARPC4)				169	33.5	1	0.999	6	39	0	Diplodinium.dentatum.SAGT1.g15988.t1	Diplodinium.flabellum.SAG1.g19786.t1	Diplodinium.dentatum.SAGT1.g15988.t1
	Diplodinium.dentatum.SAGT1.g16052.t1	NaN	21.5151	23.7342	NaN	22.4035	23.4857	23.137	NaN				K02960		Ribosomal protein S9/S16				163	8.6	1	0.999	14	15	0	Diplodinium.dentatum.SAGT1.g16052.t1	Diplodinium.flabellum.SAG1.g19960.t1	Diplodinium.dentatum.SAGT1.g16052.t1
	Diplodinium.dentatum.SAGT1.g16061.t1	NaN	24.5972	24.1803	24.4002	NaN	NaN	NaN	NaN				K02969		Ribosomal protein S10p/S20e				122	5.7	0	0.9743	5	5	0	Diplodinium.dentatum.SAGT1.g16061.t1		Diplodinium.dentatum.SAGT1.g16061.t1
	Diplodinium.dentatum.SAGT1.g16063.t1	NaN	23.2495	23.7185	24.575	NaN	21.8571	NaN	NaN				K02889		Ribosomal protein L21e				139	12.9	0	0.9983	5	21	0	Diplodinium.dentatum.SAGT1.g16063.t1	Ostracodinium.dentatum.SAG1.g24766.t1	Diplodinium.dentatum.SAGT1.g16063.t1
	Diplodinium.dentatum.SAGT1.g16075.t1	26.3241	28.6481	28.5234	28.4573	25.9486	28.69	26.5743	NaN				K02957		Ribosomal protein S8				127	43.3	1	0.9989	12	75	0	Diplodinium.dentatum.SAGT1.g16075.t1	Diplodinium.dentatum.SAGT1.g39350.t1, Diplodinium.flabellum.SAG1.g20035.t1, Enoploplastron.triloricatum.SAGT1.g26343.t1	Diplodinium.dentatum.SAGT1.g16075.t1
	Diplodinium.dentatum.SAGT1.g16099.t1	NaN	NaN	22.6573	24.0204	NaN	NaN	NaN	NaN										122	10.7	0.97	0.9985	1	4	0	Diplodinium.dentatum.SAGT1.g16099.t1	Isotricha.prostoma.SAG3.g27772.t1, Isotricha.sp.YL-2021a.SAG1.g7532.t1, Ostracodinium.gracile.SAG1.g23851.t1	Diplodinium.dentatum.SAGT1.g16099.t1
	Diplodinium.dentatum.SAGT1.g16107.t1	NaN	23.7589	23.4482	25.051	NaN	NaN	NaN	NaN						Ribosomal protein L7Ae/L30e/S12e/Gadd45 family				142	22.5	1	0.999	5	14	13	Diplodinium.dentatum.SAGT1.g16107.t1		Diplodinium.dentatum.SAGT1.g16107.t1
	Diplodinium.dentatum.SAGT1.g16280.t1	NaN	23.6287	22.5529	22.8971	NaN	21.5729	NaN	NaN				K10586		ThiF family;UBA/TS-N domain;Ubiquitin-activating enzyme E1 FCCH domain;Ubiquitin-activating enzyme, SCCH domain;Ubiquitin-conjugating enzyme				5967	0.6	1	0.9973	4	18	0	Diplodinium.dentatum.SAGT1.g16280.t1	Ostracodinium.dentatum.SAG1.g5.t1	Diplodinium.dentatum.SAGT1.g16280.t1
	Diplodinium.dentatum.SAGT1.g16480.t1	NaN	22.478	NaN	22.768	NaN	NaN	NaN	NaN				K06685		Mob1/phocein family				206	5.3	0.97	0.9986	1	9	0	Diplodinium.dentatum.SAGT1.g16480.t1	Diplodinium.dentatum.SAGT1.g16722.t1, Diplodinium.dentatum.SAGT1.g40955.t1, Diplodinium.flabellum.SAG1.g1192.t1, Enoploplastron.triloricatum.SAGT1.g1258.t1, Enoploplastron.triloricatum.SAGT1.g1391.t1, Enoploplastron.triloricatum.SAGT1.g1444.t1, Enoploplastron.triloricatum.SAGT1.g28058.t1, Ento_g3372.t1, Ento_g4432.t1, Entodinium.bursa.SAG3.g13490.t1, Entodinium.bursa.SAG3.g28033.t1, Entodinium.lo…	Diplodinium.dentatum.SAGT1.g16480.t1
	Diplodinium.dentatum.SAGT1.g16631.t1	NaN	25.8288	25.1559	NaN	NaN	24.3188	NaN	NaN						Calpain family cysteine protease				1067	6.1	1	0.999	8	32	12	Diplodinium.dentatum.SAGT1.g16631.t1		Diplodinium.dentatum.SAGT1.g16631.t1
	Diplodinium.dentatum.SAGT1.g16702.t1	25.4325	27.1571	27.4737	27.1505	23.3214	26.845	25.2846	NaN						Ras family				182	25.3	1	0.9989	5	47	5	Diplodinium.dentatum.SAGT1.g16702.t1		Diplodinium.dentatum.SAGT1.g16702.t1
	Diplodinium.dentatum.SAGT1.g17484.t1	NaN	23.6789	NaN	24.5551	NaN	NaN	NaN	NaN					GH5_4	Cellulase (glycosyl hydrolase family 5);WXXGXW repeat (2 copies)				1632	3	1	0.9987	11	13	0	Diplodinium.dentatum.SAGT1.g17484.t1		Diplodinium.dentatum.SAGT1.g17484.t1
	Diplodinium.dentatum.SAGT1.g17514.t1	NaN	20.5479	21.6314	NaN	NaN	NaN	NaN	NaN						WD domain, G-beta repeat				330	4.5	0.98	0.999	1	2	0	Diplodinium.dentatum.SAGT1.g17514.t1	Diplodinium.flabellum.SAG1.g15622.t1, Enoploplastron.triloricatum.SAGT1.g20189.t1, Enoploplastron.triloricatum.SAGT1.g49264.t1, Epidinium.cattanei.SAG3.g11017.t1, Eremoplastron.rostratum.SAG2.g6952.t1, Metadinium.minomm.SAG1.g521.t1	Diplodinium.dentatum.SAGT1.g17514.t1
	Diplodinium.dentatum.SAGT1.g17651.t1	NaN	21.8962	22.7687	NaN	NaN	NaN	NaN	NaN				K20899		Guanylate-binding protein, C-terminal domain;Guanylate-binding protein, N-terminal domain				1594	2.1	1	0.999	3	8	0	Diplodinium.dentatum.SAGT1.g17651.t1	Diplodinium.flabellum.SAG1.g1172.t1	Diplodinium.dentatum.SAGT1.g17651.t1
	Diplodinium.dentatum.SAGT1.g1785.t1	NaN	24.7775	24.2245	22.9345	NaN	NaN	NaN	NaN				K15424						767	5.9	1	0.999	6	24	0	Diplodinium.dentatum.SAGT1.g1785.t1	Diplodinium.flabellum.SAG1.g2130.t1, Epidinium.cattanei.SAG3.g3674.t1	Diplodinium.dentatum.SAGT1.g1785.t1
	Diplodinium.dentatum.SAGT1.g18089.t1	NaN	22.2564	NaN	21.8055	NaN	NaN	NaN	NaN				K16474		Tetratricopeptide repeat				694	3.3	1	0.9896	2	6	0	Diplodinium.dentatum.SAGT1.g18089.t1	Diplodinium.flabellum.SAG1.g6740.t1, Enoploplastron.triloricatum.SAGT1.g8870.t1, Entodinium.bursa.SAG3.g18108.t1, Entodinium.longinucleatum.SAG4.g8142.t1, Epidinium.cattanei.SAG3.g4538.t1, Epidinium.caudatum.SAG1.g5601.t1, Eremoplastron.rostratum.SAG2.g1040.t1, Metadinium.minomm.SAG1.g8783.t1, Ophryoscolex.caudatus.SAGT3.g40098.t1, Ostracodinium.gracile.SAG1.g31873.t1, Polyplastron.multivesiculat…	Diplodinium.dentatum.SAGT1.g18089.t1
	Diplodinium.dentatum.SAGT1.g18099.t1	25.1478	27.5553	25.4922	27.0288	NaN	20.4965	24.704	NaN										1436	7.1	1	0.999	60	89	25	Diplodinium.dentatum.SAGT1.g18099.t1		Diplodinium.dentatum.SAGT1.g18099.t1
	Diplodinium.dentatum.SAGT1.g18227.t1	NaN	23.8718	23.7663	23.2812	NaN	NaN	NaN	NaN						Aldo/keto reductase family				355	21.1	1	0.999	6	25	0	Diplodinium.dentatum.SAGT1.g18227.t1	Diplodinium.flabellum.SAG1.g14748.t1, Ophryoscolex.caudatus.SAGT3.g21272.t1, Ostracodinium.dentatum.SAG1.g5740.t1, Ostracodinium.gracile.SAG1.g17520.t1, Ostracodinium.gracile.SAG1.g19341.t1	Diplodinium.dentatum.SAGT1.g18227.t1
	Diplodinium.dentatum.SAGT1.g18445.t1	24.4617	28.6246	29.7739	27.6616	25.366	27.9367	25.4365	NaN				K00799;K03233		Elongation factor 1 gamma, conserved domain;Glutathione S-transferase, C-terminal domain				497	27.4	1	0.999	20	216	0	Diplodinium.dentatum.SAGT1.g18445.t1		Diplodinium.dentatum.SAGT1.g18445.t1
	Diplodinium.dentatum.SAGT1.g18920.t1	NaN	21.8052	23.2488	NaN	NaN	NaN	NaN	NaN						HMG (high mobility group) box;HMG-box domain				528	2.1	0.9	0.9948	1	5	0	Diplodinium.dentatum.SAGT1.g18920.t1	Diplodinium.dentatum.SAGT1.g8529.t1, Diplodinium.flabellum.SAG1.g29593.t1	Diplodinium.dentatum.SAGT1.g18920.t1
	Diplodinium.dentatum.SAGT1.g18988.t1	NaN	26.8729	24.558	26.8128	NaN	24.2314	22.8994	NaN										100	29	1	0.999	5	32	19	Diplodinium.dentatum.SAGT1.g18988.t1		Diplodinium.dentatum.SAGT1.g18988.t1
	Diplodinium.dentatum.SAGT1.g19102.t1	23.3323	26.5908	24.8283	26.5243	NaN	23.3657	22.988	NaN										1292	16.4	1	0.999	38	70	9	Diplodinium.dentatum.SAGT1.g19102.t1		Diplodinium.dentatum.SAGT1.g19102.t1
	Diplodinium.dentatum.SAGT1.g19499.t1	NaN	21.8461	NaN	22.5297	NaN	NaN	NaN	NaN				K17263						1180	0.8	0	0.9856	7	3	0	Diplodinium.dentatum.SAGT1.g19499.t1		Diplodinium.dentatum.SAGT1.g19499.t1
	Diplodinium.dentatum.SAGT1.g19561.t1	NaN	26.2688	26.6666	25.3013	NaN	25.3892	NaN	NaN				K07897		Ras family				211	30.3	0.99	0.999	18	42	0	Diplodinium.dentatum.SAGT1.g19561.t1	Diplodinium.dentatum.SAGT1.g43325.t1, Diplodinium.flabellum.SAG1.g17070.t1, Diplodinium.flabellum.SAG1.g35422.t1, Epidinium.cattanei.SAG3.g12491.t1, Epidinium.caudatum.SAG1.g16113.t1, Eremoplastron.rostratum.SAG2.g8341.t1, Metadinium.minomm.SAG1.g20535.t1, Metadinium.minomm.SAG1.g23440.t1, Metadinium.minomm.SAG1.g36681.t1, Ophryoscolex.caudatus.SAGT3.g7039.t1, Ostracodinium.dentatum.SAG1.g6856.t1…	Diplodinium.dentatum.SAGT1.g19561.t1
	Diplodinium.dentatum.SAGT1.g19601.t1	NaN	24.4592	24.5756	23.0787	NaN	NaN	NaN	NaN				K10409		WD domain, G-beta repeat				718	7.2	1	0.999	5	18	0	Diplodinium.dentatum.SAGT1.g19601.t1	Diplodinium.flabellum.SAG1.g6597.t1, Enoploplastron.triloricatum.SAGT1.g36009.t1, Enoploplastron.triloricatum.SAGT1.g36197.t1, Epidinium.cattanei.SAG3.g4581.t1, Metadinium.minomm.SAG1.g776.t1, Ostracodinium.dentatum.SAG1.g11715.t1, Polyplastron.multivesiculatum.SAGT3.g33653.t1	Diplodinium.dentatum.SAGT1.g19601.t1
	Diplodinium.dentatum.SAGT1.g19925.t1	NaN	23.8516	24.2873	23.3085	NaN	23.3011	23.0061	NaN						Telomeric single stranded DNA binding POT1/CDC13				298	6.7	1	0.9986	3	14	0	Diplodinium.dentatum.SAGT1.g19925.t1	Diplodinium.flabellum.SAG1.g33063.t1	Diplodinium.dentatum.SAGT1.g19925.t1
	Diplodinium.dentatum.SAGT1.g20065.t1	NaN	22.4683	22.4637	NaN	NaN	NaN	NaN	NaN				K13412		EF-hand domain pair;Protein kinase domain				450	8.7	1	0.999	7	6	2	Diplodinium.dentatum.SAGT1.g20065.t1		Diplodinium.dentatum.SAGT1.g20065.t1
	Diplodinium.dentatum.SAGT1.g20456.t1	NaN	24.2737	NaN	24.5002	NaN	NaN	NaN	NaN				K23934						1095	3.2	1	0.9986	4	13	0	Diplodinium.dentatum.SAGT1.g20456.t1	Diplodinium.flabellum.SAG1.g41496.t1	Diplodinium.dentatum.SAGT1.g20456.t1
	Diplodinium.dentatum.SAGT1.g20511.t1	NaN	24.6779	NaN	24.2402	NaN	NaN	NaN	NaN										1073	3.1	1	0.994	12	17	0	Diplodinium.dentatum.SAGT1.g20511.t1		Diplodinium.dentatum.SAGT1.g20511.t1
	Diplodinium.dentatum.SAGT1.g20571.t1	NaN	23.0939	NaN	22.5075	NaN	NaN	NaN	NaN										370	4.9	0.99	0.9986	7	7	0	Diplodinium.dentatum.SAGT1.g20571.t1		Diplodinium.dentatum.SAGT1.g20571.t1
	Diplodinium.dentatum.SAGT1.g20618.t1	NaN	27.7871	27.9656	27.878	NaN	22.8268	23.346	NaN				K02183;K13448		EF-hand domain pair				434	32.1	1	0.999	14	152	0	Diplodinium.dentatum.SAGT1.g20618.t1		Diplodinium.dentatum.SAGT1.g20618.t1
	Diplodinium.dentatum.SAGT1.g20669.t1	NaN	21.7632	22.3074	22.148	NaN	NaN	NaN	NaN										434	1.6	0	0.9918	1	4	0	Diplodinium.dentatum.SAGT1.g20669.t1	Enoploplastron.triloricatum.SAGT1.g15119.t1, Enoploplastron.triloricatum.SAGT1.g34613.t1, Enoploplastron.triloricatum.SAGT1.g43066.t1, Ento_g36908.t1, Ento_g8464.t1, Entodinium.bursa.SAG3.g26869.t1, Entodinium.longinucleatum.SAG4.g6073.t1, Eremoplastron.rostratum.SAG2.g34995.t1, Metadinium.minomm.SAG1.g13919.t1, Metadinium.minomm.SAG1.g33874.t1, Ophryoscolex.caudatus.SAGT3.g16379.t1, Ophryoscolex…	Diplodinium.dentatum.SAGT1.g20669.t1
	Diplodinium.dentatum.SAGT1.g20862.t1	NaN	24.6068	24.8402	24.1153	NaN	NaN	NaN	NaN						Adaptin N terminal region;Beta2-adaptin appendage, C-terminal sub-domain				983	11.8	1	0.999	9	25	0	Diplodinium.dentatum.SAGT1.g20862.t1	Diplodinium.flabellum.SAG1.g24108.t1, Epidinium.cattanei.SAG3.g2495.t1, Epidinium.caudatum.SAG1.g3557.t1, Eremoplastron.rostratum.SAG2.g454.t1, Ophryoscolex.caudatus.SAGT3.g6062.t1, Ostracodinium.dentatum.SAG1.g9832.t1	Diplodinium.dentatum.SAGT1.g20862.t1
	Diplodinium.dentatum.SAGT1.g2114.t1	NaN	27.387	24.7421	26.2892	NaN	21.9647	NaN	NaN				K02987		40S ribosomal protein S4 C-terminus;Ribosomal family S4e;RS4NT (NUC023) domain				259	7.7	0	0.9989	12	40	0	Diplodinium.dentatum.SAGT1.g2114.t1		Diplodinium.dentatum.SAGT1.g2114.t1
	Diplodinium.dentatum.SAGT1.g21175.t1	26.7688	30.3024	28.5859	29.7774	24.7786	26.8042	25.1233	NaN										1003	39	1	0.999	58	375	29	Diplodinium.dentatum.SAGT1.g21175.t1		Diplodinium.dentatum.SAGT1.g21175.t1
	Diplodinium.dentatum.SAGT1.g21903.t1	NaN	21.9665	22.0778	23.0637	NaN	NaN	NaN	NaN				K01256		ERAP1-like C-terminal domain;Peptidase family M1 domain;Peptidase M1 N-terminal domain				900	1.6	1	0.9845	2	7	0	Diplodinium.dentatum.SAGT1.g21903.t1	Diplodinium.flabellum.SAG1.g4747.t1	Diplodinium.dentatum.SAGT1.g21903.t1
	Diplodinium.dentatum.SAGT1.g22032.t1	NaN	24.5301	NaN	22.891	NaN	23.0955	23.6852	NaN				K03234		Elongation factor G C-terminus;Elongation Factor G, domain III;Elongation factor G, domain IV;Elongation factor Tu domain 2;Elongation factor Tu GTP binding domain				822	4.6	1	0.9986	32	8	0	Diplodinium.dentatum.SAGT1.g22032.t1		Diplodinium.dentatum.SAGT1.g22032.t1
	Diplodinium.dentatum.SAGT1.g22556.t1	NaN	23.6732	NaN	23.157	NaN	NaN	NaN	NaN				K17255		GDP dissociation inhibitor				393	6.4	1	0.999	20	5	5	Diplodinium.dentatum.SAGT1.g22556.t1		Diplodinium.dentatum.SAGT1.g22556.t1
	Diplodinium.dentatum.SAGT1.g22686.t1	NaN	22.5361	22.6938	NaN	NaN	NaN	NaN	NaN				K19476		Regulator of Vps4 activity in the MVB pathway				842	1.4	0.97	0.9988	1	6	0	Diplodinium.dentatum.SAGT1.g22686.t1	Diplodinium.flabellum.SAG1.g6328.t1, Enoploplastron.triloricatum.SAGT1.g21031.t1, Epidinium.cattanei.SAG3.g24726.t1, Epidinium.cattanei.SAG3.g24860.t1, Epidinium.cattanei.SAG3.g3684.t1, Epidinium.caudatum.SAG1.g10875.t1, Epidinium.caudatum.SAG1.g22227.t1, Eremoplastron.rostratum.SAG2.g6441.t1, Metadinium.minomm.SAG1.g18900.t1, Metadinium.minomm.SAG1.g37322.t1, Ophryoscolex.caudatus.SAGT3.g48715.t…	Diplodinium.dentatum.SAGT1.g22686.t1
	Diplodinium.dentatum.SAGT1.g22731.t1	NaN	25.3299	22.5662	23.5896	NaN	NaN	NaN	NaN				K10365;K12164		F-actin capping protein, beta subunit;ThiF family				672	7.9	1	0.999	5	20	0	Diplodinium.dentatum.SAGT1.g22731.t1		Diplodinium.dentatum.SAGT1.g22731.t1
	Diplodinium.dentatum.SAGT1.g23074.t1	NaN	23.8201	23.3401	22.8399	NaN	NaN	NaN	NaN						TLD				759	2.6	1	0.999	2	13	0	Diplodinium.dentatum.SAGT1.g23074.t1	Diplodinium.dentatum.SAGT1.g35308.t1, Diplodinium.flabellum.SAG1.g2520.t1, Diplodinium.flabellum.SAG1.g4024.t1, Diplodinium.flabellum.SAG1.g4244.t1, Diplodinium.flabellum.SAG1.g5645.t1, Enoploplastron.triloricatum.SAGT1.g63764.t1, Enoploplastron.triloricatum.SAGT1.g66393.t1, Epidinium.cattanei.SAG3.g21470.t1, Epidinium.cattanei.SAG3.g22665.t1, Metadinium.minomm.SAG1.g30859.t1, Metadinium.minomm.S…	Diplodinium.dentatum.SAGT1.g23074.t1
	Diplodinium.dentatum.SAGT1.g23195.t1	NaN	22.0611	21.977	NaN	NaN	NaN	NaN	NaN										783	2.2	1	0.9908	2	4	0	Diplodinium.dentatum.SAGT1.g23195.t1	Enoploplastron.triloricatum.SAGT1.g46001.t1, Enoploplastron.triloricatum.SAGT1.g64028.t1, Enoploplastron.triloricatum.SAGT1.g7111.t1, Epidinium.cattanei.SAG3.g16827.t1, Epidinium.caudatum.SAG1.g2344.t1, Metadinium.minomm.SAG1.g7089.t1, Ophryoscolex.caudatus.SAGT3.g7546.t1, Ophryoscolex.caudatus.SAGT3.g7728.t1, Polyplastron.multivesiculatum.SAGT3.g31321.t1	Diplodinium.dentatum.SAGT1.g23195.t1
	Diplodinium.dentatum.SAGT1.g23323.t1	NaN	NaN	22.0875	NaN	NaN	23.2613	23.0388	NaN						Ribosomal L22e protein family				124	8.1	0.6	0.9704	1	6	6	Diplodinium.dentatum.SAGT1.g23323.t1		Diplodinium.dentatum.SAGT1.g23323.t1
	Diplodinium.dentatum.SAGT1.g23381.t1	NaN	23.4389	23.7996	23.3834	NaN	NaN	NaN	NaN						B-box zinc finger				784	2.4	1	0.9951	2	11	0	Diplodinium.dentatum.SAGT1.g23381.t1	Diplodinium.dentatum.SAGT1.g41929.t1, Diplodinium.flabellum.SAG1.g5126.t1, Diplodinium.flabellum.SAG1.g6118.t1, Entodinium.longinucleatum.SAG4.g22936.t1, Epidinium.cattanei.SAG3.g21206.t1, Epidinium.caudatum.SAG1.g4814.t1, Eremoplastron.rostratum.SAG2.g3130.t1, Metadinium.minomm.SAG1.g7054.t1, Metadinium.minomm.SAG1.g7574.t1, Ophryoscolex.caudatus.SAGT3.g30940.t1	Diplodinium.dentatum.SAGT1.g23381.t1
	Diplodinium.dentatum.SAGT1.g23635.t1	NaN	22.3809	25.1094	NaN	NaN	23.5991	22.9571	NaN						bZIP transcription factor;EF-hand domain pair				642	4.5	0	0.999	14	12	0	Diplodinium.dentatum.SAGT1.g23635.t1		Diplodinium.dentatum.SAGT1.g23635.t1
	Diplodinium.dentatum.SAGT1.g23721.t1	24.4132	26.5851	26.5683	26.6479	23.7303	26.7866	25.5654	NaN				K02962		Mycoplasma protein of unknown function, DUF285;Ribosomal S17				665	3.3	1	0.999	3	59	0	Diplodinium.dentatum.SAGT1.g23721.t1	Diplodinium.dentatum.SAGT1.g39647.t1, Enoploplastron.triloricatum.SAGT1.g26546.t1, Enoploplastron.triloricatum.SAGT1.g26591.t1, Enoploplastron.triloricatum.SAGT1.g26600.t1, Ento_g5804.t1, Ento_g6166.t1, Ento_g6773.t1, Ento_g7525.t1, Entodinium.bursa.SAG3.g26679.t1, Eremoplastron.rostratum.SAG2.g32412.t1, Eremoplastron.rostratum.SAG2.g9345.t1, Ophryoscolex.caudatus.SAGT3.g28301.t1, Polyplastron.mu…	Diplodinium.dentatum.SAGT1.g23721.t1
	Diplodinium.dentatum.SAGT1.g23757.t1	NaN	25.2825	23.9144	23.4794	NaN	NaN	NaN	NaN				K02917		Ribosomal protein L35Ae				145	33.1	1	0.9989	9	17	0	Diplodinium.dentatum.SAGT1.g23757.t1		Diplodinium.dentatum.SAGT1.g23757.t1
	Diplodinium.dentatum.SAGT1.g23801.t1	NaN	22.608	NaN	23.1427	NaN	NaN	NaN	NaN						Major Facilitator Superfamily				326	2.5	0.79	0.9876	1	5	0	Diplodinium.dentatum.SAGT1.g23801.t1	Diplodinium.flabellum.SAG1.g41903.t1, Diplodinium.flabellum.SAG1.g9761.t1, Enoploplastron.triloricatum.SAGT1.g39202.t1, Enoploplastron.triloricatum.SAGT1.g42434.t1, Metadinium.minomm.SAG1.g1758.t1	Diplodinium.dentatum.SAGT1.g23801.t1
	Diplodinium.dentatum.SAGT1.g24190.t1	NaN	22.6366	23.9427	23.8099	NaN	23.2667	23.1116	NaN				K07151	GT66	Oligosaccharyl transferase STT3 subunit				738	7.5	1	0.9989	6	17	0	Diplodinium.dentatum.SAGT1.g24190.t1	Diplodinium.flabellum.SAG1.g6697.t1, Epidinium.cattanei.SAG3.g4484.t1, Metadinium.minomm.SAG1.g29196.t1, Ostracodinium.dentatum.SAG1.g1993.t1, Ostracodinium.gracile.SAG1.g8575.t1, Polyplastron.multivesiculatum.SAGT3.g9566.t1	Diplodinium.dentatum.SAGT1.g24190.t1
	Diplodinium.dentatum.SAGT1.g24361.t1	24.2898	29.0219	29.2408	28.4283	25.9431	28.128	25.5667	NaN						Hsp70 protein				654	32.4	1	0.999	35	222	0	Diplodinium.dentatum.SAGT1.g24361.t1	Diplodinium.flabellum.SAG1.g7162.t1	Diplodinium.dentatum.SAGT1.g24361.t1
	Diplodinium.dentatum.SAGT1.g24402.t1	NaN	21.8241	22.5624	NaN	NaN	21.1857	NaN	NaN						Copine				379	2.6	0.96	0.9982	1	8	0	Diplodinium.dentatum.SAGT1.g24402.t1	Diplodinium.dentatum.SAGT1.g27932.t1, Diplodinium.dentatum.SAGT1.g28290.t1, Diplodinium.dentatum.SAGT1.g28525.t1, Diplodinium.dentatum.SAGT1.g8455.t1, Diplodinium.dentatum.SAGT1.g9156.t1, Diplodinium.flabellum.SAG1.g10875.t1, Diplodinium.flabellum.SAG1.g30461.t1, Diplodinium.flabellum.SAG1.g6439.t1, Diplodinium.flabellum.SAG1.g9830.t1, Enoploplastron.triloricatum.SAGT1.g12859.t1, Enoploplastron.t…	Diplodinium.dentatum.SAGT1.g24402.t1
	Diplodinium.dentatum.SAGT1.g24623.t1	NaN	25.0502	23.4188	23.8501	NaN	NaN	NaN	NaN				K02894		Ribosomal protein L14p/L23e				123	52.8	1	0.999	10	12	0	Diplodinium.dentatum.SAGT1.g24623.t1	Diplodinium.flabellum.SAG1.g19628.t1	Diplodinium.dentatum.SAGT1.g24623.t1
	Diplodinium.dentatum.SAGT1.g24919.t1	NaN	NaN	22.922	22.4406	NaN	NaN	NaN	NaN						Clathrin adaptor complex small chain				585	1.5	0.86	0.9927	1	2	0	Diplodinium.dentatum.SAGT1.g24919.t1	Diplodinium.dentatum.SAGT1.g4127.t1, Diplodinium.flabellum.SAG1.g10092.t1, Diplodinium.flabellum.SAG1.g19680.t1, Enoploplastron.triloricatum.SAGT1.g25993.t1, Enoploplastron.triloricatum.SAGT1.g26138.t1, Enoploplastron.triloricatum.SAGT1.g54057.t1, Enoploplastron.triloricatum.SAGT1.g58155.t1, Ento_g19515.t1, Ento_g25662.t1, Ento_g28456.t1, Ento_g29346.t1, Ento_g37477.t1, Ento_g8462.t1, Entodinium.…	Diplodinium.dentatum.SAGT1.g24919.t1
	Diplodinium.dentatum.SAGT1.g24989.t1	NaN	22.2882	NaN	22.6293	NaN	NaN	NaN	NaN				K12667		Oligosaccharyltransferase subunit Ribophorin II				667	3.4	1	0.999	2	6	0	Diplodinium.dentatum.SAGT1.g24989.t1	Diplodinium.flabellum.SAG1.g7428.t1	Diplodinium.dentatum.SAGT1.g24989.t1
	Diplodinium.dentatum.SAGT1.g25836.t1	NaN	22.4005	22.282	22.809	NaN	NaN	23.0924	NaN				K01893		tRNA synthetases class II (D, K and N)				601	6.3	1	0.9989	16	6	0	Diplodinium.dentatum.SAGT1.g25836.t1		Diplodinium.dentatum.SAGT1.g25836.t1
	Diplodinium.dentatum.SAGT1.g2598.t1	NaN	21.0494	22.1508	NaN	NaN	NaN	NaN	NaN										1134	1.8	1	0.9935	4	3	0	Diplodinium.dentatum.SAGT1.g2598.t1		Diplodinium.dentatum.SAGT1.g2598.t1
	Diplodinium.dentatum.SAGT1.g26063.t1	NaN	23.9474	23.1358	NaN	NaN	NaN	NaN	NaN				K13126		RNA recognition motif. (a.k.a. RRM, RBD, or RNP domain)				605	1.3	0	0.9909	7	6	0	Diplodinium.dentatum.SAGT1.g26063.t1	Enoploplastron.triloricatum.SAGT1.g4617.t1	Diplodinium.dentatum.SAGT1.g26063.t1
	Diplodinium.dentatum.SAGT1.g2619.t1	NaN	23.0793	23.3905	23.2439	NaN	NaN	NaN	NaN				K00789		S-adenosylmethionine synthetase, central domain;S-adenosylmethionine synthetase, C-terminal domain;S-adenosylmethionine synthetase, N-terminal domain				393	4.1	0	0.999	3	7	0	Diplodinium.dentatum.SAGT1.g2619.t1	Enoploplastron.triloricatum.SAGT1.g3970.t1	Diplodinium.dentatum.SAGT1.g2619.t1
	Diplodinium.dentatum.SAGT1.g26690.t1	NaN	21.5265	21.5522	NaN	NaN	NaN	NaN	NaN						5'-nucleotidase, C-terminal domain				602	1.5	0.85	0.9917	1	3	0	Diplodinium.dentatum.SAGT1.g26690.t1	Diplodinium.flabellum.SAG1.g41687.t1, Diplodinium.flabellum.SAG1.g9082.t1, Epidinium.cattanei.SAG3.g20584.t1, Epidinium.cattanei.SAG3.g6585.t1, Epidinium.caudatum.SAG1.g28310.t1, Eremoplastron.rostratum.SAG2.g18873.t1, Metadinium.minomm.SAG1.g11428.t1, Ophryoscolex.caudatus.SAGT3.g13579.t1, Polyplastron.multivesiculatum.SAGT3.g36932.t1	Diplodinium.dentatum.SAGT1.g26690.t1
	Diplodinium.dentatum.SAGT1.g26866.t1	NaN	NaN	NaN	23.785	NaN	20.9124	23.9422	NaN				K01262		Creatinase/Prolidase N-terminal domain;C-terminal region of peptidase_M24;Metallopeptidase family M24				577	6.1	1	0.9971	3	7	0	Diplodinium.dentatum.SAGT1.g26866.t1	Diplodinium.dentatum.SAGT1.g7932.t1, Diplodinium.flabellum.SAG1.g2143.t1, Enoploplastron.triloricatum.SAGT1.g11990.t1, Enoploplastron.triloricatum.SAGT1.g4364.t1	Diplodinium.dentatum.SAGT1.g26866.t1
	Diplodinium.dentatum.SAGT1.g26933.t1	NaN	NaN	21.9424	23.7524	NaN	NaN	NaN	NaN						PX domain				502	1.6	0	0.9872	4	7	0	Diplodinium.dentatum.SAGT1.g26933.t1	Diplodinium.flabellum.SAG1.g10701.t1	Diplodinium.dentatum.SAGT1.g26933.t1
	Diplodinium.dentatum.SAGT1.g27100.t1	NaN	22.443	NaN	23.5656	NaN	NaN	NaN	NaN										530	3.8	1	0.9988	15	7	6	Diplodinium.dentatum.SAGT1.g27100.t1		Diplodinium.dentatum.SAGT1.g27100.t1
	Diplodinium.dentatum.SAGT1.g27282.t1	NaN	20.8586	NaN	22.1121	NaN	NaN	NaN	NaN				K13412		EF-hand domain pair;Protein kinase domain				500	5.8	1	0.9945	5	2	0	Diplodinium.dentatum.SAGT1.g27282.t1	Diplodinium.flabellum.SAG1.g10387.t1	Diplodinium.dentatum.SAGT1.g27282.t1
	Diplodinium.dentatum.SAGT1.g27462.t1	22.3231	25.8124	25.9139	25.3636	NaN	22.1639	23.199	NaN				K01858		Myo-inositol-1-phosphate synthase				507	30.3	1	0.999	13	44	3	Diplodinium.dentatum.SAGT1.g27462.t1		Diplodinium.dentatum.SAGT1.g27462.t1
	Diplodinium.dentatum.SAGT1.g27498.t1	NaN	24.7681	23.4242	24.5458	NaN	NaN	NaN	NaN						PX domain				492	7.5	1	0.999	5	15	0	Diplodinium.dentatum.SAGT1.g27498.t1		Diplodinium.dentatum.SAGT1.g27498.t1
	Diplodinium.dentatum.SAGT1.g27802.t1	NaN	24.9868	24.2397	25.7311	NaN	24.3356	NaN	NaN				K03231		Elongation factor Tu C-terminal domain;Elongation factor Tu domain 2;Elongation factor Tu GTP binding domain				454	4.4	1	0.999	33	18	0	Diplodinium.dentatum.SAGT1.g27802.t1		Diplodinium.dentatum.SAGT1.g27802.t1
	Diplodinium.dentatum.SAGT1.g28172.t1	NaN	25.6821	25.1043	25.0261	NaN	24.6942	NaN	NaN				K02987		40S ribosomal protein S4 C-terminus;Proteasome subunit;Proteasome subunit A N-terminal signature;Ribosomal family S4e				430	7.7	0	0.999	15	27	0	Diplodinium.dentatum.SAGT1.g28172.t1		Diplodinium.dentatum.SAGT1.g28172.t1
	Diplodinium.dentatum.SAGT1.g28942.t1	NaN	26.3161	24.3561	25.9201	NaN	22.4819	NaN	NaN										348	24.4	1	0.999	10	52	0	Diplodinium.dentatum.SAGT1.g28942.t1		Diplodinium.dentatum.SAGT1.g28942.t1
	Diplodinium.dentatum.SAGT1.g29691.t1	NaN	24.0965	24.2023	24.9641	24.237	NaN	NaN	NaN						Ras family				344	11	1	0.999	3	19	0	Diplodinium.dentatum.SAGT1.g29691.t1		Diplodinium.dentatum.SAGT1.g29691.t1
	Diplodinium.dentatum.SAGT1.g29796.t1	NaN	23.4757	22.2362	NaN	NaN	NaN	NaN	NaN				K08659		Peptidase family C69				483	4.1	0	0.9989	3	8	0	Diplodinium.dentatum.SAGT1.g29796.t1		Diplodinium.dentatum.SAGT1.g29796.t1
	Diplodinium.dentatum.SAGT1.g30016.t1	NaN	22.1352	NaN	24.1639	NaN	NaN	NaN	NaN				K04354						455	4.1	1	0.9932	2	6	0	Diplodinium.dentatum.SAGT1.g30016.t1	Diplodinium.flabellum.SAG1.g31922.t1, Enoploplastron.triloricatum.SAGT1.g34647.t1, Enoploplastron.triloricatum.SAGT1.g35008.t1, Enoploplastron.triloricatum.SAGT1.g38735.t1, Ento_g34760.t1, Ento_g47644.t1, Ento_g51175.t1, Entodinium.bursa.SAG3.g20739.t1, Entodinium.longinucleatum.SAG4.g686.t1, Epidinium.cattanei.SAG3.g4872.t1, Epidinium.cattanei.SAG3.g8110.t1, Epidinium.caudatum.SAG1.g30410.t1, Ep…	Diplodinium.dentatum.SAGT1.g30016.t1
	Diplodinium.dentatum.SAGT1.g30038.t1	NaN	22.4628	23.1188	23.8573	NaN	NaN	NaN	NaN										425	12	1	0.999	4	7	0	Diplodinium.dentatum.SAGT1.g30038.t1	Enoploplastron.triloricatum.SAGT1.g17057.t1, Epidinium.cattanei.SAG3.g28509.t1, Ophryoscolex.caudatus.SAGT3.g48595.t1, Ostracodinium.gracile.SAG1.g52802.t1	Diplodinium.dentatum.SAGT1.g30038.t1
	Diplodinium.dentatum.SAGT1.g30060.t1	NaN	22.7265	23.3573	NaN	NaN	NaN	NaN	NaN				K00027		Malic enzyme, NAD binding domain;Malic enzyme, N-terminal domain				415	10.6	1	0.999	10	9	2	Diplodinium.dentatum.SAGT1.g30060.t1		Diplodinium.dentatum.SAGT1.g30060.t1
	Diplodinium.dentatum.SAGT1.g30101.t1	NaN	NaN	NaN	NaN	22.8336	NaN	22.8765	NaN										486	1.6	0.65	0.9756	1	3	0	Diplodinium.dentatum.SAGT1.g30101.t1	Diplodinium.flabellum.SAG1.g31464.t1	Diplodinium.dentatum.SAGT1.g30101.t1
	Diplodinium.dentatum.SAGT1.g30450.t1	NaN	25.6384	25.2764	25.9168	23.0658	24.5434	22.8726	NaN				K02925		Ribosomal protein L3				394	19	1	0.999	14	39	8	Diplodinium.dentatum.SAGT1.g30450.t1		Diplodinium.dentatum.SAGT1.g30450.t1
	Diplodinium.dentatum.SAGT1.g30512.t1	NaN	21.9846	NaN	22.8552	NaN	NaN	NaN	NaN				K00027		Malic enzyme, NAD binding domain;Malic enzyme, N-terminal domain				401	4	0	0.999	13	7	0	Diplodinium.dentatum.SAGT1.g30512.t1		Diplodinium.dentatum.SAGT1.g30512.t1
	Diplodinium.dentatum.SAGT1.g30568.t1	24.2913	24.5963	24.961	24.662	23.8722	26.3656	23.82	NaN				K00262		Glu/Leu/Phe/Val dehydrogenase, dimerisation domain;Glutamate/Leucine/Phenylalanine/Valine dehydrogenase				444	9.2	1	0.999	14	26	1	Diplodinium.dentatum.SAGT1.g30568.t1		Diplodinium.dentatum.SAGT1.g30568.t1
	Diplodinium.dentatum.SAGT1.g30867.t1	NaN	22.0154	22.6516	22.7659	NaN	NaN	NaN	NaN						Dynein light chain type 1				106	17.9	1	0.9989	2	10	0	Diplodinium.dentatum.SAGT1.g30867.t1	Diplodinium.flabellum.SAG1.g7359.t1, Enoploplastron.triloricatum.SAGT1.g26076.t1, Enoploplastron.triloricatum.SAGT1.g26274.t1, Enoploplastron.triloricatum.SAGT1.g59676.t1, Ento_g27442.t1, Ento_g31265.t1, Entodinium.longinucleatum.SAG4.g15056.t1, Epidinium.cattanei.SAG3.g14697.t1, Eremoplastron.rostratum.SAG2.g1704.t1, Metadinium.minomm.SAG1.g25695.t1, Ophryoscolex.caudatus.SAGT3.g28352.t1, Ostrac…	Diplodinium.dentatum.SAGT1.g30867.t1
	Diplodinium.dentatum.SAGT1.g31054.t1	NaN	22.8262	NaN	23.3965	NaN	NaN	NaN	NaN						Protein kinase domain				413	1.9	0.97	0.9886	2	8	0	Diplodinium.dentatum.SAGT1.g31054.t1		Diplodinium.dentatum.SAGT1.g31054.t1
	Diplodinium.dentatum.SAGT1.g31369.t1	NaN	24.1666	23.5141	24.5669	NaN	21.3159	NaN	NaN				K03062		ATPase family associated with various cellular activities (AAA);AAA+ lid domain				426	15.5	1	0.999	5	23	0	Diplodinium.dentatum.SAGT1.g31369.t1	Diplodinium.flabellum.SAG1.g13194.t1, Enoploplastron.triloricatum.SAGT1.g16335.t1, Ento_g35410.t1, Entodinium.bursa.SAG3.g20644.t1, Entodinium.longinucleatum.SAG4.g7100.t1, Eremoplastron.rostratum.SAG2.g35081.t1, Metadinium.minomm.SAG1.g15187.t1, Ostracodinium.dentatum.SAG1.g17968.t1, Ostracodinium.gracile.SAG1.g37662.t1, Polyplastron.multivesiculatum.SAGT3.g55414.t1	Diplodinium.dentatum.SAGT1.g31369.t1
	Diplodinium.dentatum.SAGT1.g31655.t1	NaN	25.1795	24.1417	24.6565	NaN	NaN	23.1319	NaN						MORN repeat				392	17.3	1	0.999	13	38	0	Diplodinium.dentatum.SAGT1.g31655.t1		Diplodinium.dentatum.SAGT1.g31655.t1
	Diplodinium.dentatum.SAGT1.g31673.t1	NaN	NaN	21.5678	22.4399	NaN	NaN	NaN	NaN						Ribosomal protein S12/S23				121	33.1	1	0.999	8	5	0	Diplodinium.dentatum.SAGT1.g31673.t1		Diplodinium.dentatum.SAGT1.g31673.t1
	Diplodinium.dentatum.SAGT1.g32276.t1	NaN	24.0696	22.9702	24.4395	NaN	NaN	NaN	NaN										331	15.7	1	0.9977	8	14	4	Diplodinium.dentatum.SAGT1.g32276.t1		Diplodinium.dentatum.SAGT1.g32276.t1
	Diplodinium.dentatum.SAGT1.g32316.t1	NaN	26.5057	25.5104	25.9383	NaN	24.6342	NaN	NaN										249	28.5	1	0.999	7	34	2	Diplodinium.dentatum.SAGT1.g32316.t1		Diplodinium.dentatum.SAGT1.g32316.t1
	Diplodinium.dentatum.SAGT1.g3232.t1	NaN	21.6516	22.617	NaN	NaN	NaN	NaN	NaN						Acid sphingomyelin phosphodiesterase C-terminal region;Calcineurin-like phosphoesterase				542	2	0.98	0.9988	1	8	0	Diplodinium.dentatum.SAGT1.g3232.t1	Diplodinium.dentatum.SAGT1.g44918.t1, Diplodinium.dentatum.SAGT1.g8004.t1, Diplodinium.flabellum.SAG1.g41890.t1, Diplodinium.flabellum.SAG1.g9400.t1, Enoploplastron.triloricatum.SAGT1.g12246.t1, Enoploplastron.triloricatum.SAGT1.g39675.t1, Ento_g6238.t1, Entodinium.bursa.SAG3.g5997.t1, Entodinium.longinucleatum.SAG4.g9886.t1, Epidinium.cattanei.SAG3.g25203.t1, Epidinium.caudatum.SAG1.g7421.t1, Er…	Diplodinium.dentatum.SAGT1.g3232.t1
	Diplodinium.dentatum.SAGT1.g3251.t1	NaN	23.3367	22.9412	23.5269	NaN	NaN	NaN	NaN						AMP-binding enzyme				665	1.1	1	0.9678	2	7	0	Diplodinium.dentatum.SAGT1.g3251.t1	Diplodinium.dentatum.SAGT1.g6333.t1, Diplodinium.flabellum.SAG1.g7048.t1, Diplodinium.flabellum.SAG1.g7589.t1, Enoploplastron.triloricatum.SAGT1.g1922.t1, Enoploplastron.triloricatum.SAGT1.g34490.t1, Ento_g30074.t1, Ento_g43405.t1, Entodinium.bursa.SAG3.g17719.t1, Entodinium.bursa.SAG3.g31214.t1, Entodinium.longinucleatum.SAG4.g8082.t1, Entodinium.longinucleatum.SAG4.g8137.t1, Epidinium.cattanei.…	Diplodinium.dentatum.SAGT1.g3251.t1
	Diplodinium.dentatum.SAGT1.g32680.t1	NaN	NaN	26.3676	26.5914	NaN	NaN	NaN	NaN				K01363		Papain family cysteine protease				366	3.6	1	0.9976	2	5	0	Diplodinium.dentatum.SAGT1.g32680.t1	Ophryoscolex.caudatus.SAGT3.g51513.t1	Diplodinium.dentatum.SAGT1.g32680.t1
	Diplodinium.dentatum.SAGT1.g32717.t1	24.2509	25.4188	25.7104	25.3961	23.3364	25.4002	NaN	NaN				K03064		ATPase family associated with various cellular activities (AAA);AAA+ lid domain				380	29.7	1	0.999	8	25	0	Diplodinium.dentatum.SAGT1.g32717.t1		Diplodinium.dentatum.SAGT1.g32717.t1
	Diplodinium.dentatum.SAGT1.g32930.t1	NaN	21.2401	22.3056	NaN	NaN	NaN	NaN	NaN				K17499		Protein phosphatase 2C				345	6.8	0.98	0.9989	4	5	0	Diplodinium.dentatum.SAGT1.g32930.t1	Diplodinium.dentatum.SAGT1.g33522.t1, Diplodinium.flabellum.SAG1.g31578.t1, Ento_g13678.t1, Ento_g40267.t1, Ento_g40771.t1, Entodinium.bursa.SAG3.g33665.t1, Entodinium.bursa.SAG3.g9030.t1, Entodinium.longinucleatum.SAG4.g14461.t1, Entodinium.longinucleatum.SAG4.g22972.t1, Epidinium.cattanei.SAG3.g10265.t1, Epidinium.cattanei.SAG3.g10597.t1, Epidinium.caudatum.SAG1.g10910.t1, Epidinium.caudatum.SA…	Diplodinium.dentatum.SAGT1.g32930.t1
	Diplodinium.dentatum.SAGT1.g33315.t1	NaN	24.7982	23.376	24.9055	NaN	NaN	23.5031	NaN				K02932		Ribosomal L18 C-terminal region;Ribosomal large subunit proteins 60S L5, and 50S L18				332	26.2	1	0.999	8	26	10	Diplodinium.dentatum.SAGT1.g33315.t1		Diplodinium.dentatum.SAGT1.g33315.t1
	Diplodinium.dentatum.SAGT1.g33350.t1	NaN	25.2598	22.0471	26.153	NaN	NaN	NaN	NaN						Annexin				320	16.9	1	0.999	12	30	0	Diplodinium.dentatum.SAGT1.g33350.t1		Diplodinium.dentatum.SAGT1.g33350.t1
	Diplodinium.dentatum.SAGT1.g33932.t1	NaN	23.0439	NaN	23.0471	NaN	NaN	NaN	NaN						Nucleosome assembly protein (NAP)				307	6.5	1	0.9989	2	5	0	Diplodinium.dentatum.SAGT1.g33932.t1		Diplodinium.dentatum.SAGT1.g33932.t1
	Diplodinium.dentatum.SAGT1.g35097.t1	NaN	25.4964	23.4609	26.2088	NaN	NaN	NaN	NaN				K02936		Ribosomal protein L7Ae/L30e/S12e/Gadd45 family				245	31	1	0.999	8	24	0	Diplodinium.dentatum.SAGT1.g35097.t1		Diplodinium.dentatum.SAGT1.g35097.t1
	Diplodinium.dentatum.SAGT1.g35166.t1	NaN	22.5413	23.6142	NaN	NaN	NaN	NaN	NaN				K02150		ATP synthase (E/31 kDa) subunit				230	5.2	1	0.998	2	7	0	Diplodinium.dentatum.SAGT1.g35166.t1	Diplodinium.dentatum.SAGT1.g36250.t1, Diplodinium.flabellum.SAG1.g17926.t1, Diplodinium.flabellum.SAG1.g32037.t1, Enoploplastron.triloricatum.SAGT1.g23003.t1, Enoploplastron.triloricatum.SAGT1.g24038.t1, Enoploplastron.triloricatum.SAGT1.g40852.t1, Enoploplastron.triloricatum.SAGT1.g52006.t1, Enoploplastron.triloricatum.SAGT1.g53330.t1, Enoploplastron.triloricatum.SAGT1.g58357.t1, Epidinium.catta…	Diplodinium.dentatum.SAGT1.g35166.t1
	Diplodinium.dentatum.SAGT1.g36130.t1	NaN	25.9166	25.1896	25.8828	NaN	NaN	23.045	NaN				K02883		Ribosomal protein 60S L18 and 50S L18e				170	15.9	1	0.999	5	15	0	Diplodinium.dentatum.SAGT1.g36130.t1	Diplodinium.flabellum.SAG1.g18859.t1, Diplodinium.flabellum.SAG1.g41796.t1	Diplodinium.dentatum.SAGT1.g36130.t1
	Diplodinium.dentatum.SAGT1.g36326.t1	NaN	23.5445	23.5005	23.9379	NaN	23.1638	NaN	NaN				K21891		Integral membrane protein EMC3/TMCO1-like				191	7.6	1	0.9894	2	13	0	Diplodinium.dentatum.SAGT1.g36326.t1	Ento_g14334.t1, Ento_g27974.t1, Ento_g9682.t1, Entodinium.bursa.SAG3.g13519.t1, Isotricha.sp.YL-2021b.SAG3.g3440.t1, Metadinium.minomm.SAG1.g23492.t1, Metadinium.minomm.SAG1.g24375.t1, Ophryoscolex.caudatus.SAGT3.g27386.t1, Ostracodinium.gracile.SAG1.g23355.t1	Diplodinium.dentatum.SAGT1.g36326.t1
	Diplodinium.dentatum.SAGT1.g36337.t1	NaN	27.1038	26.081	26.1158	NaN	25.7511	23.1103	NaN						Ribosomal protein L6				183	51.9	1	0.999	10	70	7	Diplodinium.dentatum.SAGT1.g36337.t1		Diplodinium.dentatum.SAGT1.g36337.t1
	Diplodinium.dentatum.SAGT1.g37077.t1	NaN	25.4712	25.5813	24.421	NaN	NaN	NaN	NaN						EF hand				193	21.2	1	0.999	3	25	0	Diplodinium.dentatum.SAGT1.g37077.t1	Diplodinium.flabellum.SAG1.g22492.t1	Diplodinium.dentatum.SAGT1.g37077.t1
	Diplodinium.dentatum.SAGT1.g37092.t1	24.338	26.6739	26.3351	26.8693	NaN	25.4511	24.2384	NaN						ADP-ribosylation factor family				174	45.4	1	0.999	9	70	0	Diplodinium.dentatum.SAGT1.g37092.t1	Diplodinium.flabellum.SAG1.g37173.t1, Epidinium.caudatum.SAG1.g13921.t1, Ostracodinium.gracile.SAG1.g23308.t1	Diplodinium.dentatum.SAGT1.g37092.t1
	Diplodinium.dentatum.SAGT1.g37188.t1	NaN	20.3058	NaN	22.8814	NaN	NaN	NaN	NaN										213	10.3	1	0.9989	2	5	4	Diplodinium.dentatum.SAGT1.g37188.t1		Diplodinium.dentatum.SAGT1.g37188.t1
	Diplodinium.dentatum.SAGT1.g3755.t1	NaN	24.2197	24.6013	24.5445	NaN	23.402	23.2156	NaN						Cathepsin propeptide inhibitor domain (I29);Major Facilitator Superfamily;Papain family cysteine protease				797	3.4	0.99	0.9989	4	18	0	Diplodinium.dentatum.SAGT1.g3755.t1		Diplodinium.dentatum.SAGT1.g3755.t1
	Diplodinium.dentatum.SAGT1.g37626.t1	NaN	23.3898	NaN	23.5535	NaN	NaN	NaN	NaN						Glutathione S-transferase, C-terminal domain				198	12.1	0.99	0.9987	3	3	0	Diplodinium.dentatum.SAGT1.g37626.t1		Diplodinium.dentatum.SAGT1.g37626.t1
	Diplodinium.dentatum.SAGT1.g37953.t1	NaN	23.1906	22.7705	NaN	NaN	NaN	NaN	NaN						Family of unknown function (DUF6055)				275	3.3	0.92	0.9958	1	2	0	Diplodinium.dentatum.SAGT1.g37953.t1	Diplodinium.dentatum.SAGT1.g38896.t1, Diplodinium.dentatum.SAGT1.g7416.t1, Diplodinium.flabellum.SAG1.g28998.t1, Diplodinium.flabellum.SAG1.g45728.t1, Epidinium.cattanei.SAG3.g17950.t1, Epidinium.cattanei.SAG3.g27063.t1, Epidinium.caudatum.SAG1.g46324.t1, Eremoplastron.rostratum.SAG2.g17279.t1, Eremoplastron.rostratum.SAG2.g5390.t1, Metadinium.minomm.SAG1.g42402.t1, Ophryoscolex.caudatus.SAGT3.g4…	Diplodinium.dentatum.SAGT1.g37953.t1
	Diplodinium.dentatum.SAGT1.g37996.t1	NaN	21.8559	23.2703	22.7387	NaN	NaN	NaN	NaN						Sjogren's syndrome/scleroderma autoantigen 1 (Autoantigen p27)				161	9.3	0.99	0.9784	4	6	0	Diplodinium.dentatum.SAGT1.g37996.t1		Diplodinium.dentatum.SAGT1.g37996.t1
	Diplodinium.dentatum.SAGT1.g38082.t1	26.2797	29.3311	27.2373	28.8069	NaN	NaN	NaN	NaN				K05759		Profilin				128	49.3	1	0.999	10	137	34	Diplodinium.dentatum.SAGT1.g38082.t1		Diplodinium.dentatum.SAGT1.g38082.t1
	Diplodinium.dentatum.SAGT1.g38483.t1	NaN	22.2037	24.8707	NaN	NaN	22.3672	NaN	NaN						Cation transporter/ATPase, N-terminus;E1-E2 ATPase				247	6.5	0	0.999	5	8	0	Diplodinium.dentatum.SAGT1.g38483.t1		Diplodinium.dentatum.SAGT1.g38483.t1
	Diplodinium.dentatum.SAGT1.g39058.t1	NaN	21.0309	NaN	24.3979	NaN	NaN	NaN	NaN						Plectin/S10 domain				146	24.7	1	0.999	5	8	0	Diplodinium.dentatum.SAGT1.g39058.t1	Diplodinium.flabellum.SAG1.g19455.t1	Diplodinium.dentatum.SAGT1.g39058.t1
	Diplodinium.dentatum.SAGT1.g3954.t1	NaN	20.6798	NaN	23.8162	NaN	NaN	NaN	NaN					GH11	Glycosyl hydrolases family 11				238	11.3	1	0.999	2	7	1	Diplodinium.dentatum.SAGT1.g3954.t1		Diplodinium.dentatum.SAGT1.g3954.t1
	Diplodinium.dentatum.SAGT1.g3970.t1	NaN	23.9881	NaN	22.2871	NaN	NaN	NaN	NaN				K04079		Histidine kinase-, DNA gyrase B-, and HSP90-like ATPase;Hsp90 protein				854	5.3	1	0.999	40	15	2	Diplodinium.dentatum.SAGT1.g3970.t1		Diplodinium.dentatum.SAGT1.g3970.t1
	Diplodinium.dentatum.SAGT1.g39877.t1	NaN	20.6949	25.4481	NaN	NaN	23.0572	NaN	NaN				K03263		Eukaryotic elongation factor 5A hypusine, DNA-binding OB fold				151	9.3	0	0.9985	5	8	0	Diplodinium.dentatum.SAGT1.g39877.t1		Diplodinium.dentatum.SAGT1.g39877.t1
	Diplodinium.dentatum.SAGT1.g39952.t1	NaN	22.0231	22.2299	21.9651	NaN	NaN	NaN	NaN						emp24/gp25L/p24 family/GOLD				179	7.3	1	0.9987	2	6	0	Diplodinium.dentatum.SAGT1.g39952.t1	Diplodinium.flabellum.SAG1.g12952.t1, Diplodinium.flabellum.SAG1.g19299.t1, Diplodinium.flabellum.SAG1.g38604.t1, Enoploplastron.triloricatum.SAGT1.g25312.t1, Ento_g24184.t1, Ento_g9603.t1, Entodinium.bursa.SAG3.g26203.t1, Entodinium.longinucleatum.SAG4.g7809.t1, Epidinium.cattanei.SAG3.g14170.t1, Epidinium.caudatum.SAG1.g7852.t1, Eremoplastron.rostratum.SAG2.g24297.t1, Metadinium.minomm.SAG1.g15…	Diplodinium.dentatum.SAGT1.g39952.t1
	Diplodinium.dentatum.SAGT1.g4009.t1	27.7495	28.15	29.0271	28.9101	26.6636	28.8764	27.9612	NaN				K01006		PEP-utilising enzyme, mobile domain;PEP-utilising enzyme, PEP-binding domain;Pyruvate phosphate dikinase, AMP/ATP-binding domain				876	27.7	1	0.999	49	258	13	Diplodinium.dentatum.SAGT1.g4009.t1		Diplodinium.dentatum.SAGT1.g4009.t1
	Diplodinium.dentatum.SAGT1.g40262.t1	23.592	27.0765	27.1067	27.0779	NaN	25.0178	NaN	NaN				K04079		Histidine kinase-, DNA gyrase B-, and HSP90-like ATPase				121	15.7	0	0.999	8	30	0	Diplodinium.dentatum.SAGT1.g40262.t1		Diplodinium.dentatum.SAGT1.g40262.t1
	Diplodinium.dentatum.SAGT1.g41171.t1	NaN	23.6902	22.4003	23.6148	NaN	NaN	NaN	NaN										116	44	1	0.999	6	13	1	Diplodinium.dentatum.SAGT1.g41171.t1		Diplodinium.dentatum.SAGT1.g41171.t1
	Diplodinium.dentatum.SAGT1.g41874.t1	27.9852	30.7504	28.7722	30.5318	25.3976	27.4215	25.3686	NaN										1218	37.7	1	0.999	70	557	61	Diplodinium.dentatum.SAGT1.g41874.t1		Diplodinium.dentatum.SAGT1.g41874.t1
	Diplodinium.dentatum.SAGT1.g41931.t1	NaN	23.8847	22.4976	24.7624	NaN	NaN	NaN	NaN					CE1	Esterase PHB depolymerase				278	7.6	1	0.9986	2	10	3	Diplodinium.dentatum.SAGT1.g41931.t1		Diplodinium.dentatum.SAGT1.g41931.t1
	Diplodinium.dentatum.SAGT1.g41961.t1	NaN	23.6386	24.2732	NaN	NaN	23.4096	22.9115	NaN						EF-hand domain;Ras family				294	17.6	1	0.999	10	9	0	Diplodinium.dentatum.SAGT1.g41961.t1		Diplodinium.dentatum.SAGT1.g41961.t1
	Diplodinium.dentatum.SAGT1.g4223.t1	NaN	27.0431	26.632	26.0542	NaN	NaN	NaN	NaN				K02987	CBM6;GH43_16	40S ribosomal protein S4 C-terminus;Carbohydrate binding module (family 6);Glycosyl hydrolases family 43;Ribosomal family S4e;RS4NT (NUC023) domain				708	24.2	1	0.999	20	68	4	Diplodinium.dentatum.SAGT1.g4223.t1		Diplodinium.dentatum.SAGT1.g4223.t1
	Diplodinium.dentatum.SAGT1.g4291.t1	NaN	23.7507	NaN	23.9727	NaN	NaN	NaN	NaN						Iron hydrogenase small subunit;Iron only hydrogenase large subunit, C-terminal domain				815	5.3	1	0.9988	7	17	4	Diplodinium.dentatum.SAGT1.g4291.t1		Diplodinium.dentatum.SAGT1.g4291.t1
	Diplodinium.dentatum.SAGT1.g44853.t1	NaN	26.7653	25.0524	27.2177	NaN	NaN	NaN	NaN					GH94	Glycosyl hydrolase 36 superfamily, catalytic domain;Glycosyltransferase family 36				581	23.8	1	0.999	29	66	12	Diplodinium.dentatum.SAGT1.g44853.t1		Diplodinium.dentatum.SAGT1.g44853.t1
	Diplodinium.dentatum.SAGT1.g45109.t1	NaN	22.8296	23.1875	22.4174	NaN	NaN	NaN	NaN										523	2.3	1	0.9971	2	9	0	Diplodinium.dentatum.SAGT1.g45109.t1	Diplodinium.flabellum.SAG1.g43730.t1, Enoploplastron.triloricatum.SAGT1.g13417.t1, Enoploplastron.triloricatum.SAGT1.g42633.t1, Ento_g18209.t1, Ento_g22368.t1, Ento_g23926.t1, Entodinium.bursa.SAG3.g20365.t1, Entodinium.longinucleatum.SAG4.g8195.t1, Epidinium.cattanei.SAG3.g27406.t1, Epidinium.cattanei.SAG3.g7249.t1, Epidinium.caudatum.SAG1.g28172.t1, Epidinium.caudatum.SAG1.g7907.t1, Eremoplastr…	Diplodinium.dentatum.SAGT1.g45109.t1
	Diplodinium.dentatum.SAGT1.g45287.t1	NaN	23.3374	23.1487	NaN	NaN	22.9414	NaN	NaN						BspA type Leucine rich repeat region (6 copies);Mycoplasma protein of unknown function, DUF285				555	1.4	0.87	0.9932	1	8	0	Diplodinium.dentatum.SAGT1.g45287.t1	Diplodinium.flabellum.SAG1.g10121.t1, Enoploplastron.triloricatum.SAGT1.g13575.t1, Ento_g23577.t1, Entodinium.bursa.SAG3.g19288.t1, Entodinium.bursa.SAG3.g36823.t1, Entodinium.longinucleatum.SAG4.g26336.t1, Epidinium.cattanei.SAG3.g47896.t1, Epidinium.caudatum.SAG1.g8162.t1, Metadinium.minomm.SAG1.g12641.t1, Metadinium.minomm.SAG1.g36725.t1, Ophryoscolex.caudatus.SAGT3.g14410.t1, Ophryoscolex.cau…	Diplodinium.dentatum.SAGT1.g45287.t1
	Diplodinium.dentatum.SAGT1.g45779.t1	NaN	25.024	25.6665	NaN	23.0102	23.3214	NaN	NaN				K23934						598	5.7	1	0.999	5	14	0	Diplodinium.dentatum.SAGT1.g45779.t1		Diplodinium.dentatum.SAGT1.g45779.t1
	Diplodinium.dentatum.SAGT1.g45886.t1	NaN	NaN	22.8492	23.244	NaN	NaN	NaN	NaN						Major Facilitator Superfamily				450	2.7	0.98	0.999	1	4	0	Diplodinium.dentatum.SAGT1.g45886.t1	Diplodinium.flabellum.SAG1.g11434.t1, Diplodinium.flabellum.SAG1.g12625.t1, Enoploplastron.triloricatum.SAGT1.g42894.t1, Enoploplastron.triloricatum.SAGT1.g61833.t1, Entodinium.bursa.SAG3.g20852.t1, Entodinium.longinucleatum.SAG4.g13216.t1, Epidinium.cattanei.SAG3.g8759.t1, Epidinium.caudatum.SAG1.g9265.t1, Metadinium.minomm.SAG1.g15471.t1, Metadinium.minomm.SAG1.g35093.t1, Ophryoscolex.caudatus.…	Diplodinium.dentatum.SAGT1.g45886.t1
	Diplodinium.dentatum.SAGT1.g46074.t1	NaN	22.8523	23.1176	NaN	NaN	22.8095	NaN	NaN						Peptidase dimerisation domain;Peptidase family M20/M25/M40				475	6.7	1	0.999	4	9	4	Diplodinium.dentatum.SAGT1.g46074.t1		Diplodinium.dentatum.SAGT1.g46074.t1
	Diplodinium.dentatum.SAGT1.g46213.t1	NaN	23.0831	NaN	23.5056	NaN	NaN	NaN	NaN										249	9.2	1	0.9989	2	9	8	Diplodinium.dentatum.SAGT1.g46213.t1		Diplodinium.dentatum.SAGT1.g46213.t1
	Diplodinium.dentatum.SAGT1.g46255.t1	NaN	22.1987	NaN	22.243	NaN	NaN	NaN	NaN				K02912	GT2_Glycos_transf_2	Glycosyl transferase family 2;Ribosomal protein L32				270	12.2	1	0.9958	3	4	1	Diplodinium.dentatum.SAGT1.g46255.t1		Diplodinium.dentatum.SAGT1.g46255.t1
	Diplodinium.dentatum.SAGT1.g46512.t1	NaN	21.2515	24.1275	23.8873	NaN	22.8023	NaN	NaN				K12196		ATPase family associated with various cellular activities (AAA);Vps4 C terminal oligomerisation domain				399	10.5	1	0.999	5	17	0	Diplodinium.dentatum.SAGT1.g46512.t1	Diplodinium.flabellum.SAG1.g13619.t1, Enoploplastron.triloricatum.SAGT1.g46996.t1, Ento_g2777.t1, Ento_g31219.t1, Ento_g5602.t1, Ento_g7387.t1, Entodinium.bursa.SAG3.g21397.t1, Entodinium.longinucleatum.SAG4.g3901.t1, Epidinium.cattanei.SAG3.g9103.t1, Eremoplastron.rostratum.SAG2.g17133.t1, Ostracodinium.dentatum.SAG1.g10934.t1, Ostracodinium.dentatum.SAG1.g4761.t1, Ostracodinium.dentatum.SAG1.g5…	Diplodinium.dentatum.SAGT1.g46512.t1
	Diplodinium.dentatum.SAGT1.g46542.t1	28.0722	31.2945	31.4347	30.7848	26.9231	30.178	27.0476	NaN						Actin				362	23.8	0	0.999	33	380	0	Diplodinium.dentatum.SAGT1.g46542.t1	Diplodinium.flabellum.SAG1.g10680.t1	Diplodinium.dentatum.SAGT1.g46542.t1
	Diplodinium.dentatum.SAGT1.g46732.t1	NaN	22.7495	NaN	22.7724	NaN	NaN	NaN	NaN										146	10.3	0	0.999	2	6	0	Diplodinium.dentatum.SAGT1.g46732.t1	Epidinium.caudatum.SAG1.g6762.t1, Eremoplastron.rostratum.SAG2.g3967.t1, Polyplastron.multivesiculatum.SAGT3.g2848.t1	Diplodinium.dentatum.SAGT1.g46732.t1
	Diplodinium.dentatum.SAGT1.g47014.t1	NaN	25.1021	NaN	23.3953	NaN	NaN	NaN	NaN										502	3.2	1	0.996	31	15	15	Diplodinium.dentatum.SAGT1.g47014.t1		Diplodinium.dentatum.SAGT1.g47014.t1
	Diplodinium.dentatum.SAGT1.g47069.t1	NaN	22.8568	24.2764	NaN	NaN	NaN	NaN	NaN						Calcineurin-like phosphoesterase				286	15.4	0	0.999	4	11	0	Diplodinium.dentatum.SAGT1.g47069.t1	Diplodinium.flabellum.SAG1.g14575.t1	Diplodinium.dentatum.SAGT1.g47069.t1
	Diplodinium.dentatum.SAGT1.g47176.t1	NaN	24.2002	23.4168	24.0372	NaN	NaN	NaN	NaN				K17499		Protein phosphatase 2C				333	5.5	0.98	0.9955	2	7	0	Diplodinium.dentatum.SAGT1.g47176.t1	Diplodinium.flabellum.SAG1.g7888.t1, Eremoplastron.rostratum.SAG2.g20574.t1, Isotricha.prostoma.SAG3.g7590.t1, Isotricha.sp.YL-2021a.SAG1.g17260.t1, Metadinium.minomm.SAG1.g18092.t1, Metadinium.minomm.SAG1.g18117.t1, Metadinium.minomm.SAG1.g18376.t1, Metadinium.minomm.SAG1.g18507.t1, Metadinium.minomm.SAG1.g18517.t1, Ostracodinium.dentatum.SAG1.g5547.t1, Ostracodinium.gracile.SAG1.g18214.t1, Ostr…	Diplodinium.dentatum.SAGT1.g47176.t1
	Diplodinium.dentatum.SAGT1.g47324.t1	NaN	23.8209	23.5485	23.3234	NaN	NaN	NaN	NaN						Calcineurin-like phosphoesterase				286	6.6	1	0.9983	3	13	0	Diplodinium.dentatum.SAGT1.g47324.t1	Diplodinium.flabellum.SAG1.g16324.t1, Enoploplastron.triloricatum.SAGT1.g13196.t1, Enoploplastron.triloricatum.SAGT1.g22130.t1, Enoploplastron.triloricatum.SAGT1.g51854.t1, Epidinium.cattanei.SAG3.g32701.t1, Epidinium.caudatum.SAG1.g12451.t1, Eremoplastron.rostratum.SAG2.g7470.t1, Metadinium.minomm.SAG1.g20459.t1, Metadinium.minomm.SAG1.g35800.t1, Ophryoscolex.caudatus.SAGT3.g53583.t1, Ostracodin…	Diplodinium.dentatum.SAGT1.g47324.t1
	Diplodinium.dentatum.SAGT1.g4827.t1	NaN	22.3966	22.7562	NaN	NaN	NaN	NaN	NaN						Calpain family cysteine protease				829	1.3	0.99	0.9985	2	5	0	Diplodinium.dentatum.SAGT1.g4827.t1	Diplodinium.flabellum.SAG1.g5184.t1, Enoploplastron.triloricatum.SAGT1.g7551.t1, Entodinium.longinucleatum.SAG4.g6703.t1, Epidinium.cattanei.SAG3.g262.t1, Epidinium.cattanei.SAG3.g3237.t1, Epidinium.caudatum.SAG1.g4301.t1, Eremoplastron.rostratum.SAG2.g2582.t1, Metadinium.minomm.SAG1.g6869.t1, Ophryoscolex.caudatus.SAGT3.g2580.t1, Ostracodinium.dentatum.SAG1.g1462.t1, Polyplastron.multivesiculatu…	Diplodinium.dentatum.SAGT1.g4827.t1
	Diplodinium.dentatum.SAGT1.g48542.t1	NaN	24.9189	28.1819	25.9593	NaN	23.1052	NaN	NaN										398	27.6	1	0.999	13	96	37	Diplodinium.dentatum.SAGT1.g48542.t1		Diplodinium.dentatum.SAGT1.g48542.t1
	Diplodinium.dentatum.SAGT1.g49350.t1	NaN	21.7888	22.7732	NaN	NaN	NaN	NaN	NaN						EF-hand domain pair				186	12.7	1	0.9988	2	9	0	Diplodinium.dentatum.SAGT1.g49350.t1	Diplodinium.flabellum.SAG1.g19442.t1, Enoploplastron.triloricatum.SAGT1.g14264.t1, Enoploplastron.triloricatum.SAGT1.g53101.t1, Epidinium.cattanei.SAG3.g15433.t1, Epidinium.caudatum.SAG1.g15363.t1, Epidinium.caudatum.SAG1.g24251.t1, Eremoplastron.rostratum.SAG2.g11151.t1, Eremoplastron.rostratum.SAG2.g24815.t1, Eremoplastron.rostratum.SAG2.g2675.t1, Eremoplastron.rostratum.SAG2.g4136.t1, Ophryosc…	Diplodinium.dentatum.SAGT1.g49350.t1
	Diplodinium.dentatum.SAGT1.g49423.t1	NaN	22.0482	22.4726	22.4934	NaN	NaN	NaN	NaN				K10411		Leucine rich repeat				195	7.2	0.98	0.999	6	7	0	Diplodinium.dentatum.SAGT1.g49423.t1	Polyplastron.multivesiculatum.SAGT3.g23290.t1, Polyplastron.multivesiculatum.SAGT3.g23454.t1	Diplodinium.dentatum.SAGT1.g49423.t1
	Diplodinium.dentatum.SAGT1.g49485.t1	NaN	26.8769	25.3457	26.1527	NaN	22.7568	NaN	NaN				K02953		Ribosomal protein S15;Ribosomal S13/S15 N-terminal domain				149	30.1	1	0.9987	9	30	2	Diplodinium.dentatum.SAGT1.g49485.t1		Diplodinium.dentatum.SAGT1.g49485.t1
	Diplodinium.dentatum.SAGT1.g49951.t1	NaN	24.0382	NaN	23.5977	NaN	NaN	NaN	NaN				K02966		Ribosomal protein S19e				165	6.1	0.5	0.9966	6	6	0	Diplodinium.dentatum.SAGT1.g49951.t1	Diplodinium.flabellum.SAG1.g19040.t1	Diplodinium.dentatum.SAGT1.g49951.t1
	Diplodinium.dentatum.SAGT1.g51034.t1	NaN	24.4206	NaN	23.367	NaN	NaN	NaN	NaN				K02993		Ribosomal protein S7e				164	9.8	1	0.999	5	8	0	Diplodinium.dentatum.SAGT1.g51034.t1		Diplodinium.dentatum.SAGT1.g51034.t1
	Diplodinium.dentatum.SAGT1.g5843.t1	NaN	23.373	22.8577	23.3704	NaN	NaN	NaN	NaN				K06027		ATPase family associated with various cellular activities (AAA);AAA+ lid domain				718	10	0	0.999	11	13	0	Diplodinium.dentatum.SAGT1.g5843.t1		Diplodinium.dentatum.SAGT1.g5843.t1
	Diplodinium.dentatum.SAGT1.g6509.t1	NaN	25.6082	25.5342	22.7449	NaN	24.4296	NaN	NaN				K11584		Protein phosphatase 2A regulatory B subunit (B56 family)				477	12.4	1	0.999	6	21	0	Diplodinium.dentatum.SAGT1.g6509.t1	Diplodinium.flabellum.SAG1.g11152.t1, Diplodinium.flabellum.SAG1.g11310.t1, Epidinium.cattanei.SAG3.g25622.t1, Epidinium.caudatum.SAG1.g23353.t1, Epidinium.caudatum.SAG1.g8252.t1, Eremoplastron.rostratum.SAG2.g19778.t1, Metadinium.minomm.SAG1.g13982.t1, Metadinium.minomm.SAG1.g31795.t1, Ophryoscolex.caudatus.SAGT3.g16513.t1, Ophryoscolex.caudatus.SAGT3.g17070.t1, Ophryoscolex.caudatus.SAGT3.g1964…	Diplodinium.dentatum.SAGT1.g6509.t1
	Diplodinium.dentatum.SAGT1.g6662.t1	NaN	20.3559	22.0176	NaN	NaN	NaN	NaN	NaN						Cilia- and flagella-associated protein 91				661	3.9	1	0.9984	2	4	0	Diplodinium.dentatum.SAGT1.g6662.t1	Diplodinium.flabellum.SAG1.g27746.t1, Enoploplastron.triloricatum.SAGT1.g10458.t1, Enoploplastron.triloricatum.SAGT1.g36868.t1, Epidinium.cattanei.SAG3.g23430.t1, Epidinium.caudatum.SAG1.g6186.t1, Eremoplastron.rostratum.SAG2.g17114.t1, Eremoplastron.rostratum.SAG2.g31996.t1, Ophryoscolex.caudatus.SAGT3.g12123.t1, Polyplastron.multivesiculatum.SAGT3.g11265.t1, Polyplastron.multivesiculatum.SAGT3.…	Diplodinium.dentatum.SAGT1.g6662.t1
	Diplodinium.dentatum.SAGT1.g6829.t1	NaN	21.9576	23.0278	NaN	NaN	NaN	NaN	NaN				K01179	GH9	Glycosyl hydrolase family 9				584	4.5	0	0.999	3	4	0	Diplodinium.dentatum.SAGT1.g6829.t1		Diplodinium.dentatum.SAGT1.g6829.t1
	Diplodinium.dentatum.SAGT1.g7830.t1	NaN	23.0736	NaN	23.0852	NaN	21.6887	NaN	NaN				K19685		Anaphase-promoting complex, cyclosome, subunit 3				569	8.3	1	0.9988	4	12	0	Diplodinium.dentatum.SAGT1.g7830.t1	Entodinium.bursa.SAG3.g32599.t1, Entodinium.longinucleatum.SAG4.g10460.t1, Epidinium.cattanei.SAG3.g32850.t1, Epidinium.cattanei.SAG3.g6660.t1, Epidinium.caudatum.SAG1.g28734.t1, Epidinium.caudatum.SAG1.g7448.t1, Eremoplastron.rostratum.SAG2.g4382.t1, Ophryoscolex.caudatus.SAGT3.g42675.t1, Ostracodinium.dentatum.SAG1.g2901.t1, Ostracodinium.gracile.SAG1.g34696.t1, Polyplastron.multivesiculatum.SA…	Diplodinium.dentatum.SAGT1.g7830.t1
	Diplodinium.dentatum.SAGT1.g7936.t1	NaN	24.3598	23.7173	25.0102	NaN	NaN	NaN	NaN						Annexin				498	14.7	1	0.999	11	33	5	Diplodinium.dentatum.SAGT1.g7936.t1		Diplodinium.dentatum.SAGT1.g7936.t1
	Diplodinium.dentatum.SAGT1.g8339.t1	24.455	28.9698	28.4117	28.7024	24.0004	27.5428	25.4614	NaN				K02937;K10666		Ribosomal L30 N-terminal domain;Ribosomal protein L30p/L7e;Zinc finger, C3HC4 type (RING finger)				401	32.9	1	0.999	17	204	0	Diplodinium.dentatum.SAGT1.g8339.t1	Diplodinium.flabellum.SAG1.g36568.t1, Diplodinium.flabellum.SAG1.g36659.t1, Enoploplastron.triloricatum.SAGT1.g23285.t1, Epidinium.caudatum.SAG1.g35248.t1, Metadinium.minomm.SAG1.g33991.t1	Diplodinium.dentatum.SAGT1.g8339.t1
	Diplodinium.dentatum.SAGT1.g859.t1	NaN	21.907	NaN	23.7546	NaN	NaN	NaN	NaN					GH43_29	Glycosyl hydrolases family 43				315	13.7	1	0.999	4	7	0	Diplodinium.dentatum.SAGT1.g859.t1		Diplodinium.dentatum.SAGT1.g859.t1
	Diplodinium.dentatum.SAGT1.g8649.t1	NaN	22.547	22.9749	NaN	NaN	NaN	NaN	NaN				K09499		TCP-1/cpn60 chaperonin family				541	2	0	0.9989	10	5	0	Diplodinium.dentatum.SAGT1.g8649.t1		Diplodinium.dentatum.SAGT1.g8649.t1
	Diplodinium.dentatum.SAGT1.g8670.t1	NaN	22.4826	NaN	22.6463	NaN	NaN	NaN	NaN						Type of WD40 repeat				501	4.6	0.99	0.9989	6	8	0	Diplodinium.dentatum.SAGT1.g8670.t1		Diplodinium.dentatum.SAGT1.g8670.t1
	Diplodinium.dentatum.SAGT1.g8677.t1	NaN	20.9002	NaN	22.4503	NaN	NaN	NaN	NaN						Transmembrane amino acid transporter protein				483	2.1	1	0.9959	1	2	0	Diplodinium.dentatum.SAGT1.g8677.t1	Diplodinium.flabellum.SAG1.g29890.t1, Enoploplastron.triloricatum.SAGT1.g42857.t1, Enoploplastron.triloricatum.SAGT1.g67293.t1, Entodinium.longinucleatum.SAG4.g4554.t1, Epidinium.cattanei.SAG3.g5688.t1, Epidinium.cattanei.SAG3.g7074.t1, Eremoplastron.rostratum.SAG2.g4763.t1, Metadinium.minomm.SAG1.g12253.t1, Ophryoscolex.caudatus.SAGT3.g14467.t1, Ophryoscolex.caudatus.SAGT3.g4205.t1, Polyplastron…	Diplodinium.dentatum.SAGT1.g8677.t1
	Diplodinium.dentatum.SAGT1.g8736.t1	NaN	23.0605	23.3473	23.8028	NaN	NaN	NaN	NaN				K09498		TCP-1/cpn60 chaperonin family				532	3.9	0.99	0.999	12	15	0	Diplodinium.dentatum.SAGT1.g8736.t1		Diplodinium.dentatum.SAGT1.g8736.t1
	Diplodinium.dentatum.SAGT1.g9137.t1	NaN	23.473	23.1413	23.2627	NaN	NaN	NaN	NaN						Actin				361	9.1	1	0.9985	5	10	0	Diplodinium.dentatum.SAGT1.g9137.t1	Diplodinium.flabellum.SAG1.g44180.t1, Enoploplastron.triloricatum.SAGT1.g50333.t1, Enoploplastron.triloricatum.SAGT1.g6357.t1, Epidinium.cattanei.SAG3.g10624.t1, Epidinium.cattanei.SAG3.g24564.t1, Epidinium.caudatum.SAG1.g10736.t1, Epidinium.caudatum.SAG1.g11464.t1, Ophryoscolex.caudatus.SAGT3.g21334.t1, Ophryoscolex.caudatus.SAGT3.g50032.t1, Ophryoscolex.caudatus.SAGT3.g50189.t1, Polyplastron.mu…	Diplodinium.dentatum.SAGT1.g9137.t1
	Diplodinium.dentatum.SAGT1.g92.t1	NaN	22.452	24.1883	23.0277	NaN	NaN	NaN	NaN										2851	1.6	1	0.999	19	8	3	Diplodinium.dentatum.SAGT1.g92.t1		Diplodinium.dentatum.SAGT1.g92.t1
	Diplodinium.dentatum.SAGT1.g9658.t1	NaN	26.7671	26.739	26.1332	NaN	23.2521	NaN	NaN				K05756		ARP2/3 complex ARPC3 (21 kDa) subunit				176	34.7	1	0.999	10	54	0	Diplodinium.dentatum.SAGT1.g9658.t1		Diplodinium.dentatum.SAGT1.g9658.t1
	Diplodinium.dentatum.SAGT1.g9744.t1	NaN	22.7032	NaN	23.5366	NaN	NaN	NaN	NaN						Thioredoxin;Thioredoxin-like domain				471	7.9	1	0.9979	7	7	1	Diplodinium.dentatum.SAGT1.g9744.t1		Diplodinium.dentatum.SAGT1.g9744.t1
	Diplodinium.dentatum.SAGT1.g9952.t1	NaN	25.4267	25.1628	25.6679	NaN	25.6205	NaN	NaN				K18584		Actin				426	14.6	1	0.999	7	16	1	Diplodinium.dentatum.SAGT1.g9952.t1		Diplodinium.dentatum.SAGT1.g9952.t1
	Diplodinium.flabellum.SAG1.g11099.t1	23.2499	26.8182	26.4386	26.9987	22.7386	24.4476	24.4157	NaN				K17255		GDP dissociation inhibitor				458	12.4	1	0.999	20	69	8	Diplodinium.flabellum.SAG1.g11099.t1		Diplodinium.flabellum.SAG1.g11099.t1
	Diplodinium.flabellum.SAG1.g11581.t1	NaN	24.7067	25.1712	24.9354	NaN	24.7868	NaN	NaN				K00262		Glu/Leu/Phe/Val dehydrogenase, dimerisation domain;Glutamate/Leucine/Phenylalanine/Valine dehydrogenase				447	8.7	1	0.999	14	27	4	Diplodinium.flabellum.SAG1.g11581.t1		Diplodinium.flabellum.SAG1.g11581.t1
	Diplodinium.flabellum.SAG1.g12156.t1	NaN	23.2571	22.9511	NaN	NaN	NaN	NaN	NaN					PL9_1					419	2.9	0.98	0.9989	1	4	4	Diplodinium.flabellum.SAG1.g12156.t1		Diplodinium.flabellum.SAG1.g12156.t1
	Diplodinium.flabellum.SAG1.g12631.t1	NaN	23.2422	21.9367	23.0667	NaN	NaN	NaN	NaN										352	6.5	1	0.9989	9	7	1	Diplodinium.flabellum.SAG1.g12631.t1		Diplodinium.flabellum.SAG1.g12631.t1
	Diplodinium.flabellum.SAG1.g13040.t1	NaN	24.4749	24.0445	24.4099	NaN	22.6321	NaN	NaN						Aldo/keto reductase family				359	16.4	1	0.999	6	22	0	Diplodinium.flabellum.SAG1.g13040.t1	Epidinium.cattanei.SAG3.g35843.t1, Polyplastron.multivesiculatum.SAGT3.g38850.t1	Diplodinium.flabellum.SAG1.g13040.t1
	Diplodinium.flabellum.SAG1.g13681.t1	NaN	24.4103	NaN	25.5227	NaN	NaN	22.8241	NaN				K02866		Ribosomal protein L16p/L10e				212	14.6	1	0.999	11	15	0	Diplodinium.flabellum.SAG1.g13681.t1		Diplodinium.flabellum.SAG1.g13681.t1
	Diplodinium.flabellum.SAG1.g14339.t1	NaN	24.9728	23.7688	NaN	NaN	NaN	NaN	NaN				K14753		WD domain, G-beta repeat				334	18	1	0.999	7	16	0	Diplodinium.flabellum.SAG1.g14339.t1		Diplodinium.flabellum.SAG1.g14339.t1
	Diplodinium.flabellum.SAG1.g1444.t1	NaN	22.97	NaN	21.8834	NaN	NaN	NaN	NaN				K01834		Acetyltransferase (GNAT) family;Histidine phosphatase superfamily (branch 1)				1395	2.5	1	0.9956	5	4	0	Diplodinium.flabellum.SAG1.g1444.t1		Diplodinium.flabellum.SAG1.g1444.t1
	Diplodinium.flabellum.SAG1.g14791.t1	NaN	25.7693	24.1621	25.1585	NaN	NaN	NaN	NaN						Annexin				297	37.7	1	0.999	16	50	2	Diplodinium.flabellum.SAG1.g14791.t1		Diplodinium.flabellum.SAG1.g14791.t1
	Diplodinium.flabellum.SAG1.g14858.t1	NaN	23.3987	24.7117	24.4045	NaN	NaN	NaN	NaN										331	11.5	1	0.999	8	16	3	Diplodinium.flabellum.SAG1.g14858.t1		Diplodinium.flabellum.SAG1.g14858.t1
	Diplodinium.flabellum.SAG1.g16499.t1	NaN	NaN	22.2668	22.2332	23.8991	NaN	NaN	NaN						Indigoidine synthase A like protein				300	6	1	0.9879	2	4	0	Diplodinium.flabellum.SAG1.g16499.t1	Enoploplastron.triloricatum.SAGT1.g51889.t1, Ento_g41121.t1, Entodinium.bursa.SAG3.g14626.t1, Entodinium.bursa.SAG3.g25436.t1, Entodinium.longinucleatum.SAG4.g16453.t1, Epidinium.cattanei.SAG3.g9122.t1, Epidinium.caudatum.SAG1.g22636.t1, Eremoplastron.rostratum.SAG2.g7499.t1, Ophryoscolex.caudatus.SAGT3.g73683.t1, Ostracodinium.dentatum.SAG1.g6215.t1, Polyplastron.multivesiculatum.SAGT3.g19757.t1…	Diplodinium.flabellum.SAG1.g16499.t1
	Diplodinium.flabellum.SAG1.g16543.t1	NaN	28.7232	28.7174	27.6916	23.8904	27.2697	24.3479	NaN						HMG (high mobility group) box				104	38.5	1	0.999	7	134	0	Diplodinium.flabellum.SAG1.g16543.t1	Epidinium.cattanei.SAG3.g11899.t1, Epidinium.caudatum.SAG1.g35614.t1, Ostracodinium.dentatum.SAG1.g6213.t1	Diplodinium.flabellum.SAG1.g16543.t1
	Diplodinium.flabellum.SAG1.g16910.t1	NaN	25.5433	NaN	23.3788	NaN	NaN	NaN	NaN										255	29.8	1	0.999	10	23	0	Diplodinium.flabellum.SAG1.g16910.t1	Diplodinium.flabellum.SAG1.g44557.t1, Epidinium.cattanei.SAG3.g25440.t1, Epidinium.cattanei.SAG3.g36425.t1, Epidinium.caudatum.SAG1.g12455.t1, Epidinium.caudatum.SAG1.g12916.t1	Diplodinium.flabellum.SAG1.g16910.t1
	Diplodinium.flabellum.SAG1.g17166.t1	NaN	26.2497	25.5739	25.4529	NaN	25.0906	NaN	NaN				K01834		Histidine phosphatase superfamily (branch 1)				257	15.2	1	0.999	12	36	7	Diplodinium.flabellum.SAG1.g17166.t1		Diplodinium.flabellum.SAG1.g17166.t1
	Diplodinium.flabellum.SAG1.g17801.t1	NaN	23.1629	23.4795	22.967	NaN	24.3785	NaN	NaN				K02732		Proteasome subunit				228	19.7	1	0.999	4	13	0	Diplodinium.flabellum.SAG1.g17801.t1	Ento_g22557.t1, Ento_g32916.t1, Ento_g38950.t1, Ento_g51499.t1, Entodinium.bursa.SAG3.g14397.t1, Metadinium.minomm.SAG1.g22333.t1	Diplodinium.flabellum.SAG1.g17801.t1
	Diplodinium.flabellum.SAG1.g18329.t1	NaN	23.412	22.317	24.0877	NaN	NaN	NaN	NaN										145	21.4	1	0.999	3	7	0	Diplodinium.flabellum.SAG1.g18329.t1		Diplodinium.flabellum.SAG1.g18329.t1
	Diplodinium.flabellum.SAG1.g18363.t1	NaN	24.6318	24.1945	25.466	NaN	23.2498	NaN	NaN				K02880		Ribosomal protein L22p/L17e				196	13.8	1	0.9989	7	17	0	Diplodinium.flabellum.SAG1.g18363.t1		Diplodinium.flabellum.SAG1.g18363.t1
	Diplodinium.flabellum.SAG1.g19034.t1	NaN	23.4004	22.8346	22.249	NaN	NaN	NaN	NaN				K03263		Eukaryotic elongation factor 5A hypusine, DNA-binding OB fold				159	11.3	0	0.999	2	12	0	Diplodinium.flabellum.SAG1.g19034.t1		Diplodinium.flabellum.SAG1.g19034.t1
	Diplodinium.flabellum.SAG1.g19870.t1	NaN	24.4152	24.4516	24.5806	NaN	22.6049	NaN	NaN				K02893		Ribosomal protein L23				154	27.3	1	0.999	8	19	8	Diplodinium.flabellum.SAG1.g19870.t1		Diplodinium.flabellum.SAG1.g19870.t1
	Diplodinium.flabellum.SAG1.g19959.t1	NaN	26.6675	26.7514	26.5395	NaN	26.3061	NaN	NaN				K02910		Ribosomal protein L31e				107	19.6	0.98	0.999	6	38	0	Diplodinium.flabellum.SAG1.g19959.t1	Diplodinium.flabellum.SAG1.g25476.t1, Enoploplastron.triloricatum.SAGT1.g42202.t1	Diplodinium.flabellum.SAG1.g19959.t1
	Diplodinium.flabellum.SAG1.g20061.t1	NaN	23.6814	21.1742	23.716	NaN	NaN	NaN	NaN				K02895		KOW motif;Ribosomal proteins L26 eukaryotic, L24P archaeal				121	24.8	1	0.9961	6	15	0	Diplodinium.flabellum.SAG1.g20061.t1	Epidinium.cattanei.SAG3.g15069.t1, Epidinium.cattanei.SAG3.g39361.t1, Epidinium.caudatum.SAG1.g14210.t1, Ophryoscolex.caudatus.SAGT3.g27853.t1, Polyplastron.multivesiculatum.SAGT3.g47240.t1	Diplodinium.flabellum.SAG1.g20061.t1
	Diplodinium.flabellum.SAG1.g20240.t1	NaN	24.4418	23.7247	25.075	NaN	NaN	NaN	NaN				K10408		ATP-binding dynein motor region;Dynein heavy chain C-terminal domain;Dynein heavy chain region D6 P-loop domain;Dynein heavy chain AAA lid domain;Dynein heavy chain, N-terminal region 1;Dynein heavy chain, N-terminal region 2;Hydrolytic ATP binding site of dynein motor region;Microtubule-binding stalk of dynein motor;P-loop containing dynein motor region;P-loop containing dynein motor region D4;A…				5052	1.1	1	0.999	92	23	7	Diplodinium.flabellum.SAG1.g20240.t1		Diplodinium.flabellum.SAG1.g20240.t1
	Diplodinium.flabellum.SAG1.g20260.t1	NaN	21.5863	NaN	22.1352	NaN	NaN	NaN	NaN				K10414		ATP-binding dynein motor region;Dynein heavy chain C-terminal domain;Dynein heavy chain region D6 P-loop domain;Dynein heavy chain AAA lid domain;Dynein heavy chain, N-terminal region 2;Hydrolytic ATP binding site of dynein motor region;Microtubule-binding stalk of dynein motor;P-loop containing dynein motor region;P-loop containing dynein motor region D4;TB2/DP1, HVA22 family;AAA+ lid domain				4413	0.2	0.87	0.9931	1	4	0	Diplodinium.flabellum.SAG1.g20260.t1	Enoploplastron.triloricatum.SAGT1.g26745.t1, Epidinium.cattanei.SAG3.g15509.t1, Epidinium.caudatum.SAG1.g66.t1, Eremoplastron.rostratum.SAG2.g32.t1, Metadinium.minomm.SAG1.g83.t1, Ostracodinium.dentatum.SAG1.g34696.t1, Ostracodinium.gracile.SAG1.g24703.t1, Polyplastron.multivesiculatum.SAGT3.g52134.t1	Diplodinium.flabellum.SAG1.g20260.t1
	Diplodinium.flabellum.SAG1.g20271.t1	NaN	22.8692	NaN	22.7436	NaN	NaN	NaN	NaN				K10408		ATP-binding dynein motor region;Dynein heavy chain C-terminal domain;Dynein heavy chain region D6 P-loop domain;Dynein heavy chain AAA lid domain;Dynein heavy chain, N-terminal region 2;Hydrolytic ATP binding site of dynein motor region;Microtubule-binding stalk of dynein motor;P-loop containing dynein motor region;P-loop containing dynein motor region D4;AAA+ lid domain				4311	1.1	1	0.9936	8	9	0	Diplodinium.flabellum.SAG1.g20271.t1	Eremoplastron.rostratum.SAG2.g30.t1, Metadinium.minomm.SAG1.g25832.t1	Diplodinium.flabellum.SAG1.g20271.t1
	Diplodinium.flabellum.SAG1.g20801.t1	NaN	26.1449	25.5472	25.715	NaN	24.7621	NaN	NaN				K02962		Ribosomal S17				111	10.8	1	0.999	3	23	0	Diplodinium.flabellum.SAG1.g20801.t1	Epidinium.cattanei.SAG3.g40392.t1, Epidinium.cattanei.SAG3.g41372.t1, Epidinium.caudatum.SAG1.g15365.t1, Epidinium.caudatum.SAG1.g38664.t1, Ostracodinium.dentatum.SAG1.g8540.t1, Ostracodinium.gracile.SAG1.g24233.t1, Ostracodinium.gracile.SAG1.g47643.t1	Diplodinium.flabellum.SAG1.g20801.t1
	Diplodinium.flabellum.SAG1.g2111.t1	NaN	23.8898	NaN	24.9154	NaN	23.9246	NaN	NaN				K02987		40S ribosomal protein S4 C-terminus;Ribosomal family S4e;RS4NT (NUC023) domain				259	3.9	0	0.9941	11	8	0	Diplodinium.flabellum.SAG1.g2111.t1		Diplodinium.flabellum.SAG1.g2111.t1
	Diplodinium.flabellum.SAG1.g21995.t1	NaN	23.5093	25.442	NaN	22.9994	NaN	NaN	NaN				K08244		Pyruvate phosphate dikinase, AMP/ATP-binding domain				1289	4.2	1	0.999	5	18	0	Diplodinium.flabellum.SAG1.g21995.t1		Diplodinium.flabellum.SAG1.g21995.t1
	Diplodinium.flabellum.SAG1.g24090.t1	NaN	25.2782	23.2494	25.4452	NaN	NaN	NaN	NaN						ALIX V-shaped domain binding to HIV;BRO1-like domain				969	9.3	1	0.999	9	36	0	Diplodinium.flabellum.SAG1.g24090.t1		Diplodinium.flabellum.SAG1.g24090.t1
	Diplodinium.flabellum.SAG1.g24590.t1	NaN	26.674	25.9159	26.6568	NaN	22.2528	22.9561	NaN										984	4.2	1	0.999	55	39	0	Diplodinium.flabellum.SAG1.g24590.t1		Diplodinium.flabellum.SAG1.g24590.t1
	Diplodinium.flabellum.SAG1.g25160.t1	NaN	21.2229	NaN	NaN	NaN	22.3992	22.7493	21.5975						ATPase family associated with various cellular activities (AAA);AAA+ lid domain				833	2.4	0.99	0.9985	2	9	6	Diplodinium.flabellum.SAG1.g25160.t1		Diplodinium.flabellum.SAG1.g25160.t1
	Diplodinium.flabellum.SAG1.g25735.t1	NaN	24.8247	24.5925	NaN	NaN	NaN	NaN	NaN										829	3.6	1	0.999	9	7	0	Diplodinium.flabellum.SAG1.g25735.t1		Diplodinium.flabellum.SAG1.g25735.t1
	Diplodinium.flabellum.SAG1.g2807.t1	NaN	23.5306	NaN	21.9809	NaN	NaN	NaN	NaN										1041	12.2	1	0.999	41	24	0	Diplodinium.flabellum.SAG1.g2807.t1		Diplodinium.flabellum.SAG1.g2807.t1
	Diplodinium.flabellum.SAG1.g28173.t1	NaN	21.3994	NaN	22.0551	NaN	NaN	23.1063	NaN						Phosphate acetyl/butaryl transferase				550	4	1	0.9986	3	3	0	Diplodinium.flabellum.SAG1.g28173.t1		Diplodinium.flabellum.SAG1.g28173.t1
	Diplodinium.flabellum.SAG1.g2841.t1	NaN	23.8959	NaN	24.3437	NaN	NaN	NaN	NaN				K17275		Calponin homology (CH) domain				1109	4.6	1	0.9988	15	14	1	Diplodinium.flabellum.SAG1.g2841.t1		Diplodinium.flabellum.SAG1.g2841.t1
	Diplodinium.flabellum.SAG1.g28672.t1	NaN	22.0868	NaN	23.7595	NaN	NaN	NaN	NaN				K03283		Hsp70 protein				620	4.7	1	0.999	45	11	3	Diplodinium.flabellum.SAG1.g28672.t1		Diplodinium.flabellum.SAG1.g28672.t1
	Diplodinium.flabellum.SAG1.g29051.t1	NaN	22.5901	22.2066	22.8611	NaN	NaN	NaN	NaN						Armadillo/beta-catenin-like repeat				537	14.3	1	0.999	5	12	0	Diplodinium.flabellum.SAG1.g29051.t1	Enoploplastron.triloricatum.SAGT1.g12857.t1, Enoploplastron.triloricatum.SAGT1.g39444.t1, Epidinium.cattanei.SAG3.g26243.t1, Ophryoscolex.caudatus.SAGT3.g14586.t1, Ophryoscolex.caudatus.SAGT3.g43325.t1, Polyplastron.multivesiculatum.SAGT3.g13465.t1	Diplodinium.flabellum.SAG1.g29051.t1
	Diplodinium.flabellum.SAG1.g2909.t1	NaN	21.0288	22.4101	NaN	NaN	22.5504	NaN	NaN				K17275		Calponin homology (CH) domain				1132	6.8	1	0.999	12	15	0	Diplodinium.flabellum.SAG1.g2909.t1		Diplodinium.flabellum.SAG1.g2909.t1
	Diplodinium.flabellum.SAG1.g29116.t1	NaN	22.9154	NaN	22.7121	NaN	NaN	NaN	NaN				K00895		Phosphofructokinase				553	4.2	1	0.9926	11	9	1	Diplodinium.flabellum.SAG1.g29116.t1		Diplodinium.flabellum.SAG1.g29116.t1
	Diplodinium.flabellum.SAG1.g29622.t1	NaN	NaN	NaN	NaN	23.5781	24.1233	NaN	20.5558						Serpin (serine protease inhibitor)				436	2.3	0.91	0.9955	1	3	3	Diplodinium.flabellum.SAG1.g29622.t1		Diplodinium.flabellum.SAG1.g29622.t1
	Diplodinium.flabellum.SAG1.g30510.t1	NaN	25.5293	23.5081	NaN	NaN	NaN	NaN	NaN					GH94	Glycosyl hydrolase 36 superfamily, catalytic domain;Glycosyltransferase family 36				553	12.1	1	0.999	21	10	1	Diplodinium.flabellum.SAG1.g30510.t1		Diplodinium.flabellum.SAG1.g30510.t1
	Diplodinium.flabellum.SAG1.g30741.t1	24.5633	27.6046	27.0628	27.2353	23.9994	26.9162	24.3086	NaN				K02930		60S ribosomal protein L4 C-terminal domain;Ribosomal protein L4/L1 family				400	29.3	1	0.999	22	77	5	Diplodinium.flabellum.SAG1.g30741.t1		Diplodinium.flabellum.SAG1.g30741.t1
	Diplodinium.flabellum.SAG1.g31680.t1	NaN	23.8331	25.8222	23.9557	NaN	23.1204	NaN	NaN										365	12.3	0.98	0.999	18	20	0	Diplodinium.flabellum.SAG1.g31680.t1		Diplodinium.flabellum.SAG1.g31680.t1
	Diplodinium.flabellum.SAG1.g32017.t1	NaN	23.1282	23.2773	NaN	NaN	20.9986	NaN	NaN				K03036		PCI domain				412	10.7	1	0.9989	3	7	0	Diplodinium.flabellum.SAG1.g32017.t1	Enoploplastron.triloricatum.SAGT1.g30932.t1, Ento_g826.t1, Epidinium.cattanei.SAG3.g942.t1, Eremoplastron.rostratum.SAG2.g21119.t1, Ostracodinium.gracile.SAG1.g4282.t1	Diplodinium.flabellum.SAG1.g32017.t1
	Diplodinium.flabellum.SAG1.g32997.t1	NaN	23.2732	NaN	22.7786	NaN	NaN	NaN	NaN				K01181	GH10	Glycosyl hydrolase family 10				316	9.2	1	0.986	3	7	0	Diplodinium.flabellum.SAG1.g32997.t1		Diplodinium.flabellum.SAG1.g32997.t1
	Diplodinium.flabellum.SAG1.g35109.t1	NaN	24.5705	NaN	23.3356	NaN	NaN	23.1374	NaN				K02984		Ribosomal S3Ae family				235	18.7	0.99	0.999	13	12	0	Diplodinium.flabellum.SAG1.g35109.t1		Diplodinium.flabellum.SAG1.g35109.t1
	Diplodinium.flabellum.SAG1.g3662.t1	NaN	25.2169	22.3979	24.5638	NaN	NaN	NaN	NaN						Hsp70 protein				358	15.1	1	0.999	17	23	0	Diplodinium.flabellum.SAG1.g3662.t1		Diplodinium.flabellum.SAG1.g3662.t1
	Diplodinium.flabellum.SAG1.g38180.t1	NaN	22.4395	22.5999	NaN	NaN	NaN	NaN	NaN										150	5.3	0.84	0.9911	1	9	0	Diplodinium.flabellum.SAG1.g38180.t1	Ento_g36088.t1, Ento_g5323.t1, Entodinium.bursa.SAG3.g11374.t1, Epidinium.cattanei.SAG3.g15027.t1, Epidinium.cattanei.SAG3.g47848.t1, Epidinium.caudatum.SAG1.g37694.t1, Eremoplastron.rostratum.SAG2.g9212.t1, Ophryoscolex.caudatus.SAGT3.g27886.t1, Ophryoscolex.caudatus.SAGT3.g28236.t1, Ostracodinium.dentatum.SAG1.g8101.t1, Ostracodinium.gracile.SAG1.g23528.t1	Diplodinium.flabellum.SAG1.g38180.t1
	Diplodinium.flabellum.SAG1.g39179.t1	NaN	27.0153	26.8119	25.6485	24.3218	25.7902	24.4701	NaN				K02995		Ribosomal protein S8e				144	42.4	1	0.999	10	56	1	Diplodinium.flabellum.SAG1.g39179.t1		Diplodinium.flabellum.SAG1.g39179.t1
	Diplodinium.flabellum.SAG1.g40331.t1	NaN	22.6705	NaN	22.4705	NaN	NaN	NaN	NaN				K00688	GT35	Carbohydrate phosphorylase				974	4.9	1	0.999	32	13	4	Diplodinium.flabellum.SAG1.g40331.t1		Diplodinium.flabellum.SAG1.g40331.t1
	Diplodinium.flabellum.SAG1.g4057.t1	NaN	24.3188	23.3349	24.2722	NaN	21.0364	24.238	NaN						Malic enzyme, NAD binding domain;Malic enzyme, N-terminal domain				325	8.9	1	0.9944	7	11	2	Diplodinium.flabellum.SAG1.g4057.t1		Diplodinium.flabellum.SAG1.g4057.t1
	Diplodinium.flabellum.SAG1.g40800.t1	NaN	22.9461	NaN	23.6645	NaN	NaN	NaN	NaN										991	4.2	1	0.9986	14	8	0	Diplodinium.flabellum.SAG1.g40800.t1		Diplodinium.flabellum.SAG1.g40800.t1
	Diplodinium.flabellum.SAG1.g4114.t1	NaN	22.2076	NaN	23.3291	NaN	NaN	NaN	NaN						Snf7				378	4	1	0.999	1	4	0	Diplodinium.flabellum.SAG1.g4114.t1	Epidinium.caudatum.SAG1.g10081.t1, Epidinium.caudatum.SAG1.g5453.t1, Ophryoscolex.caudatus.SAGT3.g2989.t1, Ophryoscolex.caudatus.SAGT3.g63934.t1	Diplodinium.flabellum.SAG1.g4114.t1
	Diplodinium.flabellum.SAG1.g42354.t1	NaN	25.4162	22.5097	24.9119	NaN	NaN	NaN	NaN										595	1.5	1	0.9868	21	11	10	Diplodinium.flabellum.SAG1.g42354.t1		Diplodinium.flabellum.SAG1.g42354.t1
	Diplodinium.flabellum.SAG1.g42412.t1	NaN	NaN	NaN	NaN	23.8773	24.1498	NaN	NaN										509	9	1	0.999	3	4	1	Diplodinium.flabellum.SAG1.g42412.t1		Diplodinium.flabellum.SAG1.g42412.t1
	Diplodinium.flabellum.SAG1.g42608.t1	24.475	29.3766	28.0349	29.1866	23.4842	26.6926	24.3665	NaN						Actin				377	20.3	1	0.999	35	277	0	Diplodinium.flabellum.SAG1.g42608.t1		Diplodinium.flabellum.SAG1.g42608.t1
	Diplodinium.flabellum.SAG1.g43074.t1	NaN	23.9277	23.4223	NaN	NaN	24.6872	NaN	NaN						Insertion domain in 60S ribosomal protein L10P				296	12.8	1	0.999	13	18	3	Diplodinium.flabellum.SAG1.g43074.t1		Diplodinium.flabellum.SAG1.g43074.t1
	Diplodinium.flabellum.SAG1.g43533.t1	NaN	NaN	24.5839	NaN	24.5743	26.1096	25.0114	NaN				K01006		PEP-utilising enzyme, mobile domain;PEP-utilising enzyme, PEP-binding domain				438	18.5	1	0.999	29	30	13	Diplodinium.flabellum.SAG1.g43533.t1		Diplodinium.flabellum.SAG1.g43533.t1
	Diplodinium.flabellum.SAG1.g43954.t1	NaN	NaN	NaN	NaN	22.5479	23.4344	23.1085	NaN						Aminotransferase class I and II				352	3.1	0.94	0.9971	1	4	0	Diplodinium.flabellum.SAG1.g43954.t1	Entodinium.bursa.SAG3.g7240.t1	Diplodinium.flabellum.SAG1.g43954.t1
	Diplodinium.flabellum.SAG1.g45151.t1	NaN	21.3417	NaN	22.7259	NaN	NaN	NaN	NaN				K07034		GPR1/FUN34/yaaH family				270	2.6	0.75	0.985	1	4	0	Diplodinium.flabellum.SAG1.g45151.t1	Eremoplastron.rostratum.SAG2.g21912.t1, Metadinium.minomm.SAG1.g34798.t1, Ostracodinium.dentatum.SAG1.g19782.t1, Ostracodinium.gracile.SAG1.g16569.t1	Diplodinium.flabellum.SAG1.g45151.t1
	Diplodinium.flabellum.SAG1.g4549.t1	NaN	22.0428	22.3829	22.8054	NaN	NaN	NaN	NaN				K04079		Histidine kinase-, DNA gyrase B-, and HSP90-like ATPase;Hsp90 protein				865	4.3	1	0.999	34	14	0	Diplodinium.flabellum.SAG1.g4549.t1		Diplodinium.flabellum.SAG1.g4549.t1
	Diplodinium.flabellum.SAG1.g4556.t1	NaN	21.1312	23.5371	NaN	NaN	20.8708	NaN	NaN				K01006		PEP-utilising enzyme, mobile domain;PEP-utilising enzyme, PEP-binding domain;Pyruvate phosphate dikinase, AMP/ATP-binding domain				883	7.1	1	0.999	44	10	1	Diplodinium.flabellum.SAG1.g4556.t1		Diplodinium.flabellum.SAG1.g4556.t1
	Diplodinium.flabellum.SAG1.g4650.t1	NaN	22.2274	22.1796	NaN	NaN	NaN	NaN	NaN										901	1.2	0.72	0.9833	1	7	0	Diplodinium.flabellum.SAG1.g4650.t1	Enoploplastron.triloricatum.SAGT1.g33296.t1, Entodinium.longinucleatum.SAG4.g2097.t1, Epidinium.cattanei.SAG3.g19717.t1, Epidinium.cattanei.SAG3.g20113.t1, Epidinium.caudatum.SAG1.g3584.t1, Epidinium.caudatum.SAG1.g3977.t1, Eremoplastron.rostratum.SAG2.g2112.t1, Isotricha.intestinalis.SAGT2.g11722.t1, Isotricha.intestinalis.SAGT2.g12978.t1, Isotricha.sp.YL-2021b.SAG3.g16714.t1, Metadinium.minomm.…	Diplodinium.flabellum.SAG1.g4650.t1
	Diplodinium.flabellum.SAG1.g6075.t1	NaN	22.8016	NaN	22.4012	NaN	NaN	NaN	NaN						Malic enzyme, NAD binding domain;Malic enzyme, N-terminal domain				715	8.4	1	0.999	8	8	1	Diplodinium.flabellum.SAG1.g6075.t1		Diplodinium.flabellum.SAG1.g6075.t1
	Diplodinium.flabellum.SAG1.g7198.t1	NaN	25.9295	26.7044	25.0588	NaN	NaN	NaN	NaN				K01880		Anticodon binding domain;tRNA synthetase class II core domain (G, H, P, S and T)				633	28.3	1	0.999	16	49	0	Diplodinium.flabellum.SAG1.g7198.t1	Epidinium.caudatum.SAG1.g21245.t1	Diplodinium.flabellum.SAG1.g7198.t1
	Diplodinium.flabellum.SAG1.g8183.t1	23.7188	27.4139	25.499	27.0494	NaN	24.177	22.887	NaN						Calponin homology (CH) domain				611	25.1	1	0.999	35	103	0	Diplodinium.flabellum.SAG1.g8183.t1		Diplodinium.flabellum.SAG1.g8183.t1
	Diplodinium.flabellum.SAG1.g9356.t1	NaN	25.1364	23.4167	25.688	NaN	NaN	NaN	NaN				K03456						562	6.9	1	0.999	18	19	0	Diplodinium.flabellum.SAG1.g9356.t1		Diplodinium.flabellum.SAG1.g9356.t1
	Diplodinium.flabellum.SAG1.g9635.t1	NaN	23.3614	24.2016	NaN	NaN	23.7038	NaN	NaN						tRNA synthetases class II (D, K and N)				553	8	1	0.999	16	20	0	Diplodinium.flabellum.SAG1.g9635.t1		Diplodinium.flabellum.SAG1.g9635.t1
	Diplodinium.flabellum.SAG1.g9700.t1	NaN	24.1571	NaN	24.9612	NaN	NaN	NaN	NaN										140	29.3	1	0.9938	4	13	0	Diplodinium.flabellum.SAG1.g9700.t1	Eremoplastron.rostratum.SAG2.g15045.t1	Diplodinium.flabellum.SAG1.g9700.t1
	Diplodinium.flabellum.SAG1.g9854.t1	NaN	23.9645	24.3491	NaN	NaN	24.1617	22.9763	NaN				K03768		Cyclophilin type peptidyl-prolyl cis-trans isomerase/CLD				180	11.7	0.98	0.9986	4	13	0	Diplodinium.flabellum.SAG1.g9854.t1	Enoploplastron.triloricatum.SAGT1.g25005.t1, Entodinium.longinucleatum.SAG4.g16888.t1, Polyplastron.multivesiculatum.SAGT3.g47093.t1	Diplodinium.flabellum.SAG1.g9854.t1
	Diplodinium.flabellum.SAG1.g998.t1	NaN	22.6479	23.1201	NaN	NaN	NaN	22.9374	NaN						TRF2-interacting telomeric protein/Rap1 - C terminal domain				639	6.1	1	0.999	3	5	0	Diplodinium.flabellum.SAG1.g998.t1		Diplodinium.flabellum.SAG1.g998.t1
	Enoploplastron.triloricatum.SAGT1.g10531.t1	NaN	21.9416	NaN	22.2927	NaN	NaN	NaN	NaN				K23029		DM10 domain				628	5.9	0.96	0.999	6	4	0	Enoploplastron.triloricatum.SAGT1.g10531.t1	Ento_g2813.t1, Entodinium.bursa.SAG3.g5378.t1, Epidinium.cattanei.SAG3.g2125.t1, Epidinium.caudatum.SAG1.g21101.t1, Epidinium.caudatum.SAG1.g6373.t1, Eremoplastron.rostratum.SAG2.g3751.t1, Ostracodinium.dentatum.SAG1.g2347.t1, Ostracodinium.gracile.SAG1.g10130.t1	Enoploplastron.triloricatum.SAGT1.g10531.t1
	Enoploplastron.triloricatum.SAGT1.g10852.t1	NaN	24.0845	23.5633	22.607	NaN	NaN	NaN	NaN						Dienelactone hydrolase family				622	4	1	0.9939	3	10	0	Enoploplastron.triloricatum.SAGT1.g10852.t1	Enoploplastron.triloricatum.SAGT1.g9817.t1, Epidinium.cattanei.SAG3.g23773.t1	Enoploplastron.triloricatum.SAGT1.g10852.t1
	Enoploplastron.triloricatum.SAGT1.g12078.t1	NaN	22.9563	23.0265	NaN	NaN	NaN	NaN	NaN				K13126		Poly-adenylate binding protein, unique domain;RNA recognition motif. (a.k.a. RRM, RBD, or RNP domain)				552	1.4	0	0.9832	2	6	0	Enoploplastron.triloricatum.SAGT1.g12078.t1	Enoploplastron.triloricatum.SAGT1.g40882.t1	Enoploplastron.triloricatum.SAGT1.g12078.t1
	Enoploplastron.triloricatum.SAGT1.g12664.t1	NaN	22.4728	23.6355	22.6775	NaN	22.6248	22.4728	NaN				K11131		DKCLD (NUC011) domain;PUA domain;tRNA pseudouridylate synthase B C-terminal domain				496	6	1	0.999	3	14	0	Enoploplastron.triloricatum.SAGT1.g12664.t1	Enoploplastron.triloricatum.SAGT1.g40864.t1, Ento_g11222.t1, Ento_g21688.t1, Entodinium.bursa.SAG3.g6681.t1, Epidinium.cattanei.SAG3.g7210.t1, Epidinium.caudatum.SAG1.g29808.t1, Epidinium.caudatum.SAG1.g29988.t1, Eremoplastron.rostratum.SAG2.g33769.t1, Metadinium.minomm.SAG1.g11750.t1, Metadinium.minomm.SAG1.g29783.t1, Ophryoscolex.caudatus.SAGT3.g43812.t1, Ostracodinium.dentatum.SAG1.g1593.t1, O…	Enoploplastron.triloricatum.SAGT1.g12664.t1
	Enoploplastron.triloricatum.SAGT1.g12731.t1	NaN	NaN	22.4248	23.029	NaN	NaN	NaN	NaN				K00895		Phosphofructokinase				550	2.2	0	0.999	8	6	0	Enoploplastron.triloricatum.SAGT1.g12731.t1		Enoploplastron.triloricatum.SAGT1.g12731.t1
	Enoploplastron.triloricatum.SAGT1.g13183.t1	29.4018	31.6574	30.7403	31.4043	27.8652	30.6278	28.6188	NaN						Actin				370	51.4	1	0.999	26	484	13	Enoploplastron.triloricatum.SAGT1.g13183.t1		Enoploplastron.triloricatum.SAGT1.g13183.t1
	Enoploplastron.triloricatum.SAGT1.g13260.t1	NaN	26.6855	26.6258	25.6385	NaN	24.6864	NaN	NaN				K09494		TCP-1/cpn60 chaperonin family				527	30.4	0.97	0.999	15	67	0	Enoploplastron.triloricatum.SAGT1.g13260.t1		Enoploplastron.triloricatum.SAGT1.g13260.t1
	Enoploplastron.triloricatum.SAGT1.g13701.t1	NaN	23.4623	NaN	23.7052	NaN	NaN	NaN	NaN					GH30_5	O-Glycosyl hydrolase family 30				512	5.2	1	0.9945	3	7	0	Enoploplastron.triloricatum.SAGT1.g13701.t1	Polyplastron.multivesiculatum.SAGT3.g41627.t1	Enoploplastron.triloricatum.SAGT1.g13701.t1
	Enoploplastron.triloricatum.SAGT1.g13933.t1	NaN	22.8207	22.4357	NaN	NaN	NaN	NaN	NaN						Ras family;Triosephosphate isomerase				429	2.6	0.94	0.9979	5	3	0	Enoploplastron.triloricatum.SAGT1.g13933.t1	Eremoplastron.rostratum.SAG2.g7758.t1, Ophryoscolex.caudatus.SAGT3.g24536.t1, Ostracodinium.dentatum.SAG1.g23825.t1	Enoploplastron.triloricatum.SAGT1.g13933.t1
	Enoploplastron.triloricatum.SAGT1.g14173.t1	NaN	22.9232	NaN	23.3482	NaN	NaN	NaN	NaN						Enoyl-(Acyl carrier protein) reductase;Oxysterol-binding protein				459	5	1	0.999	5	5	0	Enoploplastron.triloricatum.SAGT1.g14173.t1		Enoploplastron.triloricatum.SAGT1.g14173.t1
	Enoploplastron.triloricatum.SAGT1.g16155.t1	NaN	22.8866	23.9537	23.037	NaN	22.8907	NaN	NaN				K03065		ATPase family associated with various cellular activities (AAA);Proteasomal ATPase OB C-terminal domain;AAA+ lid domain				445	11.7	1	0.999	4	18	0	Enoploplastron.triloricatum.SAGT1.g16155.t1	Enoploplastron.triloricatum.SAGT1.g16952.t1, Ento_g4710.t1, Polyplastron.multivesiculatum.SAGT3.g29509.t1	Enoploplastron.triloricatum.SAGT1.g16155.t1
	Enoploplastron.triloricatum.SAGT1.g16946.t1	NaN	21.2927	22.0912	22.2204	NaN	NaN	NaN	NaN				K02918		Ras family;Ribosomal L29 protein				339	3.2	1	0.9977	3	6	0	Enoploplastron.triloricatum.SAGT1.g16946.t1		Enoploplastron.triloricatum.SAGT1.g16946.t1
	Enoploplastron.triloricatum.SAGT1.g17410.t1	NaN	21.7877	23.8183	NaN	NaN	NaN	NaN	NaN						DEAD/DEAH box helicase;Helicase conserved C-terminal domain				405	5.4	1	0.9982	17	4	0	Enoploplastron.triloricatum.SAGT1.g17410.t1	Enoploplastron.triloricatum.SAGT1.g47094.t1, Eremoplastron.rostratum.SAG2.g13942.t1, Eremoplastron.rostratum.SAG2.g6011.t1	Enoploplastron.triloricatum.SAGT1.g17410.t1
	Enoploplastron.triloricatum.SAGT1.g18281.t1	NaN	21.026	22.6715	NaN	NaN	NaN	NaN	NaN				K06269		Calcineurin-like phosphoesterase;Serine-threonine protein phosphatase N-terminal domain				366	3	1	0.9989	3	2	0	Enoploplastron.triloricatum.SAGT1.g18281.t1	Enoploplastron.triloricatum.SAGT1.g37877.t1, Epidinium.cattanei.SAG3.g27105.t1, Epidinium.cattanei.SAG3.g28419.t1, Epidinium.cattanei.SAG3.g29017.t1, Epidinium.cattanei.SAG3.g8409.t1, Epidinium.cattanei.SAG3.g9615.t1, Epidinium.caudatum.SAG1.g31060.t1, Epidinium.caudatum.SAG1.g32370.t1, Epidinium.caudatum.SAG1.g8982.t1, Epidinium.caudatum.SAG1.g9984.t1, Eremoplastron.rostratum.SAG2.g1602.t1, Erem…	Enoploplastron.triloricatum.SAGT1.g18281.t1
	Enoploplastron.triloricatum.SAGT1.g19281.t1	NaN	22.078	NaN	22.9094	NaN	NaN	NaN	NaN						CS domain;N-terminal conserved domain of Nudc.				339	2.9	0.99	0.9962	4	6	0	Enoploplastron.triloricatum.SAGT1.g19281.t1	Enoploplastron.triloricatum.SAGT1.g20040.t1, Metadinium.minomm.SAG1.g11023.t1	Enoploplastron.triloricatum.SAGT1.g19281.t1
	Enoploplastron.triloricatum.SAGT1.g19950.t1	NaN	23.485	25.4797	24.2229	NaN	NaN	NaN	NaN				K12158		Ubiquitin family				341	4.7	1	0.999	8	12	0	Enoploplastron.triloricatum.SAGT1.g19950.t1	Ostracodinium.dentatum.SAG1.g3639.t1, Ostracodinium.gracile.SAG1.g43956.t1, Ostracodinium.gracile.SAG1.g56333.t1, Polyplastron.multivesiculatum.SAGT3.g25545.t1, Polyplastron.multivesiculatum.SAGT3.g47406.t1	Enoploplastron.triloricatum.SAGT1.g19950.t1
	Enoploplastron.triloricatum.SAGT1.g20795.t1	NaN	22.7578	23.0056	23.6086	NaN	23.9178	23.1878	NaN				K04564		Iron/manganese superoxide dismutases, alpha-hairpin domain;Iron/manganese superoxide dismutases, C-terminal domain				202	15.8	0.98	0.9988	9	18	0	Enoploplastron.triloricatum.SAGT1.g20795.t1	Metadinium.minomm.SAG1.g23578.t1, Ostracodinium.gracile.SAG1.g23235.t1	Enoploplastron.triloricatum.SAGT1.g20795.t1
	Enoploplastron.triloricatum.SAGT1.g22324.t1	NaN	24.4899	24.1412	23.2933	NaN	NaN	NaN	NaN				K02987		40S ribosomal protein S4 C-terminus;Ribosomal family S4e;RS4NT (NUC023) domain;S4 domain				260	11.5	0	0.999	9	8	0	Enoploplastron.triloricatum.SAGT1.g22324.t1		Enoploplastron.triloricatum.SAGT1.g22324.t1
	Enoploplastron.triloricatum.SAGT1.g224.t1	NaN	23.1261	23.8374	NaN	NaN	NaN	NaN	NaN				K01196	GH13_25	Amylo-alpha-1,6-glucosidase;Central domain of human glycogen debranching enzyme;Glycogen debranching enzyme, glucanotransferase domain;Glycogen recognition site of AMP-activated protein kinase				2652	1	0	0.999	3	13	0	Enoploplastron.triloricatum.SAGT1.g224.t1	Enoploplastron.triloricatum.SAGT1.g351.t1	Enoploplastron.triloricatum.SAGT1.g224.t1
	Enoploplastron.triloricatum.SAGT1.g22461.t1	NaN	22.1013	NaN	22.0398	NaN	NaN	NaN	NaN										184	5.4	1	0.9987	2	2	0	Enoploplastron.triloricatum.SAGT1.g22461.t1	Ophryoscolex.caudatus.SAGT3.g25889.t1	Enoploplastron.triloricatum.SAGT1.g22461.t1
	Enoploplastron.triloricatum.SAGT1.g22950.t1	NaN	24.8204	23.071	25.3899	NaN	NaN	NaN	NaN				K02985		Ribosomal protein S3, C-terminal domain				226	13.7	1	0.9989	9	9	5	Enoploplastron.triloricatum.SAGT1.g22950.t1		Enoploplastron.triloricatum.SAGT1.g22950.t1
	Enoploplastron.triloricatum.SAGT1.g23187.t1	23.84	26.9413	26.1624	26.6183	NaN	25.5234	24.5382	NaN				K02955		Ribosomal protein S11				182	34.6	1	0.999	8	60	0	Enoploplastron.triloricatum.SAGT1.g23187.t1	Epidinium.cattanei.SAG3.g15029.t1, Epidinium.cattanei.SAG3.g36269.t1, Eremoplastron.rostratum.SAG2.g8339.t1	Enoploplastron.triloricatum.SAGT1.g23187.t1
	Enoploplastron.triloricatum.SAGT1.g23837.t1	NaN	24.1974	23.0568	23.3533	NaN	NaN	NaN	NaN										145	10.3	0.99	0.999	6	4	0	Enoploplastron.triloricatum.SAGT1.g23837.t1		Enoploplastron.triloricatum.SAGT1.g23837.t1
	Enoploplastron.triloricatum.SAGT1.g25638.t1	25.351	27.4112	27.5358	27.5777	25.496	27.5794	25.4299	NaN				K02960		Ribosomal protein S9/S16				149	53.2	1	0.999	13	102	23	Enoploplastron.triloricatum.SAGT1.g25638.t1		Enoploplastron.triloricatum.SAGT1.g25638.t1
	Enoploplastron.triloricatum.SAGT1.g26777.t1	NaN	22.2623	23.1958	NaN	NaN	NaN	23.0514	NaN				K02912		Ribosomal protein L32				131	16	1	0.9989	5	5	0	Enoploplastron.triloricatum.SAGT1.g26777.t1		Enoploplastron.triloricatum.SAGT1.g26777.t1
	Enoploplastron.triloricatum.SAGT1.g27321.t1	NaN	25.6374	27.0345	27.4852	26.843	28.408	NaN	25.3105										2267	0.4	0.6	0.9706	1	22	22	Enoploplastron.triloricatum.SAGT1.g27321.t1		Enoploplastron.triloricatum.SAGT1.g27321.t1
	Enoploplastron.triloricatum.SAGT1.g28260.t1	NaN	22.2447	NaN	21.967	NaN	NaN	NaN	NaN				K12400		Adaptin AP4 complex epsilon appendage platform;Adaptin N terminal region				1017	3.1	1	0.9989	3	8	0	Enoploplastron.triloricatum.SAGT1.g28260.t1	Enoploplastron.triloricatum.SAGT1.g31529.t1, Epidinium.cattanei.SAG3.g2338.t1, Eremoplastron.rostratum.SAG2.g1812.t1, Ostracodinium.dentatum.SAG1.g1005.t1, Polyplastron.multivesiculatum.SAGT3.g29624.t1	Enoploplastron.triloricatum.SAGT1.g28260.t1
	Enoploplastron.triloricatum.SAGT1.g28879.t1	NaN	22.8352	NaN	25.5271	NaN	NaN	NaN	NaN										1479	2.7	1	0.9986	29	15	1	Enoploplastron.triloricatum.SAGT1.g28879.t1		Enoploplastron.triloricatum.SAGT1.g28879.t1
	Enoploplastron.triloricatum.SAGT1.g29045.t1	24.222	26.5404	26.3998	24.6824	23.6046	25.3722	NaN	NaN				K02979		Leucine Rich repeats (2 copies);Ribosomal protein S28e				562	2.7	1	0.999	2	30	30	Enoploplastron.triloricatum.SAGT1.g29045.t1		Enoploplastron.triloricatum.SAGT1.g29045.t1
	Enoploplastron.triloricatum.SAGT1.g29190.t1	NaN	23.3467	NaN	23.995	NaN	NaN	NaN	NaN						Domain of unknown function (DUF1899)				313	2.9	0	0.9974	2	6	0	Enoploplastron.triloricatum.SAGT1.g29190.t1		Enoploplastron.triloricatum.SAGT1.g29190.t1
	Enoploplastron.triloricatum.SAGT1.g29851.t1	NaN	NaN	NaN	NaN	NaN	22.6215	22.0298	NaN				K00688	GT35	Carbohydrate phosphorylase				880	1.3	0	0.9983	19	4	0	Enoploplastron.triloricatum.SAGT1.g29851.t1		Enoploplastron.triloricatum.SAGT1.g29851.t1
	Enoploplastron.triloricatum.SAGT1.g30273.t1	NaN	22.9611	23.226	NaN	NaN	NaN	NaN	NaN						WD domain, G-beta repeat				325	4.6	1	0.9988	5	7	7	Enoploplastron.triloricatum.SAGT1.g30273.t1		Enoploplastron.triloricatum.SAGT1.g30273.t1
	Enoploplastron.triloricatum.SAGT1.g31444.t1	NaN	24.1108	22.2688	23.372	NaN	NaN	NaN	NaN										1130	0.8	1	0.9977	7	10	3	Enoploplastron.triloricatum.SAGT1.g31444.t1		Enoploplastron.triloricatum.SAGT1.g31444.t1
	Enoploplastron.triloricatum.SAGT1.g32498.t1	NaN	24.113	24.137	23.7522	22.4994	23.1027	NaN	NaN										326	2.5	0	0.9701	2	15	0	Enoploplastron.triloricatum.SAGT1.g32498.t1	Epidinium.caudatum.SAG1.g36629.t1, Metadinium.minomm.SAG1.g25349.t1	Enoploplastron.triloricatum.SAGT1.g32498.t1
	Enoploplastron.triloricatum.SAGT1.g33186.t1	NaN	20.9501	22.5841	23.3645	NaN	NaN	NaN	NaN										243	2.9	0.58	0.9681	1	5	0	Enoploplastron.triloricatum.SAGT1.g33186.t1	Ento_g34049.t1, Ento_g3605.t1, Entodinium.longinucleatum.SAG4.g21562.t1, Metadinium.minomm.SAG1.g27067.t1, jgi_Neolan1_1622769, jgi_Neosp1_376704, rev_Metadinium.minomm.SAG1.g25104.t1, rev_Ophryoscolex.caudatus.SAGT3.g68303.t1	Enoploplastron.triloricatum.SAGT1.g33186.t1
	Enoploplastron.triloricatum.SAGT1.g34010.t1	NaN	19.8424	NaN	23.3991	NaN	NaN	NaN	NaN				K20792		N-terminal acetyltransferase A, auxiliary subunit;Tetratricopeptide repeat				865	3.7	1	0.9958	3	3	0	Enoploplastron.triloricatum.SAGT1.g34010.t1		Enoploplastron.triloricatum.SAGT1.g34010.t1
	Enoploplastron.triloricatum.SAGT1.g35787.t1	NaN	NaN	23.5644	23.8405	22.8129	NaN	NaN	21.8015						MORN repeat				632	1.1	0.65	0.9758	1	12	0	Enoploplastron.triloricatum.SAGT1.g35787.t1	Enoploplastron.triloricatum.SAGT1.g65783.t1, Ento_g52193.t1, Entodinium.longinucleatum.SAG4.g27397.t1, Isotricha.sp.YL-2021a.SAG1.g12718.t1, Ophryoscolex.caudatus.SAGT3.g31478.t1, Ostracodinium.gracile.SAG1.g30583.t1, Ostracodinium.gracile.SAG1.g31575.t1, rev_Entodinium.longinucleatum.SAG4.g32977.t1, rev_Entodinium.longinucleatum.SAG4.g8297.t1, rev_Epidinium.caudatum.SAG1.g26562.t1, rev_Isotricha…	Enoploplastron.triloricatum.SAGT1.g35787.t1
	Enoploplastron.triloricatum.SAGT1.g3666.t1	NaN	26.1294	23.5545	24.6725	NaN	22.5381	NaN	NaN				K02989		Protein kinase domain;Ribosomal protein S7p/S5e				530	9.8	0.95	0.999	23	24	0	Enoploplastron.triloricatum.SAGT1.g3666.t1		Enoploplastron.triloricatum.SAGT1.g3666.t1
	Enoploplastron.triloricatum.SAGT1.g38273.t1	NaN	23.4896	NaN	23.3634	NaN	NaN	NaN	NaN				K02882		Ribosomal proteins 50S-L18Ae/60S-L20/60S-L18A				186	10.8	1	0.999	12	9	0	Enoploplastron.triloricatum.SAGT1.g38273.t1	Enoploplastron.triloricatum.SAGT1.g58041.t1, Eremoplastron.rostratum.SAG2.g3948.t1, Metadinium.minomm.SAG1.g23200.t1, Ostracodinium.dentatum.SAG1.g7862.t1, Ostracodinium.gracile.SAG1.g23769.t1, Ostracodinium.gracile.SAG1.g44160.t1, Polyplastron.multivesiculatum.SAGT3.g47913.t1	Enoploplastron.triloricatum.SAGT1.g38273.t1
	Enoploplastron.triloricatum.SAGT1.g38519.t1	NaN	22.5572	22.9466	22.9129	NaN	NaN	NaN	NaN						Phosphate acetyl/butaryl transferase;Pyridine nucleotide-disulphide oxidoreductase				632	5.2	1	0.999	14	8	0	Enoploplastron.triloricatum.SAGT1.g38519.t1		Enoploplastron.triloricatum.SAGT1.g38519.t1
	Enoploplastron.triloricatum.SAGT1.g3864.t1	NaN	24.0982	NaN	23.8722	NaN	24.3553	NaN	NaN				K01869		Anticodon-binding domain of tRNA ligase;tRNA synthetases class I (I, L, M and V)				1122	2.9	1	0.999	10	15	0	Enoploplastron.triloricatum.SAGT1.g3864.t1		Enoploplastron.triloricatum.SAGT1.g3864.t1
	Enoploplastron.triloricatum.SAGT1.g39626.t1	24.1827	26.5213	26.6628	26.181	NaN	25.6543	NaN	NaN						Annexin				498	15.1	1	0.999	10	53	7	Enoploplastron.triloricatum.SAGT1.g39626.t1		Enoploplastron.triloricatum.SAGT1.g39626.t1
	Enoploplastron.triloricatum.SAGT1.g39631.t1	NaN	24.3334	26.2312	NaN	NaN	23.2576	NaN	NaN						EF-hand domain pair				175	9.7	0	0.999	11	8	0	Enoploplastron.triloricatum.SAGT1.g39631.t1		Enoploplastron.triloricatum.SAGT1.g39631.t1
	Enoploplastron.triloricatum.SAGT1.g41806.t1	NaN	26.8631	26.8845	27.173	24.1845	26.6021	25.6815	NaN				K02938		Ribosomal Proteins L2, C-terminal domain;Ribosomal Proteins L2, RNA binding domain				259	36.3	0.95	0.999	14	93	0	Enoploplastron.triloricatum.SAGT1.g41806.t1	Ento_g13269.t1, Ento_g13624.t1, Ento_g14613.t1, Ento_g19476.t1, Ento_g24877.t1, Ento_g24878.t1, Ento_g24882.t1, Ento_g6249.t1, Ento_g6390.t1, Entodinium.bursa.SAG3.g24027.t1, Epidinium.cattanei.SAG3.g11854.t1, Epidinium.caudatum.SAG1.g36125.t1, Ophryoscolex.caudatus.SAGT3.g25297.t1, Ostracodinium.dentatum.SAG1.g20849.t1, Ostracodinium.gracile.SAG1.g20426.t1	Enoploplastron.triloricatum.SAGT1.g41806.t1
	Enoploplastron.triloricatum.SAGT1.g4246.t1	NaN	NaN	NaN	NaN	NaN	NaN	22.9512	22.0644				K10393		Kinesin motor domain				962	2.1	1	0.9978	2	6	0	Enoploplastron.triloricatum.SAGT1.g4246.t1	Enoploplastron.triloricatum.SAGT1.g64425.t1, Eremoplastron.rostratum.SAG2.g16152.t1	Enoploplastron.triloricatum.SAGT1.g4246.t1
	Enoploplastron.triloricatum.SAGT1.g44.t1	NaN	21.8582	NaN	22.3974	NaN	NaN	NaN	NaN				K22754		AAA domain (dynein-related subfamily)				4979	0.3	0.98	0.973	3	7	0	Enoploplastron.triloricatum.SAGT1.g44.t1		Enoploplastron.triloricatum.SAGT1.g44.t1
	Enoploplastron.triloricatum.SAGT1.g44073.t1	NaN	22.4116	24.7127	23.9585	22.3531	23.7662	24.2711	NaN						Major Facilitator Superfamily				477	9	1	0.999	7	16	1	Enoploplastron.triloricatum.SAGT1.g44073.t1		Enoploplastron.triloricatum.SAGT1.g44073.t1
	Enoploplastron.triloricatum.SAGT1.g453.t1	NaN	23.917	24.1927	NaN	NaN	NaN	NaN	NaN						CCDC81 eukaryotic HU domain 1;CCDC81 eukaryotic HU domain 2				292	12	1	0.9971	4	11	0	Enoploplastron.triloricatum.SAGT1.g453.t1	Epidinium.cattanei.SAG3.g12275.t1, Epidinium.caudatum.SAG1.g12414.t1, Epidinium.caudatum.SAG1.g27159.t1, Ophryoscolex.caudatus.SAGT3.g12273.t1, Ophryoscolex.caudatus.SAGT3.g12274.t1, Ophryoscolex.caudatus.SAGT3.g23941.t1, Ophryoscolex.caudatus.SAGT3.g54453.t1, Ostracodinium.dentatum.SAG1.g21506.t1, Ostracodinium.dentatum.SAG1.g6478.t1, Ostracodinium.gracile.SAG1.g49101.t1, Polyplastron.multivesic…	Enoploplastron.triloricatum.SAGT1.g453.t1
	Enoploplastron.triloricatum.SAGT1.g47254.t1	24.385	26.3689	25.4917	26.1147	NaN	24.5063	23.1133	NaN				K17255		GDP dissociation inhibitor				413	5.6	1	0.999	3	27	0	Enoploplastron.triloricatum.SAGT1.g47254.t1		Enoploplastron.triloricatum.SAGT1.g47254.t1
	Enoploplastron.triloricatum.SAGT1.g47365.t1	NaN	25.0489	24.4435	24.6425	NaN	NaN	NaN	NaN						Annexin				298	24	1	0.999	12	25	3	Enoploplastron.triloricatum.SAGT1.g47365.t1		Enoploplastron.triloricatum.SAGT1.g47365.t1
	Enoploplastron.triloricatum.SAGT1.g47635.t1	NaN	22.808	22.5662	NaN	NaN	NaN	NaN	NaN						Telomeric single stranded DNA binding POT1/CDC13				344	3.5	0.99	0.9988	3	5	0	Enoploplastron.triloricatum.SAGT1.g47635.t1	Epidinium.cattanei.SAG3.g19515.t1, Epidinium.cattanei.SAG3.g52535.t1	Enoploplastron.triloricatum.SAGT1.g47635.t1
	Enoploplastron.triloricatum.SAGT1.g49428.t1	NaN	26.2538	26.6677	25.6144	NaN	23.4139	NaN	NaN				K01527		NAC domain;Ras family				358	14.8	1	0.999	7	44	0	Enoploplastron.triloricatum.SAGT1.g49428.t1		Enoploplastron.triloricatum.SAGT1.g49428.t1
	Enoploplastron.triloricatum.SAGT1.g51609.t1	NaN	25.3321	25.075	25.6053	NaN	NaN	NaN	NaN						EF-1 guanine nucleotide exchange domain				239	10.9	1	0.9989	8	26	2	Enoploplastron.triloricatum.SAGT1.g51609.t1		Enoploplastron.triloricatum.SAGT1.g51609.t1
	Enoploplastron.triloricatum.SAGT1.g52192.t1	NaN	24.9784	24.4812	25.3674	NaN	NaN	NaN	NaN						Ribosomal protein L7Ae/L30e/S12e/Gadd45 family				136	16.9	1	0.999	3	11	1	Enoploplastron.triloricatum.SAGT1.g52192.t1		Enoploplastron.triloricatum.SAGT1.g52192.t1
	Enoploplastron.triloricatum.SAGT1.g53281.t1	23.3468	24.9216	26.1303	24.3529	NaN	23.4714	NaN	NaN						Ras family				210	22.5	1	0.999	6	23	0	Enoploplastron.triloricatum.SAGT1.g53281.t1	Metadinium.minomm.SAG1.g3997.t1	Enoploplastron.triloricatum.SAGT1.g53281.t1
	Enoploplastron.triloricatum.SAGT1.g53372.t1	25.2182	30.1423	30.5982	28.3603	25.6291	28.1257	26.8482	NaN						EF hand;EF-hand domain pair				172	23.3	0	0.999	13	171	0	Enoploplastron.triloricatum.SAGT1.g53372.t1		Enoploplastron.triloricatum.SAGT1.g53372.t1
	Enoploplastron.triloricatum.SAGT1.g53461.t1	NaN	26.7761	26.4733	26.2052	22.7646	25.8736	24.6724	NaN				K07936		Ras family				218	36.7	1	0.999	12	84	0	Enoploplastron.triloricatum.SAGT1.g53461.t1	Epidinium.caudatum.SAG1.g33267.t1, Metadinium.minomm.SAG1.g21011.t1, Metadinium.minomm.SAG1.g22532.t1	Enoploplastron.triloricatum.SAGT1.g53461.t1
	Enoploplastron.triloricatum.SAGT1.g55966.t1	NaN	25.5669	26.7671	24.6824	23.894	25.5051	NaN	NaN						Elongation factor Tu GTP binding domain				230	13.9	1	0.999	19	21	21	Enoploplastron.triloricatum.SAGT1.g55966.t1		Enoploplastron.triloricatum.SAGT1.g55966.t1
	Enoploplastron.triloricatum.SAGT1.g56343.t1	25.5119	29.1541	29.8113	28.4454	24.1508	27.6953	25.9519	21.0033										153	57.5	1	0.999	13	164	0	Enoploplastron.triloricatum.SAGT1.g56343.t1		Enoploplastron.triloricatum.SAGT1.g56343.t1
	Enoploplastron.triloricatum.SAGT1.g58051.t1	NaN	23.9423	24.2073	25.2296	NaN	NaN	NaN	NaN				K02993		Ribosomal protein S7e				184	23.9	1	0.999	5	22	0	Enoploplastron.triloricatum.SAGT1.g58051.t1		Enoploplastron.triloricatum.SAGT1.g58051.t1
	Enoploplastron.triloricatum.SAGT1.g5955.t1	NaN	23.1052	22.8498	NaN	NaN	23.4471	NaN	NaN						Leucine Rich repeat;Peptidase S39;Ras family				899	3.5	1	0.999	4	12	0	Enoploplastron.triloricatum.SAGT1.g5955.t1		Enoploplastron.triloricatum.SAGT1.g5955.t1
	Enoploplastron.triloricatum.SAGT1.g63372.t1	NaN	20.1533	29.7653	NaN	NaN	25.922	NaN	NaN										1074	2.7	1	0.999	4	10	9	Enoploplastron.triloricatum.SAGT1.g63372.t1		Enoploplastron.triloricatum.SAGT1.g63372.t1
	Enoploplastron.triloricatum.SAGT1.g65094.t1	NaN	25.6406	22.7577	NaN	NaN	23.3804	NaN	NaN				K01006		PEP-utilising enzyme, mobile domain;PEP-utilising enzyme, PEP-binding domain;Pyruvate phosphate dikinase, AMP/ATP-binding domain				766	7.6	1	0.999	49	12	0	Enoploplastron.triloricatum.SAGT1.g65094.t1		Enoploplastron.triloricatum.SAGT1.g65094.t1
	Enoploplastron.triloricatum.SAGT1.g68485.t1	NaN	22.171	23.2045	NaN	NaN	NaN	23.7263	22.5236						Protein kinase domain				328	3	0.59	0.9688	1	7	7	Enoploplastron.triloricatum.SAGT1.g68485.t1		Enoploplastron.triloricatum.SAGT1.g68485.t1
	Enoploplastron.triloricatum.SAGT1.g70307.t1	NaN	NaN	26.0433	24.081	NaN	23.4875	NaN	NaN										431	8.4	1	0.999	4	12	12	Enoploplastron.triloricatum.SAGT1.g70307.t1		Enoploplastron.triloricatum.SAGT1.g70307.t1
	Enoploplastron.triloricatum.SAGT1.g71262.t1	NaN	NaN	27.4194	NaN	23.1737	25.0008	24.033	NaN						EF-hand domain pair				168	10.1	0	0.999	10	10	0	Enoploplastron.triloricatum.SAGT1.g71262.t1		Enoploplastron.triloricatum.SAGT1.g71262.t1
	Enoploplastron.triloricatum.SAGT1.g71530.t1	23.0748	22.2128	27.1489	25.7662	NaN	25.1463	NaN	NaN										377	20.7	1	0.999	11	46	0	Enoploplastron.triloricatum.SAGT1.g71530.t1		Enoploplastron.triloricatum.SAGT1.g71530.t1
	Enoploplastron.triloricatum.SAGT1.g71931.t1	NaN	24.5706	22.7926	23.3818	NaN	NaN	NaN	NaN										188	4.8	0.87	0.9933	1	9	9	Enoploplastron.triloricatum.SAGT1.g71931.t1		Enoploplastron.triloricatum.SAGT1.g71931.t1
	Enoploplastron.triloricatum.SAGT1.g72718.t1	NaN	24.7002	29.8008	24.505	25.0804	27.9206	23.7972	NaN										336	16.1	1	0.999	4	76	25	Enoploplastron.triloricatum.SAGT1.g72718.t1		Enoploplastron.triloricatum.SAGT1.g72718.t1
	Enoploplastron.triloricatum.SAGT1.g8249.t1	NaN	23.1592	NaN	22.9578	NaN	NaN	NaN	NaN										461	3	0	0.999	3	6	0	Enoploplastron.triloricatum.SAGT1.g8249.t1		Enoploplastron.triloricatum.SAGT1.g8249.t1
	Enoploplastron.triloricatum.SAGT1.g83.t1	NaN	23.5155	22.6475	NaN	NaN	NaN	NaN	NaN				K10408		ATP-binding dynein motor region;Dynein heavy chain C-terminal domain;Dynein heavy chain region D6 P-loop domain;Dynein heavy chain AAA lid domain;Dynein heavy chain, N-terminal region 2;Hydrolytic ATP binding site of dynein motor region;Microtubule-binding stalk of dynein motor;P-loop containing dynein motor region;P-loop containing dynein motor region D4;AAA+ lid domain				4329	1.3	0.98	0.999	14	17	0	Enoploplastron.triloricatum.SAGT1.g83.t1	Eremoplastron.rostratum.SAG2.g31.t1, Ophryoscolex.caudatus.SAGT3.g69.t1	Enoploplastron.triloricatum.SAGT1.g83.t1
	Entodinium.bursa.SAG3.g10029.t1	32.4529	33.8279	33.9637	33.6849	30.298	33.2859	30.5345	23.8829				K07375;K14290		Tubulin C-terminal domain				260	70.8	1	0.999	23	2122	10	Entodinium.bursa.SAG3.g10029.t1		Entodinium.bursa.SAG3.g10029.t1
	Entodinium.bursa.SAG3.g10575.t1	NaN	24.7439	24.926	23.21	NaN	23.8458	NaN	NaN				K02725		Proteasome subunit				234	22.2	1	0.999	6	20	0	Entodinium.bursa.SAG3.g10575.t1	Epidinium.cattanei.SAG3.g37552.t1, Epidinium.caudatum.SAG1.g13013.t1, Epidinium.caudatum.SAG1.g225.t1	Entodinium.bursa.SAG3.g10575.t1
	Entodinium.bursa.SAG3.g11421.t1	23.7901	26.0412	26.7161	25.4074	24.1438	26.5298	24.8097	NaN				K02889		Ribosomal protein L21e				157	14.5	1	0.999	7	46	0	Entodinium.bursa.SAG3.g11421.t1		Entodinium.bursa.SAG3.g11421.t1
	Entodinium.bursa.SAG3.g11956.t1	NaN	NaN	NaN	NaN	23.838	NaN	23.0407	NaN				K03798;K08307		ATPase family associated with various cellular activities (AAA);LysM domain;Peptidase family M41;Ribosomal silencing factor during starvation;AAA+ lid domain				1160	3	0.99	0.9989	2	5	0	Entodinium.bursa.SAG3.g11956.t1	Maxbin_co_cow_2000.009_k87_3893972_2, Maxbin_co_cow_2000.337_sub_k87_38118942_15, concoct.165_k87_37597077_2, concoct.199_sub_k87_13212568_9, concoct.199_sub_k87_6498205_2, concoct.244_sub_k87_24807428_8, concoct.290_sub_k87_20786747_1, concoct.290_sub_k87_24687411_1, concoct.340_k87_15804550_2, concoct.362_k87_20791945_2, concoct.370_sub_k87_22208483_3, concoct.370_sub_k87_34637981_2, concoct.61…	Entodinium.bursa.SAG3.g11956.t1
	Entodinium.bursa.SAG3.g12464.t1	NaN	24.2345	25.7292	25.3827	NaN	24.1869	25.0622	NaN				K02984		Ribosomal S3Ae family;Ubiquitin carboxyl-terminal hydrolase				2173	3	1	0.999	7	36	3	Entodinium.bursa.SAG3.g12464.t1		Entodinium.bursa.SAG3.g12464.t1
	Entodinium.bursa.SAG3.g13390.t1	NaN	NaN	NaN	NaN	NaN	25.5585	NaN	24.504				K13993		Hsp20/alpha crystallin family				170	7.1	1	0.9988	2	7	0	Entodinium.bursa.SAG3.g13390.t1		Entodinium.bursa.SAG3.g13390.t1
	Entodinium.bursa.SAG3.g13815.t1	NaN	22.6698	24.9052	NaN	NaN	NaN	NaN	NaN				K12872;K13525		ATPase family associated with various cellular activities (AAA);Cell division protein 48 (CDC48), domain 2;Cell division protein 48 (CDC48), N-terminal domain;Torus domain;AAA+ lid domain				1195	3.6	1	0.999	45	13	1	Entodinium.bursa.SAG3.g13815.t1		Entodinium.bursa.SAG3.g13815.t1
	Entodinium.bursa.SAG3.g15511.t1	NaN	NaN	NaN	NaN	NaN	23.5325	22.9366	NaN				K09498		TCP-1/cpn60 chaperonin family				532	5.6	1	0.999	5	4	0	Entodinium.bursa.SAG3.g15511.t1		Entodinium.bursa.SAG3.g15511.t1
	Entodinium.bursa.SAG3.g15539.t1	NaN	NaN	NaN	NaN	23.1389	23.3622	23.3443	NaN						Adenylate kinase				173	8.1	0.99	0.999	6	4	0	Entodinium.bursa.SAG3.g15539.t1		Entodinium.bursa.SAG3.g15539.t1
	Entodinium.bursa.SAG3.g15870.t1	NaN	22.9308	25.1714	22.4484	NaN	NaN	25.3543	NaN										952	12.9	1	0.999	38	34	3	Entodinium.bursa.SAG3.g15870.t1		Entodinium.bursa.SAG3.g15870.t1
	Entodinium.bursa.SAG3.g17598.t1	NaN	NaN	22.3227	24.5052	NaN	23.3616	NaN	NaN										760	7.5	1	0.999	37	18	4	Entodinium.bursa.SAG3.g17598.t1		Entodinium.bursa.SAG3.g17598.t1
	Entodinium.bursa.SAG3.g19493.t1	23.5955	22.1997	24.6468	NaN	23.8678	25.6534	25.0008	NaN				K02953		Ribosomal protein S15;Ribosomal S13/S15 N-terminal domain				444	9.1	1	0.999	10	24	11	Entodinium.bursa.SAG3.g19493.t1		Entodinium.bursa.SAG3.g19493.t1
	Entodinium.bursa.SAG3.g21663.t1	NaN	27.1045	28.6673	29.0277	29.4374	31.6419	NaN	27.1312										362	2.2	0.64	0.975	1	33	33	Entodinium.bursa.SAG3.g21663.t1	rev_Diplodinium.flabellum.SAG1.g6805.t1	Entodinium.bursa.SAG3.g21663.t1
	Entodinium.bursa.SAG3.g21761.t1	NaN	21.4988	25.7319	NaN	24.1395	25.2122	26.1615	NaN				K02930		60S ribosomal protein L4 C-terminal domain;Ribosomal protein L4/L1 family				392	16.6	1	0.999	15	31	4	Entodinium.bursa.SAG3.g21761.t1		Entodinium.bursa.SAG3.g21761.t1
	Entodinium.bursa.SAG3.g21777.t1	NaN	22.3753	23.5863	NaN	NaN	NaN	NaN	NaN						Eukaryotic aspartyl protease				437	3.9	1	0.9965	2	14	0	Entodinium.bursa.SAG3.g21777.t1	Entodinium.longinucleatum.SAG4.g13286.t1, Epidinium.cattanei.SAG3.g23662.t1, Epidinium.caudatum.SAG1.g35892.t1, Epidinium.caudatum.SAG1.g9456.t1, Polyplastron.multivesiculatum.SAGT3.g38888.t1	Entodinium.bursa.SAG3.g21777.t1
	Entodinium.bursa.SAG3.g22802.t1	24.1972	NaN	24.1685	NaN	NaN	24.7934	NaN	NaN						Annexin				285	7.4	0.99	0.9985	11	11	0	Entodinium.bursa.SAG3.g22802.t1		Entodinium.bursa.SAG3.g22802.t1
	Entodinium.bursa.SAG3.g23558.t1	24.3052	26.2952	27.4228	26.3532	21.7495	26.7374	25.9097	NaN				K02997		Ribosomal protein S4/S9 N-terminal domain;S4 domain				207	29.5	1	0.999	12	58	0	Entodinium.bursa.SAG3.g23558.t1		Entodinium.bursa.SAG3.g23558.t1
	Entodinium.bursa.SAG3.g24193.t1	NaN	24.8491	24.9373	22.3144	NaN	24.0431	NaN	NaN				K02921		Ras family;Ribosomal L37ae protein family				202	19.8	1	0.999	6	36	0	Entodinium.bursa.SAG3.g24193.t1		Entodinium.bursa.SAG3.g24193.t1
	Entodinium.bursa.SAG3.g25390.t1	NaN	24.711	NaN	23.6636	NaN	22.7948	NaN	NaN				K05756		ARP2/3 complex ARPC3 (21 kDa) subunit				174	22.4	1	0.9988	9	26	0	Entodinium.bursa.SAG3.g25390.t1		Entodinium.bursa.SAG3.g25390.t1
	Entodinium.bursa.SAG3.g25459.t1	NaN	24.6824	25.0986	NaN	NaN	25.1062	22.8873	NaN				K02995		Ribosomal protein S8e				197	14.2	0.99	0.999	11	25	0	Entodinium.bursa.SAG3.g25459.t1	Entodinium.longinucleatum.SAG4.g18291.t1	Entodinium.bursa.SAG3.g25459.t1
	Entodinium.bursa.SAG3.g25966.t1	NaN	22.6415	23.8403	NaN	NaN	24.0741	NaN	NaN						Ribosomal protein L23				137	22.6	1	0.9989	5	11	3	Entodinium.bursa.SAG3.g25966.t1		Entodinium.bursa.SAG3.g25966.t1
	Entodinium.bursa.SAG3.g26376.t1	25.3954	27.1826	26.7089	27.4915	NaN	26.2547	NaN	NaN				K05765		Cofilin/tropomyosin-type actin-binding protein				146	24.7	1	0.999	6	28	1	Entodinium.bursa.SAG3.g26376.t1		Entodinium.bursa.SAG3.g26376.t1
	Entodinium.bursa.SAG3.g2656.t1	NaN	23.2419	24.1191	23.8109	NaN	25.3658	NaN	NaN				K00940		Nucleoside diphosphate kinase				155	13.5	1	0.9988	11	15	1	Entodinium.bursa.SAG3.g2656.t1		Entodinium.bursa.SAG3.g2656.t1
	Entodinium.bursa.SAG3.g26980.t1	NaN	22.5308	22.626	23.2287	NaN	22.4837	22.3239	NaN				K10408		ATP-binding dynein motor region;Dynein heavy chain C-terminal domain;Dynein heavy chain region D6 P-loop domain;Dynein heavy chain AAA lid domain;Dynein heavy chain, N-terminal region 1;Dynein heavy chain, N-terminal region 2;Hydrolytic ATP binding site of dynein motor region;Microtubule-binding stalk of dynein motor;P-loop containing dynein motor region;P-loop containing dynein motor region D4;A…				4713	0.9	0.98	0.9989	74	7	0	Entodinium.bursa.SAG3.g26980.t1		Entodinium.bursa.SAG3.g26980.t1
	Entodinium.bursa.SAG3.g2904.t1	NaN	23.4729	23.1586	23.902	NaN	22.2031	25.0536	NaN						ThiF family;Ubiquitin fold domain;Ubiquitin-activating enzyme E1 FCCH domain;Ubiquitin-activating enzyme E1 four-helix bundle;Ubiquitin-activating enzyme, SCCH domain				1033	5.2	1	0.9973	9	11	0	Entodinium.bursa.SAG3.g2904.t1	Entodinium.longinucleatum.SAG4.g4641.t1	Entodinium.bursa.SAG3.g2904.t1
	Entodinium.bursa.SAG3.g29820.t1	23.8422	26.3698	25.4846	25.8493	23.3402	25.4214	23.819	NaN										962	4.1	1	0.999	33	25	0	Entodinium.bursa.SAG3.g29820.t1		Entodinium.bursa.SAG3.g29820.t1
	Entodinium.bursa.SAG3.g30133.t1	NaN	24.8215	24.6801	23.7526	NaN	23.4079	24.544	NaN				K03234		Elongation factor G C-terminus;Elongation Factor G, domain III;Elongation factor G, domain IV;Elongation factor Tu domain 2;Elongation factor Tu GTP binding domain				817	9.1	1	0.999	32	28	0	Entodinium.bursa.SAG3.g30133.t1		Entodinium.bursa.SAG3.g30133.t1
	Entodinium.bursa.SAG3.g31429.t1	NaN	23.6105	23.9846	NaN	NaN	NaN	NaN	NaN										594	2.9	1	0.9912	13	4	4	Entodinium.bursa.SAG3.g31429.t1		Entodinium.bursa.SAG3.g31429.t1
	Entodinium.bursa.SAG3.g35317.t1	NaN	22.5651	22.4986	22.8509	NaN	NaN	NaN	NaN				K01363		Papain family cysteine protease				402	4.7	0	0.999	6	7	0	Entodinium.bursa.SAG3.g35317.t1		Entodinium.bursa.SAG3.g35317.t1
	Entodinium.bursa.SAG3.g35323.t1	23.8658	NaN	27.3808	NaN	23.4234	27.3138	26.9698	NaN				K02987		40S ribosomal protein S4 C-terminus;Ribosomal family S4e;RS4NT (NUC023) domain;S4 domain				267	40.1	1	0.999	14	54	2	Entodinium.bursa.SAG3.g35323.t1		Entodinium.bursa.SAG3.g35323.t1
	Entodinium.bursa.SAG3.g36590.t1	NaN	24.3251	25.7028	24.9258	23.4673	24.9189	24.5793	NaN				K00611		Aspartate/ornithine carbamoyltransferase, Asp/Orn binding domain;Aspartate/ornithine carbamoyltransferase, carbamoyl-P binding domain				324	12	1	0.9989	7	23	0	Entodinium.bursa.SAG3.g36590.t1	Entodinium.longinucleatum.SAG4.g15582.t1, Metadinium.minomm.SAG1.g16489.t1	Entodinium.bursa.SAG3.g36590.t1
	Entodinium.bursa.SAG3.g37724.t1	NaN	NaN	22.3035	NaN	NaN	23.2997	24.2743	NaN						CRAL/TRIO domain;CRAL/TRIO, N-terminal domain				301	12	1	0.9984	4	8	0	Entodinium.bursa.SAG3.g37724.t1	Entodinium.longinucleatum.SAG4.g16189.t1	Entodinium.bursa.SAG3.g37724.t1
	Entodinium.bursa.SAG3.g38618.t1	NaN	NaN	NaN	NaN	NaN	23.3141	25.1162	NaN										203	21.2	1	0.999	7	6	0	Entodinium.bursa.SAG3.g38618.t1	Entodinium.longinucleatum.SAG4.g15697.t1	Entodinium.bursa.SAG3.g38618.t1
	Entodinium.bursa.SAG3.g38820.t1	NaN	NaN	26.657	25.0624	NaN	25.0536	25.6952	NaN				K05759		Profilin				158	49.2	1	0.999	7	25	7	Entodinium.bursa.SAG3.g38820.t1		Entodinium.bursa.SAG3.g38820.t1
	Entodinium.bursa.SAG3.g39494.t1	NaN	NaN	24.6405	NaN	NaN	23.4812	24.3543	NaN										172	23.3	1	0.999	3	8	0	Entodinium.bursa.SAG3.g39494.t1	Entodinium.longinucleatum.SAG4.g1515.t1, Entodinium.longinucleatum.SAG4.g18045.t1	Entodinium.bursa.SAG3.g39494.t1
	Entodinium.bursa.SAG3.g39570.t1	NaN	NaN	24.7531	NaN	NaN	20.2003	23.242	NaN										131	38.2	1	0.999	3	7	0	Entodinium.bursa.SAG3.g39570.t1	Entodinium.longinucleatum.SAG4.g17803.t1	Entodinium.bursa.SAG3.g39570.t1
	Entodinium.bursa.SAG3.g39591.t1	NaN	NaN	24.7675	NaN	NaN	23.3279	24.7852	NaN										122	19.7	1	0.9984	6	7	0	Entodinium.bursa.SAG3.g39591.t1	Entodinium.longinucleatum.SAG4.g19096.t1	Entodinium.bursa.SAG3.g39591.t1
	Entodinium.bursa.SAG3.g4800.t1	NaN	22.0574	21.951	NaN	NaN	22.5899	NaN	NaN				K03035		26S proteasome regulatory subunit RPN5 C-terminal domain;PCI domain				423	5.2	1	0.9986	4	5	0	Entodinium.bursa.SAG3.g4800.t1		Entodinium.bursa.SAG3.g4800.t1
	Entodinium.bursa.SAG3.g5899.t1	NaN	25.6076	25.9953	24.092	NaN	25.2294	23.2879	NaN				K03456						575	10.1	1	0.999	13	49	0	Entodinium.bursa.SAG3.g5899.t1		Entodinium.bursa.SAG3.g5899.t1
	Entodinium.bursa.SAG3.g6620.t1	NaN	21.8115	23.0229	NaN	NaN	NaN	NaN	NaN						Formin Homology 2 Domain				537	2.4	0.95	0.9978	1	2	0	Entodinium.bursa.SAG3.g6620.t1	Epidinium.cattanei.SAG3.g21495.t1, Epidinium.caudatum.SAG1.g46429.t1, Metadinium.minomm.SAG1.g13983.t1, Ophryoscolex.caudatus.SAGT3.g43533.t1, Ostracodinium.dentatum.SAG1.g3716.t1	Entodinium.bursa.SAG3.g6620.t1
	Entodinium.bursa.SAG3.g67.t1	NaN	24.3042	24.1448	23.8698	NaN	NaN	NaN	NaN				K02930		60S ribosomal protein L4 C-terminal domain;Ribosomal protein L4/L1 family				397	4.8	1	0.999	16	10	2	Entodinium.bursa.SAG3.g67.t1		Entodinium.bursa.SAG3.g67.t1
	Entodinium.bursa.SAG3.g7499.t1	24.5503	21.8089	25.5878	23.3676	25.5296	27.4625	24.9023	NaN				K00262		Glu/Leu/Phe/Val dehydrogenase, dimerisation domain;Glutamate/Leucine/Phenylalanine/Valine dehydrogenase				445	26.7	1	0.999	17	70	11	Entodinium.bursa.SAG3.g7499.t1		Entodinium.bursa.SAG3.g7499.t1
	Entodinium.bursa.SAG3.g7513.t1	30.9106	32.2807	32.3387	31.9201	28.6179	32.1743	30.3779	23.6865				K10420;K22866		Tctex-1 family				205	79.1	1	0.999	16	601	0	Entodinium.bursa.SAG3.g7513.t1		Entodinium.bursa.SAG3.g7513.t1
	Entodinium.bursa.SAG3.g7656.t1	25.2988	27.5468	27.4446	27.2723	25.1363	27.9223	25.5312	NaN				K02894		Ribosomal protein L14p/L23e;zinc-finger of a C2HC-type				332	18.3	1	0.999	7	80	0	Entodinium.bursa.SAG3.g7656.t1		Entodinium.bursa.SAG3.g7656.t1
	Entodinium.bursa.SAG3.g7960.t1	NaN	NaN	23.3483	23.8608	NaN	NaN	22.9399	NaN						Thioredoxin				426	5.9	1	0.998	2	7	1	Entodinium.bursa.SAG3.g7960.t1		Entodinium.bursa.SAG3.g7960.t1
	Entodinium.bursa.SAG3.g8160.t1	NaN	23.3805	22.6858	NaN	NaN	NaN	NaN	NaN				K01051	CE8	Pectinesterase				377	7.2	1	0.999	2	5	0	Entodinium.bursa.SAG3.g8160.t1	Epidinium.cattanei.SAG3.g4112.t1, Epidinium.cattanei.SAG3.g8284.t1, Epidinium.cattanei.SAG3.g9680.t1, Ophryoscolex.caudatus.SAGT3.g71006.t1	Entodinium.bursa.SAG3.g8160.t1
	Entodinium.longinucleatum.SAG4.g10571.t1	NaN	20.6969	22.3414	NaN	NaN	NaN	NaN	NaN										130	9.2	0.95	0.9975	1	5	0	Entodinium.longinucleatum.SAG4.g10571.t1	Entodinium.longinucleatum.SAG4.g31246.t1	Entodinium.longinucleatum.SAG4.g10571.t1
	Entodinium.longinucleatum.SAG4.g10629.t1	NaN	23.2267	24.7299	23.4565	NaN	25.0885	24.3929	NaN				K02900		Ribosomal proteins 50S-L15, 50S-L18e, 60S-L27A				147	26.5	0.99	0.9989	10	14	0	Entodinium.longinucleatum.SAG4.g10629.t1		Entodinium.longinucleatum.SAG4.g10629.t1
	Entodinium.longinucleatum.SAG4.g10771.t1	23.1889	NaN	NaN	NaN	NaN	23.3326	24.1906	NaN				K00705	GH77	4-alpha-glucanotransferase				514	10.5	1	0.9989	10	9	1	Entodinium.longinucleatum.SAG4.g10771.t1		Entodinium.longinucleatum.SAG4.g10771.t1
	Entodinium.longinucleatum.SAG4.g10925.t1	NaN	NaN	NaN	NaN	NaN	23.3151	22.7536	NaN				K09494		TCP-1/cpn60 chaperonin family				533	3.6	0.99	0.9987	12	3	0	Entodinium.longinucleatum.SAG4.g10925.t1		Entodinium.longinucleatum.SAG4.g10925.t1
	Entodinium.longinucleatum.SAG4.g11116.t1	NaN	NaN	25.6041	24.1682	NaN	25.3207	24.7223	NaN				K11254		Centromere kinetochore component CENP-T histone fold				144	17.4	1	0.9988	13	25	7	Entodinium.longinucleatum.SAG4.g11116.t1		Entodinium.longinucleatum.SAG4.g11116.t1
	Entodinium.longinucleatum.SAG4.g1129.t1	NaN	NaN	NaN	NaN	23.448	NaN	NaN	22.184						Dopey, N-terminal				1991	0.5	0.61	0.9716	1	2	2	Entodinium.longinucleatum.SAG4.g1129.t1		Entodinium.longinucleatum.SAG4.g1129.t1
	Entodinium.longinucleatum.SAG4.g11401.t1	NaN	24.7693	26.7849	NaN	21.7699	23.9692	NaN	NaN						Actin				373	5.9	1	0.999	15	17	0	Entodinium.longinucleatum.SAG4.g11401.t1		Entodinium.longinucleatum.SAG4.g11401.t1
	Entodinium.longinucleatum.SAG4.g11522.t1	23.5273	NaN	25.9043	NaN	NaN	23.5877	24.2624	NaN										133	23.3	1	0.999	6	19	7	Entodinium.longinucleatum.SAG4.g11522.t1		Entodinium.longinucleatum.SAG4.g11522.t1
	Entodinium.longinucleatum.SAG4.g11542.t1	NaN	NaN	23.2812	NaN	NaN	24.1948	23.5397	NaN						Annexin				414	2.7	1	0.9974	4	7	7	Entodinium.longinucleatum.SAG4.g11542.t1		Entodinium.longinucleatum.SAG4.g11542.t1
	Entodinium.longinucleatum.SAG4.g12998.t1	24.4012	26.8078	27.2517	26.5018	24.643	27.0955	25.1047	NaN				K00027		Malic enzyme, NAD binding domain;Malic enzyme, N-terminal domain				400	17.8	1	0.999	23	35	1	Entodinium.longinucleatum.SAG4.g12998.t1		Entodinium.longinucleatum.SAG4.g12998.t1
	Entodinium.longinucleatum.SAG4.g14022.t1	NaN	NaN	22.3879	NaN	NaN	23.7066	24.1825	NaN				K02865		Ribosomal protein L1p/L10e family				222	10.8	1	0.9982	12	14	0	Entodinium.longinucleatum.SAG4.g14022.t1		Entodinium.longinucleatum.SAG4.g14022.t1
	Entodinium.longinucleatum.SAG4.g15218.t1	NaN	23.3495	23.4439	23.2155	NaN	NaN	NaN	NaN						EF-hand domain pair				324	4.9	0.99	0.9898	2	13	0	Entodinium.longinucleatum.SAG4.g15218.t1	Epidinium.cattanei.SAG3.g26736.t1, Epidinium.cattanei.SAG3.g4614.t1, Epidinium.caudatum.SAG1.g11194.t1, Epidinium.caudatum.SAG1.g18197.t1	Entodinium.longinucleatum.SAG4.g15218.t1
	Entodinium.longinucleatum.SAG4.g1578.t1	NaN	24.6781	26.2742	25.1244	22.527	26.0625	25.5667	NaN				K04646		Clathrin-H-link;Region in Clathrin and VPS				1738	9	1	0.999	40	64	2	Entodinium.longinucleatum.SAG4.g1578.t1		Entodinium.longinucleatum.SAG4.g1578.t1
	Entodinium.longinucleatum.SAG4.g15922.t1	NaN	25.0046	24.0789	25.6614	NaN	26.123	25.5886	NaN						Insertion domain in 60S ribosomal protein L10P;Ribosomal protein L10				305	18.7	1	0.9989	14	15	6	Entodinium.longinucleatum.SAG4.g15922.t1		Entodinium.longinucleatum.SAG4.g15922.t1
	Entodinium.longinucleatum.SAG4.g16127.t1	25.3227	25.7447	25.7809	26.4388	NaN	25.9046	24.6795	NaN						Annexin				294	13.1	1	0.999	17	21	3	Entodinium.longinucleatum.SAG4.g16127.t1		Entodinium.longinucleatum.SAG4.g16127.t1
	Entodinium.longinucleatum.SAG4.g16335.t1	NaN	25.4603	24.3897	25.7361	NaN	NaN	NaN	NaN										231	12.2	1	0.9983	4	18	0	Entodinium.longinucleatum.SAG4.g16335.t1		Entodinium.longinucleatum.SAG4.g16335.t1
	Entodinium.longinucleatum.SAG4.g16837.t1	NaN	NaN	21.5801	NaN	NaN	22.7228	23.8797	NaN										240	18.3	1	0.9989	5	9	2	Entodinium.longinucleatum.SAG4.g16837.t1		Entodinium.longinucleatum.SAG4.g16837.t1
	Entodinium.longinucleatum.SAG4.g17078.t1	NaN	NaN	24.0243	22.6107	NaN	NaN	24.3448	NaN						14-3-3 protein				232	13.4	1	0.9983	19	8	8	Entodinium.longinucleatum.SAG4.g17078.t1		Entodinium.longinucleatum.SAG4.g17078.t1
	Entodinium.longinucleatum.SAG4.g17266.t1	NaN	NaN	NaN	NaN	NaN	23.2004	23.033	NaN						Ras family				190	7.4	1	0.9961	2	2	2	Entodinium.longinucleatum.SAG4.g17266.t1		Entodinium.longinucleatum.SAG4.g17266.t1
	Entodinium.longinucleatum.SAG4.g1752.t1	NaN	23.1158	22.2189	NaN	NaN	NaN	24.0796	NaN						ALIX V-shaped domain binding to HIV;BRO1-like domain				847	7.2	1	0.9984	8	14	3	Entodinium.longinucleatum.SAG4.g1752.t1		Entodinium.longinucleatum.SAG4.g1752.t1
	Entodinium.longinucleatum.SAG4.g17551.t1	24.2792	25.6906	26.3755	25.6296	NaN	24.3479	24.9008	NaN						Alba				252	16.3	1	0.999	3	26	4	Entodinium.longinucleatum.SAG4.g17551.t1		Entodinium.longinucleatum.SAG4.g17551.t1
	Entodinium.longinucleatum.SAG4.g18343.t1	NaN	NaN	25.2769	NaN	22.4051	23.788	23.237	NaN										166	10.8	1	0.999	10	14	0	Entodinium.longinucleatum.SAG4.g18343.t1		Entodinium.longinucleatum.SAG4.g18343.t1
	Entodinium.longinucleatum.SAG4.g1854.t1	NaN	NaN	24.1298	NaN	NaN	22.4846	23.9797	NaN						Annexin;Mycoplasma protein of unknown function, DUF285				1482	2.3	1	0.999	11	8	3	Entodinium.longinucleatum.SAG4.g1854.t1		Entodinium.longinucleatum.SAG4.g1854.t1
	Entodinium.longinucleatum.SAG4.g18550.t1	NaN	NaN	NaN	NaN	NaN	23.9797	22.5413	NaN				K02995		Ribosomal protein S8e				189	11.6	0.99	0.9989	11	4	0	Entodinium.longinucleatum.SAG4.g18550.t1		Entodinium.longinucleatum.SAG4.g18550.t1
	Entodinium.longinucleatum.SAG4.g19097.t1	NaN	NaN	24.2845	22.1205	NaN	NaN	23.4469	NaN										162	11.7	1	0.981	2	5	5	Entodinium.longinucleatum.SAG4.g19097.t1		Entodinium.longinucleatum.SAG4.g19097.t1
	Entodinium.longinucleatum.SAG4.g19182.t1	NaN	NaN	25.4353	NaN	22.3667	24.5638	25.2863	NaN										108	25	1	0.999	3	21	21	Entodinium.longinucleatum.SAG4.g19182.t1		Entodinium.longinucleatum.SAG4.g19182.t1
	Entodinium.longinucleatum.SAG4.g19416.t1	NaN	NaN	24.7945	NaN	NaN	23.9087	24.1274	NaN						Ribosomal protein L23				129	25.6	1	0.9988	5	15	0	Entodinium.longinucleatum.SAG4.g19416.t1	Entodinium.longinucleatum.SAG4.g6837.t1	Entodinium.longinucleatum.SAG4.g19416.t1
	Entodinium.longinucleatum.SAG4.g19451.t1	23.0891	22.8857	25.2273	NaN	23.0003	25.0729	22.9589	NaN				K02975		S25 ribosomal protein				161	16.2	1	0.9987	4	20	1	Entodinium.longinucleatum.SAG4.g19451.t1		Entodinium.longinucleatum.SAG4.g19451.t1
	Entodinium.longinucleatum.SAG4.g19503.t1	NaN	NaN	NaN	NaN	NaN	21.7084	23.3863	NaN				K03263		Eukaryotic elongation factor 5A hypusine, DNA-binding OB fold				148	20.3	1	0.999	9	2	0	Entodinium.longinucleatum.SAG4.g19503.t1		Entodinium.longinucleatum.SAG4.g19503.t1
	Entodinium.longinucleatum.SAG4.g19580.t1	NaN	21.6341	24.5029	NaN	NaN	22.7623	23.3161	NaN						EF-hand domain pair				159	14.5	0.99	0.999	13	15	0	Entodinium.longinucleatum.SAG4.g19580.t1		Entodinium.longinucleatum.SAG4.g19580.t1
	Entodinium.longinucleatum.SAG4.g2027.t1	NaN	21.7984	22.5791	NaN	NaN	NaN	23.1264	NaN				K17263						1465	3.8	1	0.9963	6	9	2	Entodinium.longinucleatum.SAG4.g2027.t1		Entodinium.longinucleatum.SAG4.g2027.t1
	Entodinium.longinucleatum.SAG4.g20644.t1	NaN	NaN	28.7377	23.5705	NaN	24.8843	27.8338	NaN										967	16.5	1	0.999	13	66	38	Entodinium.longinucleatum.SAG4.g20644.t1		Entodinium.longinucleatum.SAG4.g20644.t1
	Entodinium.longinucleatum.SAG4.g21007.t1	23.3405	NaN	24.231	NaN	24.1346	24.5007	24.2105	23.8504				K02519;K02600		Elongation factor Tu GTP binding domain;NusA N-terminal domain;NusA-like KH domain;Translation initiation factor IF-2, N-terminal region				926	6.6	1	0.999	5	16	1	Entodinium.longinucleatum.SAG4.g21007.t1		Entodinium.longinucleatum.SAG4.g21007.t1
	Entodinium.longinucleatum.SAG4.g22201.t1	NaN	NaN	22.7675	22.7511	NaN	NaN	NaN	NaN						DDE superfamily endonuclease				507	1.8	0.69	0.9796	1	5	5	Entodinium.longinucleatum.SAG4.g22201.t1		Entodinium.longinucleatum.SAG4.g22201.t1
	Entodinium.longinucleatum.SAG4.g22607.t1	NaN	23.0402	25.9213	24.6959	NaN	NaN	23.1176	NaN						Cation transport ATPase (P-type);Cation transporter/ATPase, N-terminus;Cation transporting ATPase, C-terminus;E1-E2 ATPase				1069	6.5	1	0.999	11	21	0	Entodinium.longinucleatum.SAG4.g22607.t1		Entodinium.longinucleatum.SAG4.g22607.t1
	Entodinium.longinucleatum.SAG4.g22904.t1	NaN	25.6704	25.7249	25.0407	23.4665	26.7679	25.5568	NaN				K02949		Ribosomal protein S17;Ribosomal_S17 N-terminal				179	48.7	1	0.999	9	38	0	Entodinium.longinucleatum.SAG4.g22904.t1		Entodinium.longinucleatum.SAG4.g22904.t1
	Entodinium.longinucleatum.SAG4.g23232.t1	NaN	NaN	NaN	NaN	NaN	21.8836	23.304	NaN				K02936		Ribosomal protein L7Ae/L30e/S12e/Gadd45 family				350	11.1	1	0.9977	7	4	3	Entodinium.longinucleatum.SAG4.g23232.t1		Entodinium.longinucleatum.SAG4.g23232.t1
	Entodinium.longinucleatum.SAG4.g2486.t1	NaN	23.0566	NaN	22.1598	NaN	NaN	NaN	NaN				K02980		Ribosomal protein S14p/S29e				423	5.9	1	0.9989	3	8	2	Entodinium.longinucleatum.SAG4.g2486.t1		Entodinium.longinucleatum.SAG4.g2486.t1
	Entodinium.longinucleatum.SAG4.g29332.t1	NaN	24.3229	25.0429	24.4763	NaN	NaN	22.9552	NaN						Annexin				289	13.1	1	0.9987	10	20	1	Entodinium.longinucleatum.SAG4.g29332.t1		Entodinium.longinucleatum.SAG4.g29332.t1
	Entodinium.longinucleatum.SAG4.g29437.t1	NaN	25.3686	24.632	25.257	NaN	24.033	22.8572	NaN				K05755		ARP2/3 complex 20 kDa subunit (ARPC4)				176	21.6	1	0.9987	4	10	0	Entodinium.longinucleatum.SAG4.g29437.t1		Entodinium.longinucleatum.SAG4.g29437.t1
	Entodinium.longinucleatum.SAG4.g32039.t1	NaN	NaN	24.2193	22.709	NaN	NaN	24.7982	NaN										182	15.4	1	0.9988	3	9	9	Entodinium.longinucleatum.SAG4.g32039.t1		Entodinium.longinucleatum.SAG4.g32039.t1
	Entodinium.longinucleatum.SAG4.g34521.t1	NaN	21.6581	29.022	23.5022	25.076	27.1271	28.1971	NaN										923	27.6	1	0.999	16	102	27	Entodinium.longinucleatum.SAG4.g34521.t1		Entodinium.longinucleatum.SAG4.g34521.t1
	Entodinium.longinucleatum.SAG4.g34542.t1	NaN	24.3838	27.0852	24.7629	23.8729	25.0289	26.3357	NaN										912	21.1	1	0.999	42	60	8	Entodinium.longinucleatum.SAG4.g34542.t1		Entodinium.longinucleatum.SAG4.g34542.t1
	Entodinium.longinucleatum.SAG4.g35151.t1	NaN	21.7593	22.3848	NaN	NaN	NaN	23.1074	NaN				K09584		Thioredoxin				405	9.9	1	0.9979	3	7	0	Entodinium.longinucleatum.SAG4.g35151.t1		Entodinium.longinucleatum.SAG4.g35151.t1
	Entodinium.longinucleatum.SAG4.g36605.t1	NaN	NaN	24.4252	NaN	NaN	25.2738	24.3069	NaN				K02953		Ribosomal protein S15;Ribosomal S13/S15 N-terminal domain				154	11.7	1	0.999	11	6	0	Entodinium.longinucleatum.SAG4.g36605.t1		Entodinium.longinucleatum.SAG4.g36605.t1
	Entodinium.longinucleatum.SAG4.g3766.t1	NaN	21.8132	NaN	NaN	NaN	26.9553	NaN	22.0388				K14950		E1-E2 ATPase;haloacid dehalogenase-like hydrolase				1158	1.3	0.99	0.9771	2	7	0	Entodinium.longinucleatum.SAG4.g3766.t1		Entodinium.longinucleatum.SAG4.g3766.t1
	Entodinium.longinucleatum.SAG4.g428.t1	NaN	25.5554	25.417	23.7669	NaN	23.2445	23.2827	NaN				K00688	GT35	Carbohydrate phosphorylase				1502	9.7	1	0.999	24	39	0	Entodinium.longinucleatum.SAG4.g428.t1		Entodinium.longinucleatum.SAG4.g428.t1
	Entodinium.longinucleatum.SAG4.g4313.t1	NaN	23.3513	23.1506	23.4641	NaN	NaN	NaN	NaN						EF hand				148	19.6	0.98	0.999	13	7	0	Entodinium.longinucleatum.SAG4.g4313.t1		Entodinium.longinucleatum.SAG4.g4313.t1
	Entodinium.longinucleatum.SAG4.g4418.t1	NaN	23.7949	22.6396	24.0748	NaN	NaN	NaN	NaN						EF-hand domain pair				162	19.1	1	0.9981	10	8	0	Entodinium.longinucleatum.SAG4.g4418.t1		Entodinium.longinucleatum.SAG4.g4418.t1
	Entodinium.longinucleatum.SAG4.g4459.t1	NaN	22.7702	23.0863	NaN	NaN	NaN	23.1164	NaN				K01892		Histidyl-tRNA synthetase				403	8.7	1	0.9989	9	6	1	Entodinium.longinucleatum.SAG4.g4459.t1		Entodinium.longinucleatum.SAG4.g4459.t1
	Entodinium.longinucleatum.SAG4.g5177.t1	NaN	21.9499	NaN	22.8209	NaN	NaN	NaN	NaN						Ras family				188	10.6	1	0.9917	2	4	0	Entodinium.longinucleatum.SAG4.g5177.t1	Ostracodinium.dentatum.SAG1.g23619.t1	Entodinium.longinucleatum.SAG4.g5177.t1
	Entodinium.longinucleatum.SAG4.g5323.t1	NaN	23.1734	NaN	24.3475	NaN	NaN	NaN	NaN				K03234		Elongation factor G C-terminus;Elongation factor G, domain IV;Elongation factor Tu domain 2;Elongation factor Tu GTP binding domain				823	1.2	1	0.9976	9	6	4	Entodinium.longinucleatum.SAG4.g5323.t1		Entodinium.longinucleatum.SAG4.g5323.t1
	Entodinium.longinucleatum.SAG4.g5391.t1	NaN	NaN	23.8876	NaN	NaN	23.2642	24.9335	NaN						Adenylate kinase				192	41.7	1	0.999	8	15	5	Entodinium.longinucleatum.SAG4.g5391.t1		Entodinium.longinucleatum.SAG4.g5391.t1
	Entodinium.longinucleatum.SAG4.g5626.t1	NaN	NaN	24.4659	NaN	NaN	23.7329	23.9697	NaN				K00688	GT35	Carbohydrate phosphorylase				947	6.1	0.99	0.999	19	9	0	Entodinium.longinucleatum.SAG4.g5626.t1		Entodinium.longinucleatum.SAG4.g5626.t1
	Entodinium.longinucleatum.SAG4.g5754.t1	NaN	22.5141	23.8946	24.1649	NaN	23.1458	NaN	NaN						Translationally controlled tumour protein				200	13	1	0.9983	3	16	0	Entodinium.longinucleatum.SAG4.g5754.t1	Epidinium.cattanei.SAG3.g36750.t1, Epidinium.cattanei.SAG3.g37851.t1, Epidinium.caudatum.SAG1.g13750.t1, Epidinium.caudatum.SAG1.g28220.t1, Ophryoscolex.caudatus.SAGT3.g25640.t1, Ophryoscolex.caudatus.SAGT3.g25856.t1, Ophryoscolex.caudatus.SAGT3.g55765.t1	Entodinium.longinucleatum.SAG4.g5754.t1
	Entodinium.longinucleatum.SAG4.g5794.t1	NaN	24.2994	27.2979	21.8572	23.3003	27.0047	27.4471	NaN				K01006		PEP-utilising enzyme, mobile domain;PEP-utilising enzyme, PEP-binding domain;Pyruvate phosphate dikinase, AMP/ATP-binding domain				878	28.8	1	0.999	52	94	2	Entodinium.longinucleatum.SAG4.g5794.t1		Entodinium.longinucleatum.SAG4.g5794.t1
	Entodinium.longinucleatum.SAG4.g5905.t1	NaN	24.0534	23.9877	NaN	NaN	NaN	NaN	NaN				K00027;K03061		ATPase family associated with various cellular activities (AAA);Malic enzyme, NAD binding domain;Malic enzyme, N-terminal domain				788	5.3	1	0.9989	28	6	0	Entodinium.longinucleatum.SAG4.g5905.t1		Entodinium.longinucleatum.SAG4.g5905.t1
	Entodinium.longinucleatum.SAG4.g6042.t1	NaN	23.6978	25.8642	23.5356	NaN	25.2609	25.7367	NaN				K00027		Malic enzyme, NAD binding domain;Malic enzyme, N-terminal domain;RING-H2 zinc finger domain;TPM domain				782	10.4	1	0.999	6	60	4	Entodinium.longinucleatum.SAG4.g6042.t1		Entodinium.longinucleatum.SAG4.g6042.t1
	Entodinium.longinucleatum.SAG4.g6215.t1	NaN	NaN	NaN	NaN	23.3705	NaN	22.6864	21.6943				K01113		D-isomer specific 2-hydroxyacid dehydrogenase, catalytic domain;D-isomer specific 2-hydroxyacid dehydrogenase, NAD binding domain				771	2.6	1	0.9787	2	4	0	Entodinium.longinucleatum.SAG4.g6215.t1		Entodinium.longinucleatum.SAG4.g6215.t1
	Entodinium.longinucleatum.SAG4.g6284.t1	NaN	22.7762	23.8109	NaN	NaN	NaN	NaN	NaN						Alcohol dehydrogenase GroES-like domain;Zinc-binding dehydrogenase				357	3.5	0.98	0.9984	4	6	0	Entodinium.longinucleatum.SAG4.g6284.t1		Entodinium.longinucleatum.SAG4.g6284.t1
	Entodinium.longinucleatum.SAG4.g7053.t1	NaN	25.0076	26.2825	25.1004	NaN	23.5297	23.3476	NaN				K18468		Vacuolar protein sorting-associated protein 35				806	9.7	1	0.9987	9	32	1	Entodinium.longinucleatum.SAG4.g7053.t1		Entodinium.longinucleatum.SAG4.g7053.t1
	Entodinium.longinucleatum.SAG4.g8074.t1	NaN	22.0423	22.7775	NaN	NaN	NaN	NaN	NaN						Hsp70 protein				647	3.2	1	0.999	29	6	0	Entodinium.longinucleatum.SAG4.g8074.t1		Entodinium.longinucleatum.SAG4.g8074.t1
	Entodinium.longinucleatum.SAG4.g8854.t1	23.6112	25.6745	25.9263	25.4811	NaN	24.9183	24.631	NaN						Phosphate acetyl/butaryl transferase;Pyridine nucleotide-disulphide oxidoreductase				641	20.2	1	0.999	12	52	0	Entodinium.longinucleatum.SAG4.g8854.t1		Entodinium.longinucleatum.SAG4.g8854.t1
	Entodinium.longinucleatum.SAG4.g9607.t1	NaN	NaN	24.7389	23.8241	NaN	23.3585	26.3273	NaN				K03231		Elongation factor Tu C-terminal domain;Elongation factor Tu domain 2;Elongation factor Tu GTP binding domain				447	11.9	1	0.999	31	18	18	Entodinium.longinucleatum.SAG4.g9607.t1		Entodinium.longinucleatum.SAG4.g9607.t1
	Epidinium.cattanei.SAG3.g10154.t1	NaN	25.471	23.6903	25.3273	NaN	23.6511	NaN	NaN						Alcohol dehydrogenase GroES-like domain;Zinc-binding dehydrogenase				352	22.4	1	0.999	7	32	0	Epidinium.cattanei.SAG3.g10154.t1		Epidinium.cattanei.SAG3.g10154.t1
	Epidinium.cattanei.SAG3.g10172.t1	NaN	28.2198	27.6556	27.6682	22.761	25.3778	NaN	NaN					CBM79	Domain of unknown function (DUF5620)				288	25.7	1	0.999	10	68	47	Epidinium.cattanei.SAG3.g10172.t1		Epidinium.cattanei.SAG3.g10172.t1
	Epidinium.cattanei.SAG3.g10215.t1	NaN	23.3526	23.2249	NaN	NaN	NaN	NaN	NaN										381	13.6	1	0.999	20	6	3	Epidinium.cattanei.SAG3.g10215.t1		Epidinium.cattanei.SAG3.g10215.t1
	Epidinium.cattanei.SAG3.g10221.t1	25.2525	28.1494	27.9218	26.9098	24.9916	26.3133	NaN	NaN										336	33.6	1	0.999	14	96	21	Epidinium.cattanei.SAG3.g10221.t1		Epidinium.cattanei.SAG3.g10221.t1
	Epidinium.cattanei.SAG3.g1033.t1	NaN	25.2658	24.7843	24.3057	NaN	NaN	NaN	NaN						FERM central domain;MyTH4 domain				641	8.8	1	0.9988	9	25	0	Epidinium.cattanei.SAG3.g1033.t1	Epidinium.cattanei.SAG3.g22970.t1	Epidinium.cattanei.SAG3.g1033.t1
	Epidinium.cattanei.SAG3.g10478.t1	NaN	20.8339	23.1071	NaN	NaN	NaN	NaN	NaN				K02894		Ribosomal protein L14p/L23e				246	8.9	0.98	0.999	10	3	0	Epidinium.cattanei.SAG3.g10478.t1	Ophryoscolex.caudatus.SAGT3.g27124.t1, Ophryoscolex.caudatus.SAGT3.g53046.t1	Epidinium.cattanei.SAG3.g10478.t1
	Epidinium.cattanei.SAG3.g10486.t1	NaN	25.0192	24.9269	24.0932	NaN	23.991	NaN	NaN				K01866		tRNA synthetases class I (W and Y)				396	17.9	1	0.9985	7	28	6	Epidinium.cattanei.SAG3.g10486.t1		Epidinium.cattanei.SAG3.g10486.t1
	Epidinium.cattanei.SAG3.g10527.t1	24.393	28.969	28.8756	28.4523	24.5274	26.8678	NaN	NaN				K00024		lactate/malate dehydrogenase, alpha/beta C-terminal domain;lactate/malate dehydrogenase, NAD binding domain				343	65.3	1	0.999	17	175	2	Epidinium.cattanei.SAG3.g10527.t1		Epidinium.cattanei.SAG3.g10527.t1
	Epidinium.cattanei.SAG3.g10650.t1	NaN	23.5723	22.8054	NaN	NaN	NaN	NaN	NaN										213	5.6	0.95	0.9975	1	4	0	Epidinium.cattanei.SAG3.g10650.t1	Epidinium.caudatum.SAG1.g11220.t1	Epidinium.cattanei.SAG3.g10650.t1
	Epidinium.cattanei.SAG3.g10722.t1	NaN	23.1902	NaN	22.7935	NaN	NaN	NaN	NaN						Telomeric single stranded DNA binding POT1/CDC13				293	7.2	1	0.999	2	5	0	Epidinium.cattanei.SAG3.g10722.t1	Ophryoscolex.caudatus.SAGT3.g72221.t1	Epidinium.cattanei.SAG3.g10722.t1
	Epidinium.cattanei.SAG3.g10798.t1	NaN	20.6846	22.9837	NaN	NaN	NaN	NaN	NaN										343	6.1	0.98	0.999	1	2	2	Epidinium.cattanei.SAG3.g10798.t1		Epidinium.cattanei.SAG3.g10798.t1
	Epidinium.cattanei.SAG3.g10804.t1	NaN	25.4405	25.5956	24.903	NaN	21.1248	NaN	NaN				K00024		lactate/malate dehydrogenase, alpha/beta C-terminal domain;lactate/malate dehydrogenase, NAD binding domain				348	15.8	1	0.999	14	27	1	Epidinium.cattanei.SAG3.g10804.t1		Epidinium.cattanei.SAG3.g10804.t1
	Epidinium.cattanei.SAG3.g11036.t1	NaN	23.5369	NaN	22.7709	NaN	NaN	NaN	NaN						TLD;Ubiquitin family				285	17.1	1	0.9987	7	14	1	Epidinium.cattanei.SAG3.g11036.t1		Epidinium.cattanei.SAG3.g11036.t1
	Epidinium.cattanei.SAG3.g11205.t1	NaN	22.6198	22.5773	22.7746	NaN	NaN	NaN	NaN				K20628	CBM63	Expansin C-terminal domain				283	15.2	1	0.999	3	9	2	Epidinium.cattanei.SAG3.g11205.t1		Epidinium.cattanei.SAG3.g11205.t1
	Epidinium.cattanei.SAG3.g11496.t1	NaN	22.2098	23.4637	NaN	NaN	22.2367	NaN	NaN						Phosphate acetyl/butaryl transferase				338	13.7	1	0.999	5	12	0	Epidinium.cattanei.SAG3.g11496.t1		Epidinium.cattanei.SAG3.g11496.t1
	Epidinium.cattanei.SAG3.g11532.t1	NaN	20.3578	22.5681	NaN	NaN	NaN	NaN	NaN										278	19.4	1	0.999	4	6	3	Epidinium.cattanei.SAG3.g11532.t1		Epidinium.cattanei.SAG3.g11532.t1
	Epidinium.cattanei.SAG3.g11583.t1	NaN	27.3399	27.5481	26.5245	24.355	25.4165	NaN	NaN				K02987		40S ribosomal protein S4 C-terminus;Ribosomal family S4e;RS4NT (NUC023) domain				254	39.1	1	0.999	19	91	1	Epidinium.cattanei.SAG3.g11583.t1		Epidinium.cattanei.SAG3.g11583.t1
	Epidinium.cattanei.SAG3.g11627.t1	NaN	24.7796	NaN	22.7214	NaN	NaN	NaN	NaN										246	17.1	1	0.999	4	11	3	Epidinium.cattanei.SAG3.g11627.t1		Epidinium.cattanei.SAG3.g11627.t1
	Epidinium.cattanei.SAG3.g11676.t1	NaN	22.6743	23.3624	NaN	NaN	NaN	NaN	NaN						CRAL/TRIO domain;CRAL/TRIO, N-terminal domain				297	8.4	1	0.999	3	11	2	Epidinium.cattanei.SAG3.g11676.t1		Epidinium.cattanei.SAG3.g11676.t1
	Epidinium.cattanei.SAG3.g11767.t1	NaN	23.0923	24.2944	22.6193	NaN	NaN	NaN	NaN						Annexin				292	18.4	1	0.999	7	19	2	Epidinium.cattanei.SAG3.g11767.t1		Epidinium.cattanei.SAG3.g11767.t1
	Epidinium.cattanei.SAG3.g11808.t1	NaN	22.7027	21.5509	NaN	NaN	NaN	NaN	NaN						Phosphate acetyl/butaryl transferase				313	6.4	1	0.9985	2	7	5	Epidinium.cattanei.SAG3.g11808.t1		Epidinium.cattanei.SAG3.g11808.t1
	Epidinium.cattanei.SAG3.g1181.t1	NaN	23.7744	25.223	22.982	NaN	22.8178	23.1847	NaN				K00799;K01869		Anticodon-binding domain of tRNA ligase;Glutathione S-transferase, C-terminal domain;Glutathione S-transferase, N-terminal domain;tRNA synthetases class I (I, L, M and V)				1353	8.4	1	0.999	12	38	2	Epidinium.cattanei.SAG3.g1181.t1		Epidinium.cattanei.SAG3.g1181.t1
	Epidinium.cattanei.SAG3.g11998.t1	NaN	22.5859	23.1585	22.6651	NaN	NaN	NaN	NaN				K00797		Spermidine synthase tetramerisation domain;Spermine/spermidine synthase domain				277	8.3	1	0.9985	2	8	3	Epidinium.cattanei.SAG3.g11998.t1		Epidinium.cattanei.SAG3.g11998.t1
	Epidinium.cattanei.SAG3.g120.t1	NaN	23.535	21.6064	NaN	NaN	NaN	NaN	NaN										2573	2.4	1	0.9989	5	9	0	Epidinium.cattanei.SAG3.g120.t1		Epidinium.cattanei.SAG3.g120.t1
	Epidinium.cattanei.SAG3.g12019.t1	NaN	25.8732	24.8647	24.7921	NaN	NaN	NaN	NaN						Protein kinase domain				294	24.5	1	0.999	7	25	0	Epidinium.cattanei.SAG3.g12019.t1	Epidinium.caudatum.SAG1.g20300.t1	Epidinium.cattanei.SAG3.g12019.t1
	Epidinium.cattanei.SAG3.g1203.t1	NaN	22.0711	22.8603	22.931	NaN	NaN	NaN	NaN				K01176;K15382	GH13_1	Alpha amylase, catalytic domain;Sugar efflux transporter for intercellular exchange				621	3.5	1	0.9989	5	11	7	Epidinium.cattanei.SAG3.g1203.t1		Epidinium.cattanei.SAG3.g1203.t1
	Epidinium.cattanei.SAG3.g12205.t1	NaN	26.1085	NaN	25.0883	NaN	22.7214	NaN	NaN										208	17.8	1	0.999	3	18	8	Epidinium.cattanei.SAG3.g12205.t1		Epidinium.cattanei.SAG3.g12205.t1
	Epidinium.cattanei.SAG3.g12285.t1	NaN	25.6041	25.6431	23.9043	NaN	23.9453	NaN	NaN				K02987		40S ribosomal protein S4 C-terminus;Ribosomal family S4e;RS4NT (NUC023) domain				273	23.1	1	0.999	16	11	2	Epidinium.cattanei.SAG3.g12285.t1		Epidinium.cattanei.SAG3.g12285.t1
	Epidinium.cattanei.SAG3.g1229.t1	NaN	29.0321	27.7105	27.2552	24.5244	26.3251	24.1332	NaN										1325	20.2	1	0.999	60	206	28	Epidinium.cattanei.SAG3.g1229.t1		Epidinium.cattanei.SAG3.g1229.t1
	Epidinium.cattanei.SAG3.g12319.t1	NaN	22.8284	22.449	NaN	NaN	NaN	NaN	NaN										278	9.7	1	0.999	2	4	0	Epidinium.cattanei.SAG3.g12319.t1	Ophryoscolex.caudatus.SAGT3.g73215.t1	Epidinium.cattanei.SAG3.g12319.t1
	Epidinium.cattanei.SAG3.g12361.t1	23.8689	27.342	27.4696	25.3496	24.1065	26.3389	NaN	NaN						Alba				248	26.2	1	0.999	7	61	8	Epidinium.cattanei.SAG3.g12361.t1		Epidinium.cattanei.SAG3.g12361.t1
	Epidinium.cattanei.SAG3.g1241.t1	NaN	29.9252	29.5925	29.071	25.655	26.8265	22.1331	NaN						Calponin homology (CH) domain				1113	41.1	1	0.999	53	409	133	Epidinium.cattanei.SAG3.g1241.t1		Epidinium.cattanei.SAG3.g1241.t1
	Epidinium.cattanei.SAG3.g12469.t1	NaN	23.4236	22.8126	NaN	NaN	NaN	NaN	NaN										242	7	0.98	0.999	1	2	0	Epidinium.cattanei.SAG3.g12469.t1	Epidinium.cattanei.SAG3.g35791.t1, Epidinium.caudatum.SAG1.g12886.t1, Epidinium.caudatum.SAG1.g18354.t1	Epidinium.cattanei.SAG3.g12469.t1
	Epidinium.cattanei.SAG3.g1251.t1	NaN	23.884	22.4329	NaN	NaN	NaN	NaN	NaN				K14005						1069	2.1	1	0.9797	2	4	0	Epidinium.cattanei.SAG3.g1251.t1	Epidinium.caudatum.SAG1.g2994.t1	Epidinium.cattanei.SAG3.g1251.t1
	Epidinium.cattanei.SAG3.g12688.t1	NaN	27.7349	27.5554	27.1747	23.1338	25.7647	23.8204	NaN				K02883		Ribosomal protein 60S L18 and 50S L18e				185	32.1	1	0.999	6	80	0	Epidinium.cattanei.SAG3.g12688.t1		Epidinium.cattanei.SAG3.g12688.t1
	Epidinium.cattanei.SAG3.g1287.t1	NaN	23.6288	22.8113	NaN	NaN	NaN	NaN	NaN						ABC transporter;ABC transporter transmembrane region				1323	3.4	1	0.9964	8	15	0	Epidinium.cattanei.SAG3.g1287.t1		Epidinium.cattanei.SAG3.g1287.t1
	Epidinium.cattanei.SAG3.g12980.t1	23.6572	27.7275	27.7473	26.8549	24.2028	26.9041	23.5915	NaN						Ribosomal protein L6				178	34.3	1	0.999	9	85	3	Epidinium.cattanei.SAG3.g12980.t1		Epidinium.cattanei.SAG3.g12980.t1
	Epidinium.cattanei.SAG3.g13013.t1	NaN	26.335	25.5666	24.0781	NaN	23.8286	23.0315	NaN				K02936		Ribosomal protein L7Ae/L30e/S12e/Gadd45 family				230	24.3	1	0.999	6	46	0	Epidinium.cattanei.SAG3.g13013.t1		Epidinium.cattanei.SAG3.g13013.t1
	Epidinium.cattanei.SAG3.g13088.t1	24.3345	28.2395	28.3974	27.9347	24.2867	27.2647	26.0915	NaN				K02997		Ribosomal protein S4/S9 N-terminal domain				174	50	1	0.999	13	122	1	Epidinium.cattanei.SAG3.g13088.t1		Epidinium.cattanei.SAG3.g13088.t1
	Epidinium.cattanei.SAG3.g13095.t1	NaN	25.4476	25.24	24.8785	23.1863	25.0172	23.9192	NaN				K14525		Alba				201	34.6	1	0.9989	7	27	0	Epidinium.cattanei.SAG3.g13095.t1	Epidinium.caudatum.SAG1.g13099.t1	Epidinium.cattanei.SAG3.g13095.t1
	Epidinium.cattanei.SAG3.g13249.t1	NaN	28.3515	28.0964	27.9164	24.3249	26.6842	26.1819	NaN				K02866		Ribosomal protein L16p/L10e				210	56.9	1	0.999	16	128	0	Epidinium.cattanei.SAG3.g13249.t1		Epidinium.cattanei.SAG3.g13249.t1
	Epidinium.cattanei.SAG3.g13294.t1	NaN	26.5049	25.8842	25.819	NaN	24.7499	NaN	NaN										122	15.6	1	0.999	10	13	13	Epidinium.cattanei.SAG3.g13294.t1		Epidinium.cattanei.SAG3.g13294.t1
	Epidinium.cattanei.SAG3.g13306.t1	NaN	21.7963	22.3162	NaN	NaN	NaN	NaN	NaN										213	8	0.98	0.999	1	2	0	Epidinium.cattanei.SAG3.g13306.t1	Epidinium.cattanei.SAG3.g13526.t1, Epidinium.caudatum.SAG1.g33349.t1, Ophryoscolex.caudatus.SAGT3.g59121.t1	Epidinium.cattanei.SAG3.g13306.t1
	Epidinium.cattanei.SAG3.g13344.t1	NaN	24.5054	24.1154	NaN	NaN	NaN	NaN	NaN						Ras family				214	10.3	1	0.999	4	11	0	Epidinium.cattanei.SAG3.g13344.t1	Epidinium.cattanei.SAG3.g36662.t1, Epidinium.caudatum.SAG1.g13752.t1, Ostracodinium.gracile.SAG1.g43847.t1	Epidinium.cattanei.SAG3.g13344.t1
	Epidinium.cattanei.SAG3.g13354.t1	23.6711	28.4872	28.0068	28.13	24.7105	28.1489	25.5712	NaN				K02985		Ribosomal protein S3, C-terminal domain				232	52.2	1	0.999	16	138	27	Epidinium.cattanei.SAG3.g13354.t1		Epidinium.cattanei.SAG3.g13354.t1
	Epidinium.cattanei.SAG3.g13361.t1	NaN	27.036	26.8536	25.2457	NaN	24.3956	NaN	NaN						p25-alpha				142	40.1	1	0.999	6	52	12	Epidinium.cattanei.SAG3.g13361.t1		Epidinium.cattanei.SAG3.g13361.t1
	Epidinium.cattanei.SAG3.g13366.t1	NaN	23.5001	22.6657	22.4582	NaN	NaN	NaN	NaN										188	25.5	1	0.999	5	8	1	Epidinium.cattanei.SAG3.g13366.t1		Epidinium.cattanei.SAG3.g13366.t1
	Epidinium.cattanei.SAG3.g13413.t1	NaN	22.9368	23.1287	NaN	NaN	NaN	NaN	NaN										174	32	1	0.999	5	6	4	Epidinium.cattanei.SAG3.g13413.t1		Epidinium.cattanei.SAG3.g13413.t1
	Epidinium.cattanei.SAG3.g13476.t1	NaN	22.5126	22.7306	NaN	NaN	NaN	NaN	NaN										194	11.9	1	0.9987	2	5	5	Epidinium.cattanei.SAG3.g13476.t1		Epidinium.cattanei.SAG3.g13476.t1
	Epidinium.cattanei.SAG3.g13497.t1	NaN	23.4302	24.0414	NaN	NaN	NaN	NaN	NaN						EF hand				178	23	1	0.999	2	7	0	Epidinium.cattanei.SAG3.g13497.t1	Epidinium.caudatum.SAG1.g37610.t1	Epidinium.cattanei.SAG3.g13497.t1
	Epidinium.cattanei.SAG3.g13564.t1	NaN	27.8927	27.1994	26.7394	23.5274	25.9302	23.8338	NaN				K02873		Ribosomal protein L13e				193	58.7	1	0.999	19	126	10	Epidinium.cattanei.SAG3.g13564.t1		Epidinium.cattanei.SAG3.g13564.t1
	Epidinium.cattanei.SAG3.g13624.t1	NaN	24.4925	25.0251	NaN	NaN	22.6052	NaN	NaN				K10411		Leucine Rich repeats (2 copies)				195	42.7	1	0.999	6	20	0	Epidinium.cattanei.SAG3.g13624.t1		Epidinium.cattanei.SAG3.g13624.t1
	Epidinium.cattanei.SAG3.g13659.t1	NaN	23.2058	NaN	23.0276	NaN	NaN	NaN	NaN										177	4	0.7	0.981	1	2	0	Epidinium.cattanei.SAG3.g13659.t1	Eremoplastron.rostratum.SAG2.g35167.t1	Epidinium.cattanei.SAG3.g13659.t1
	Epidinium.cattanei.SAG3.g1371.t1	NaN	22.8053	22.509	NaN	NaN	NaN	NaN	NaN				K02934		Ribosomal protein L6e				187	15.5	1	0.999	3	7	3	Epidinium.cattanei.SAG3.g1371.t1		Epidinium.cattanei.SAG3.g1371.t1
	Epidinium.cattanei.SAG3.g13774.t1	NaN	25.9446	23.6434	24.6056	NaN	NaN	NaN	NaN						Ras family				199	49	1	0.999	9	39	6	Epidinium.cattanei.SAG3.g13774.t1		Epidinium.cattanei.SAG3.g13774.t1
	Epidinium.cattanei.SAG3.g13840.t1	NaN	24.8629	22.9697	NaN	NaN	NaN	NaN	NaN				K02934		Ribosomal protein L6e				184	27.7	1	0.999	6	12	0	Epidinium.cattanei.SAG3.g13840.t1		Epidinium.cattanei.SAG3.g13840.t1
	Epidinium.cattanei.SAG3.g13850.t1	NaN	27.0068	27.2265	25.6181	NaN	23.45	NaN	NaN										150	36	1	0.999	7	54	16	Epidinium.cattanei.SAG3.g13850.t1		Epidinium.cattanei.SAG3.g13850.t1
	Epidinium.cattanei.SAG3.g13938.t1	24.3114	28.3893	28.2517	27.9739	23.663	26.9137	NaN	NaN				K02964		Ribosomal protein S13/S18				156	50.6	1	0.999	10	108	0	Epidinium.cattanei.SAG3.g13938.t1	Epidinium.caudatum.SAG1.g3521.t1, Epidinium.caudatum.SAG1.g7473.t1	Epidinium.cattanei.SAG3.g13938.t1
	Epidinium.cattanei.SAG3.g13963.t1	NaN	24.9486	25.7809	25.6757	NaN	23.221	NaN	NaN						GMP-PDE, delta subunit				181	21	1	0.999	4	31	0	Epidinium.cattanei.SAG3.g13963.t1		Epidinium.cattanei.SAG3.g13963.t1
	Epidinium.cattanei.SAG3.g13965.t1	NaN	23.9821	23.3372	22.949	NaN	NaN	NaN	NaN						Proteasome subunit				220	20.5	1	0.999	5	16	0	Epidinium.cattanei.SAG3.g13965.t1	Eremoplastron.rostratum.SAG2.g10210.t1, Metadinium.minomm.SAG1.g22728.t1, Metadinium.minomm.SAG1.g38456.t1, Ostracodinium.dentatum.SAG1.g15124.t1, Ostracodinium.dentatum.SAG1.g21476.t1, Ostracodinium.gracile.SAG1.g22541.t1, Ostracodinium.gracile.SAG1.g22560.t1, Polyplastron.multivesiculatum.SAGT3.g22969.t1, Polyplastron.multivesiculatum.SAGT3.g45284.t1	Epidinium.cattanei.SAG3.g13965.t1
	Epidinium.cattanei.SAG3.g14.t1	NaN	24.7147	24.1064	23.3175	NaN	22.2531	NaN	NaN						Dynein heavy chain AAA lid domain;Dynein heavy chain, N-terminal region 1;Dynein heavy chain, N-terminal region 2;Hydrolytic ATP binding site of dynein motor region;P-loop containing dynein motor region;P-loop containing dynein motor region D4;AAA+ lid domain				2962	3.4	1	0.999	69	18	5	Epidinium.cattanei.SAG3.g14.t1		Epidinium.cattanei.SAG3.g14.t1
	Epidinium.cattanei.SAG3.g14004.t1	NaN	24.4272	23.8028	NaN	NaN	NaN	NaN	NaN										213	13.1	1	0.9969	3	6	0	Epidinium.cattanei.SAG3.g14004.t1	Epidinium.caudatum.SAG1.g14060.t1	Epidinium.cattanei.SAG3.g14004.t1
	Epidinium.cattanei.SAG3.g14008.t1	23.2834	26.7457	25.8751	26.5429	NaN	24.4276	23.0696	NaN				K04564		Iron/manganese superoxide dismutases, alpha-hairpin domain;Iron/manganese superoxide dismutases, C-terminal domain				207	32.9	1	0.999	9	43	0	Epidinium.cattanei.SAG3.g14008.t1	Epidinium.caudatum.SAG1.g38686.t1	Epidinium.cattanei.SAG3.g14008.t1
	Epidinium.cattanei.SAG3.g14023.t1	NaN	23.8321	23.2333	23.312	NaN	NaN	NaN	NaN						Sjogren's syndrome/scleroderma autoantigen 1 (Autoantigen p27)				144	27.1	1	0.999	6	17	0	Epidinium.cattanei.SAG3.g14023.t1		Epidinium.cattanei.SAG3.g14023.t1
	Epidinium.cattanei.SAG3.g14054.t1	NaN	25.2133	25.7388	22.9087	NaN	NaN	NaN	NaN						Sjogren's syndrome/scleroderma autoantigen 1 (Autoantigen p27)				170	32.4	1	0.999	5	23	6	Epidinium.cattanei.SAG3.g14054.t1		Epidinium.cattanei.SAG3.g14054.t1
	Epidinium.cattanei.SAG3.g14112.t1	NaN	22.848	24.8434	NaN	NaN	NaN	NaN	NaN										196	33.7	1	0.999	7	19	0	Epidinium.cattanei.SAG3.g14112.t1	Epidinium.cattanei.SAG3.g6771.t1, Epidinium.caudatum.SAG1.g36762.t1	Epidinium.cattanei.SAG3.g14112.t1
	Epidinium.cattanei.SAG3.g14127.t1	NaN	26.4107	25.6115	24.9806	NaN	NaN	NaN	NaN						Alba				207	23.7	1	0.999	5	32	0	Epidinium.cattanei.SAG3.g14127.t1	Ophryoscolex.caudatus.SAGT3.g26457.t1	Epidinium.cattanei.SAG3.g14127.t1
	Epidinium.cattanei.SAG3.g14199.t1	NaN	25.9255	25.0041	22.7625	NaN	24.2037	NaN	NaN				K10420		Tctex-1 family				111	23.4	1	0.999	7	24	24	Epidinium.cattanei.SAG3.g14199.t1		Epidinium.cattanei.SAG3.g14199.t1
	Epidinium.cattanei.SAG3.g14322.t1	NaN	25.4569	25.4019	24.4619	NaN	NaN	23.1018	NaN				K02993		Ribosomal protein S7e				166	27.1	1	0.999	5	25	6	Epidinium.cattanei.SAG3.g14322.t1		Epidinium.cattanei.SAG3.g14322.t1
	Epidinium.cattanei.SAG3.g14339.t1	NaN	25.84	25.4432	25.427	NaN	24.3892	NaN	NaN						Putative lumazine-binding				110	44.5	1	0.999	6	24	0	Epidinium.cattanei.SAG3.g14339.t1	Epidinium.cattanei.SAG3.g14405.t1, Epidinium.caudatum.SAG1.g14519.t1, Eremoplastron.rostratum.SAG2.g27769.t1, Ostracodinium.dentatum.SAG1.g8097.t1	Epidinium.cattanei.SAG3.g14339.t1
	Epidinium.cattanei.SAG3.g1435.t1	NaN	25.8481	25.8017	24.4867	20.8468	23.2764	NaN	NaN				K01692		Enoyl-CoA hydratase/isomerase				262	36.6	1	0.999	7	47	0	Epidinium.cattanei.SAG3.g1435.t1		Epidinium.cattanei.SAG3.g1435.t1
	Epidinium.cattanei.SAG3.g14351.t1	NaN	24.3201	24.2421	NaN	NaN	21.1616	NaN	NaN						EF-hand domain pair				135	50.7	1	0.999	11	21	4	Epidinium.cattanei.SAG3.g14351.t1		Epidinium.cattanei.SAG3.g14351.t1
	Epidinium.cattanei.SAG3.g14385.t1	NaN	24.8819	24.3336	24.0734	NaN	NaN	NaN	NaN										174	19	1	0.9988	3	12	1	Epidinium.cattanei.SAG3.g14385.t1		Epidinium.cattanei.SAG3.g14385.t1
	Epidinium.cattanei.SAG3.g14463.t1	NaN	24.8862	25.0252	25.0947	23.4451	24.7038	NaN	NaN						NlpC/P60 family				111	19.4	1	0.9989	3	20	11	Epidinium.cattanei.SAG3.g14463.t1		Epidinium.cattanei.SAG3.g14463.t1
	Epidinium.cattanei.SAG3.g14467.t1	NaN	25.6828	23.2917	24.1889	NaN	22.6515	NaN	NaN				K02893		Ribosomal protein L23				152	32.2	1	0.999	9	32	0	Epidinium.cattanei.SAG3.g14467.t1	Epidinium.caudatum.SAG1.g14759.t1	Epidinium.cattanei.SAG3.g14467.t1
	Epidinium.cattanei.SAG3.g14489.t1	NaN	24.8026	23.1625	NaN	NaN	NaN	NaN	NaN				K02974		Ribosomal protein S24e				147	24.5	1	0.999	4	13	0	Epidinium.cattanei.SAG3.g14489.t1	Ophryoscolex.caudatus.SAGT3.g57974.t1, Ophryoscolex.caudatus.SAGT3.g58228.t1	Epidinium.cattanei.SAG3.g14489.t1
	Epidinium.cattanei.SAG3.g14561.t1	NaN	24.8158	NaN	22.7335	NaN	NaN	NaN	NaN				K02993		Ribosomal protein S7e				170	35.2	1	0.999	8	14	0	Epidinium.cattanei.SAG3.g14561.t1		Epidinium.cattanei.SAG3.g14561.t1
	Epidinium.cattanei.SAG3.g14596.t1	NaN	23.8055	23.8637	NaN	NaN	NaN	NaN	NaN										141	20.6	1	0.999	6	10	9	Epidinium.cattanei.SAG3.g14596.t1		Epidinium.cattanei.SAG3.g14596.t1
	Epidinium.cattanei.SAG3.g14651.t1	NaN	24.36	24.0417	NaN	NaN	NaN	NaN	NaN						Plectin/S10 domain				150	26.7	1	0.999	6	16	4	Epidinium.cattanei.SAG3.g14651.t1		Epidinium.cattanei.SAG3.g14651.t1
	Epidinium.cattanei.SAG3.g14667.t1	NaN	NaN	NaN	NaN	22.6073	23.5039	23.1604	NaN						EF-hand domain pair				153	18.3	0.98	0.999	4	6	0	Epidinium.cattanei.SAG3.g14667.t1	Epidinium.caudatum.SAG1.g14209.t1, Ophryoscolex.caudatus.SAGT3.g26340.t1, Ophryoscolex.caudatus.SAGT3.g26573.t1	Epidinium.cattanei.SAG3.g14667.t1
	Epidinium.cattanei.SAG3.g14708.t1	NaN	24.1576	23.0575	22.8225	NaN	21.9931	NaN	NaN						Flavodoxin-like fold				186	34.9	1	0.999	4	14	6	Epidinium.cattanei.SAG3.g14708.t1		Epidinium.cattanei.SAG3.g14708.t1
	Epidinium.cattanei.SAG3.g14736.t1	25.5001	28.4417	28.1402	27.4513	25.2613	26.3901	NaN	NaN										107	45.8	1	0.999	7	140	0	Epidinium.cattanei.SAG3.g14736.t1	Epidinium.cattanei.SAG3.g38984.t1	Epidinium.cattanei.SAG3.g14736.t1
	Epidinium.cattanei.SAG3.g14777.t1	NaN	27.7464	27.1835	27.1359	23.2343	26.5289	24.2338	NaN				K02875		Ribosomal protein L14				123	36.6	1	0.999	6	68	0	Epidinium.cattanei.SAG3.g14777.t1		Epidinium.cattanei.SAG3.g14777.t1
	Epidinium.cattanei.SAG3.g14850.t1	NaN	23.6851	NaN	23.367	NaN	NaN	NaN	NaN				K03094		Skp1 family, dimerisation domain;Skp1 family, tetramerisation domain				135	41.5	1	0.999	5	9	1	Epidinium.cattanei.SAG3.g14850.t1		Epidinium.cattanei.SAG3.g14850.t1
	Epidinium.cattanei.SAG3.g14860.t1	NaN	26.7458	26.6506	26.8096	NaN	NaN	NaN	NaN						EF-hand domain pair				162	43.8	1	0.999	9	49	0	Epidinium.cattanei.SAG3.g14860.t1		Epidinium.cattanei.SAG3.g14860.t1
	Epidinium.cattanei.SAG3.g14895.t1	NaN	25.2344	25.6807	23.8978	NaN	24.7078	NaN	NaN				K02896		Ribosomal protein L24e				155	32.3	1	0.9988	6	27	1	Epidinium.cattanei.SAG3.g14895.t1		Epidinium.cattanei.SAG3.g14895.t1
	Epidinium.cattanei.SAG3.g14963.t1	24.7648	28.248	28.421	28.1408	24.4173	26.92	24.3171	NaN				K02953		Ribosomal protein S15;Ribosomal S13/S15 N-terminal domain				138	53.8	1	0.999	12	115	0	Epidinium.cattanei.SAG3.g14963.t1	Epidinium.cattanei.SAG3.g15189.t1, Epidinium.caudatum.SAG1.g33432.t1, Metadinium.minomm.SAG1.g25175.t1, Ophryoscolex.caudatus.SAGT3.g59278.t1	Epidinium.cattanei.SAG3.g14963.t1
	Epidinium.cattanei.SAG3.g15007.t1	NaN	26.0174	26.3625	25.2265	23.1565	24.2625	NaN	NaN						Ribosomal L22e protein family				128	46.9	1	0.999	7	31	6	Epidinium.cattanei.SAG3.g15007.t1		Epidinium.cattanei.SAG3.g15007.t1
	Epidinium.cattanei.SAG3.g15039.t1	NaN	22.8713	23.2877	NaN	NaN	NaN	NaN	NaN										161	23	1	0.999	2	6	0	Epidinium.cattanei.SAG3.g15039.t1	Epidinium.caudatum.SAG1.g14614.t1, Epidinium.caudatum.SAG1.g34276.t1	Epidinium.cattanei.SAG3.g15039.t1
	Epidinium.cattanei.SAG3.g15050.t1	NaN	27.3299	26.4183	26.237	NaN	25.0682	NaN	NaN				K02949		Ribosomal protein S17;Ribosomal_S17 N-terminal				160	26.9	1	0.999	11	45	0	Epidinium.cattanei.SAG3.g15050.t1		Epidinium.cattanei.SAG3.g15050.t1
	Epidinium.cattanei.SAG3.g15068.t1	NaN	26.8939	26.4961	25.5398	23.2678	24.3972	NaN	NaN				K02912		Ribosomal protein L32				129	22.5	1	0.9986	5	38	2	Epidinium.cattanei.SAG3.g15068.t1		Epidinium.cattanei.SAG3.g15068.t1
	Epidinium.cattanei.SAG3.g15073.t1	NaN	21.7486	23.2314	NaN	NaN	21.9807	NaN	NaN										143	9.1	0.98	0.999	1	5	0	Epidinium.cattanei.SAG3.g15073.t1	Epidinium.cattanei.SAG3.g15210.t1, Epidinium.caudatum.SAG1.g39268.t1, Ophryoscolex.caudatus.SAGT3.g60643.t1	Epidinium.cattanei.SAG3.g15073.t1
	Epidinium.cattanei.SAG3.g15165.t1	NaN	23.6543	22.8459	NaN	NaN	NaN	NaN	NaN										116	24.1	1	0.999	2	10	0	Epidinium.cattanei.SAG3.g15165.t1		Epidinium.cattanei.SAG3.g15165.t1
	Epidinium.cattanei.SAG3.g15489.t1	NaN	24.3224	22.4685	NaN	NaN	NaN	NaN	NaN						ATP-binding dynein motor region;Dynein heavy chain C-terminal domain;Dynein heavy chain AAA lid domain;Dynein heavy chain, N-terminal region 1;Dynein heavy chain, N-terminal region 2;Hydrolytic ATP binding site of dynein motor region;Microtubule-binding stalk of dynein motor;P-loop containing dynein motor region;P-loop containing dynein motor region D4				5192	2.2	1	0.9989	12	25	0	Epidinium.cattanei.SAG3.g15489.t1	Epidinium.caudatum.SAG1.g15467.t1	Epidinium.cattanei.SAG3.g15489.t1
	Epidinium.cattanei.SAG3.g15498.t1	NaN	24.9879	23.0053	22.9408	NaN	NaN	NaN	NaN				K10413		ATP-binding dynein motor region;Dynein heavy chain C-terminal domain;Dynein heavy chain region D6 P-loop domain;Dynein heavy chain AAA lid domain;Dynein heavy chain, N-terminal region 1;Dynein heavy chain, N-terminal region 2;Hydrolytic ATP binding site of dynein motor region;Microtubule-binding stalk of dynein motor;P-loop containing dynein motor region;P-loop containing dynein motor region D4				4610	2.4	1	0.999	15	26	0	Epidinium.cattanei.SAG3.g15498.t1		Epidinium.cattanei.SAG3.g15498.t1
	Epidinium.cattanei.SAG3.g15502.t1	23.3347	28.6056	28.4398	27.8409	22.8348	26.9585	24.0886	22.1122				K10408		ATP-binding dynein motor region;Dynein heavy chain C-terminal domain;Dynein heavy chain region D6 P-loop domain;Dynein heavy chain AAA lid domain;Dynein heavy chain, N-terminal region 1;Dynein heavy chain, N-terminal region 2;Hydrolytic ATP binding site of dynein motor region;Microtubule-binding stalk of dynein motor;P-loop containing dynein motor region;P-loop containing dynein motor region D4;A…				4703	22.3	1	0.999	98	338	0	Epidinium.cattanei.SAG3.g15502.t1		Epidinium.cattanei.SAG3.g15502.t1
	Epidinium.cattanei.SAG3.g15507.t1	NaN	27.964	27.1107	27.4236	NaN	25.563	23.5216	NaN				K10408		ATP-binding dynein motor region;Dynein heavy chain C-terminal domain;Dynein heavy chain region D6 P-loop domain;Dynein heavy chain AAA lid domain;Dynein heavy chain, N-terminal region 2;Filamin/ABP280 repeat;Galactose oxidase, central domain;Hydrolytic ATP binding site of dynein motor region;IPT/TIG domain;Kelch motif;Microtubule-binding stalk of dynein motor;P-loop containing dynein motor region…				4190	13.7	1	0.999	60	199	5	Epidinium.cattanei.SAG3.g15507.t1		Epidinium.cattanei.SAG3.g15507.t1
	Epidinium.cattanei.SAG3.g1551.t1	NaN	25.0319	24.5628	22.6294	NaN	NaN	NaN	NaN				K17263		TATA-binding protein interacting (TIP20)				1178	6.4	1	0.999	9	22	6	Epidinium.cattanei.SAG3.g1551.t1		Epidinium.cattanei.SAG3.g1551.t1
	Epidinium.cattanei.SAG3.g15719.t1	NaN	26.0635	23.9156	23.708	NaN	NaN	22.9752	NaN				K16489		IQ calmodulin-binding motif				2650	6.1	1	0.999	31	37	10	Epidinium.cattanei.SAG3.g15719.t1		Epidinium.cattanei.SAG3.g15719.t1
	Epidinium.cattanei.SAG3.g15754.t1	NaN	24.5646	24.6935	24.8253	NaN	NaN	NaN	NaN										2589	2.1	1	0.9989	5	19	11	Epidinium.cattanei.SAG3.g15754.t1		Epidinium.cattanei.SAG3.g15754.t1
	Epidinium.cattanei.SAG3.g15768.t1	NaN	23.8981	25.1506	24.3725	21.7279	24.1305	NaN	NaN				K03265;K14572		eRF1 domain 2;eRF1 domain 3				2495	3.1	1	0.999	7	28	0	Epidinium.cattanei.SAG3.g15768.t1		Epidinium.cattanei.SAG3.g15768.t1
	Epidinium.cattanei.SAG3.g15784.t1	25.0325	NaN	25.2176	23.4237	26.9967	25.2253	26.6522	25.3113				K00600;K00609		Aspartate carbamoyltransferase regulatory chain, allosteric domain;Aspartate carbamoyltransferase regulatory chain, metal binding domain;Aspartate/ornithine carbamoyltransferase, Asp/Orn binding domain;Aspartate/ornithine carbamoyltransferase, carbamoyl-P binding domain;Cobalamin synthesis protein cobW C-terminal domain;CobW/HypB/UreG, nucleotide-binding domain;Serine hydroxymethyltransferase				1148	12.1	1	0.999	13	54	3	Epidinium.cattanei.SAG3.g15784.t1		Epidinium.cattanei.SAG3.g15784.t1
	Epidinium.cattanei.SAG3.g15987.t1	NaN	24.2443	23.8388	23.8861	NaN	NaN	NaN	NaN										1835	4.6	1	0.999	7	22	5	Epidinium.cattanei.SAG3.g15987.t1		Epidinium.cattanei.SAG3.g15987.t1
	Epidinium.cattanei.SAG3.g15997.t1	NaN	26.0465	25.9871	25.2623	23.4434	24.6333	NaN	NaN				K02880		Ribosomal protein L22p/L17e				196	5.1	0.99	0.9975	6	19	0	Epidinium.cattanei.SAG3.g15997.t1	Epidinium.caudatum.SAG1.g14273.t1	Epidinium.cattanei.SAG3.g15997.t1
	Epidinium.cattanei.SAG3.g1608.t1	NaN	23.1954	24.2972	NaN	NaN	NaN	NaN	NaN						Metallo-beta-lactamase superfamily;NADH:flavin oxidoreductase / NADH oxidase family;Protein phosphatase 2C				1163	6.3	1	0.999	7	16	16	Epidinium.cattanei.SAG3.g1608.t1		Epidinium.cattanei.SAG3.g1608.t1
	Epidinium.cattanei.SAG3.g16085.t1	23.8154	27.34	31.8416	26.7815	26.7488	29.8174	22.675	19.8291										2069	2.2	1	0.999	5	107	1	Epidinium.cattanei.SAG3.g16085.t1		Epidinium.cattanei.SAG3.g16085.t1
	Epidinium.cattanei.SAG3.g16227.t1	NaN	24.6618	22.724	22.6654	NaN	NaN	NaN	NaN				K00703	GT5	Glycogen recognition site of AMP-activated protein kinase;Glycosyl transferases group 1;Starch synthase catalytic domain				1882	5.1	1	0.999	10	19	0	Epidinium.cattanei.SAG3.g16227.t1		Epidinium.cattanei.SAG3.g16227.t1
	Epidinium.cattanei.SAG3.g16237.t1	NaN	23.445	23.053	NaN	NaN	23.4371	NaN	NaN										1915	1.4	1	0.9988	3	9	9	Epidinium.cattanei.SAG3.g16237.t1		Epidinium.cattanei.SAG3.g16237.t1
	Epidinium.cattanei.SAG3.g16594.t1	NaN	24.9679	24.1311	NaN	NaN	21.1663	NaN	NaN				K00799;K01874		Anticodon binding domain of methionyl tRNA ligase;Glutathione S-transferase, C-terminal domain;Glycosyltransferase family 17;tRNA synthetases class I (M)				1095	11	1	0.999	11	25	1	Epidinium.cattanei.SAG3.g16594.t1		Epidinium.cattanei.SAG3.g16594.t1
	Epidinium.cattanei.SAG3.g16628.t1	NaN	23.0703	24.145	22.0586	NaN	NaN	NaN	NaN						EF-hand domain pair				865	2.3	1	0.9961	2	5	0	Epidinium.cattanei.SAG3.g16628.t1	Epidinium.caudatum.SAG1.g16924.t1	Epidinium.cattanei.SAG3.g16628.t1
	Epidinium.cattanei.SAG3.g1673.t1	NaN	28.0004	28.238	26.9893	28.0935	25.4754	NaN	NaN						Cation transport ATPase (P-type);Cation transporter/ATPase, N-terminus;Cation transporting ATPase, C-terminus;E1-E2 ATPase				1076	23.5	1	0.999	25	163	7	Epidinium.cattanei.SAG3.g1673.t1		Epidinium.cattanei.SAG3.g1673.t1
	Epidinium.cattanei.SAG3.g16834.t1	NaN	23.4962	22.8378	NaN	NaN	NaN	NaN	NaN				K03033		PCI domain;Proteasome regulatory subunit C-terminal				462	21.2	1	0.999	9	14	0	Epidinium.cattanei.SAG3.g16834.t1		Epidinium.cattanei.SAG3.g16834.t1
	Epidinium.cattanei.SAG3.g16886.t1	NaN	22.9463	24.0077	23.5741	NaN	NaN	NaN	NaN				K03032		26S proteasome regulatory subunit RPN2 C-terminal domain;Proteasome/cyclosome repeat				957	7.5	1	0.999	8	17	0	Epidinium.cattanei.SAG3.g16886.t1		Epidinium.cattanei.SAG3.g16886.t1
	Epidinium.cattanei.SAG3.g17089.t1	NaN	22.2585	21.9604	NaN	NaN	NaN	NaN	NaN										244	17.8	1	0.9988	3	4	0	Epidinium.cattanei.SAG3.g17089.t1		Epidinium.cattanei.SAG3.g17089.t1
	Epidinium.cattanei.SAG3.g17135.t1	NaN	24.3058	24.7042	23.4371	NaN	23.1518	NaN	NaN						Leucine Rich repeat;Ubiquitin-conjugating enzyme				1405	8.4	1	0.999	11	22	3	Epidinium.cattanei.SAG3.g17135.t1		Epidinium.cattanei.SAG3.g17135.t1
	Epidinium.cattanei.SAG3.g17236.t1	25.6224	29.3431	29.1354	29.0501	24.9063	28.3577	26.7712	NaN				K04079		Histidine kinase-, DNA gyrase B-, and HSP90-like ATPase;Hsp90 protein				871	39.9	1	0.999	42	335	0	Epidinium.cattanei.SAG3.g17236.t1		Epidinium.cattanei.SAG3.g17236.t1
	Epidinium.cattanei.SAG3.g17278.t1	NaN	26.5786	25.9239	25.806	NaN	23.4491	NaN	NaN				K02915		Ribosomal protein L34e				117	36.8	1	0.999	6	23	8	Epidinium.cattanei.SAG3.g17278.t1		Epidinium.cattanei.SAG3.g17278.t1
	Epidinium.cattanei.SAG3.g17682.t1	NaN	28.3107	27.8758	27.399	NaN	26.4937	22.993	NaN					GH57	Glycosyl hydrolase family 57;Thioredoxin;Thioredoxin-like domain				1069	18.2	1	0.999	23	131	21	Epidinium.cattanei.SAG3.g17682.t1		Epidinium.cattanei.SAG3.g17682.t1
	Epidinium.cattanei.SAG3.g17812.t1	24.4096	30.9816	30.3312	29.7616	26.087	29.3598	23.03	NaN				K05759		Profilin				676	8.4	1	0.999	5	225	107	Epidinium.cattanei.SAG3.g17812.t1		Epidinium.cattanei.SAG3.g17812.t1
	Epidinium.cattanei.SAG3.g17905.t1	NaN	26.9679	26.4912	26.2837	NaN	25.685	24.174	NaN				K02991		Ribosomal protein S6e				254	45.3	1	0.999	15	84	0	Epidinium.cattanei.SAG3.g17905.t1	Epidinium.cattanei.SAG3.g27887.t1	Epidinium.cattanei.SAG3.g17905.t1
	Epidinium.cattanei.SAG3.g18013.t1	NaN	28.0033	27.6034	27.1766	22.8965	26.835	23.1535	22.1409				K01834		Histidine phosphatase superfamily (branch 1)				1058	12.8	1	0.999	15	156	0	Epidinium.cattanei.SAG3.g18013.t1		Epidinium.cattanei.SAG3.g18013.t1
	Epidinium.cattanei.SAG3.g18027.t1	NaN	22.7064	22.6593	22.0821	NaN	NaN	NaN	NaN										666	2.6	1	0.9924	2	14	13	Epidinium.cattanei.SAG3.g18027.t1		Epidinium.cattanei.SAG3.g18027.t1
	Epidinium.cattanei.SAG3.g18028.t1	24.7032	28.8818	29.2077	28.2578	25.9426	28.0512	24.5919	NaN				K00027		Malic enzyme, NAD binding domain;Malic enzyme, N-terminal domain				409	50.6	1	0.999	17	171	2	Epidinium.cattanei.SAG3.g18028.t1		Epidinium.cattanei.SAG3.g18028.t1
	Epidinium.cattanei.SAG3.g18458.t1	NaN	22.5224	21.4899	NaN	NaN	NaN	NaN	NaN										1119	6.4	1	0.9989	10	7	1	Epidinium.cattanei.SAG3.g18458.t1		Epidinium.cattanei.SAG3.g18458.t1
	Epidinium.cattanei.SAG3.g18477.t1	NaN	24.7788	22.8032	23.8917	NaN	23.0447	23.2621	NaN										1113	8.3	1	0.999	9	23	2	Epidinium.cattanei.SAG3.g18477.t1		Epidinium.cattanei.SAG3.g18477.t1
	Epidinium.cattanei.SAG3.g18479.t1	NaN	24.1764	NaN	23.9711	NaN	NaN	NaN	NaN				K10418		Dpy-30 motif;Dynein light chain type 1				1063	2.7	1	0.999	9	11	0	Epidinium.cattanei.SAG3.g18479.t1		Epidinium.cattanei.SAG3.g18479.t1
	Epidinium.cattanei.SAG3.g18536.t1	NaN	26.2657	24.3968	24.2274	NaN	22.336	NaN	NaN										1171	6.3	1	0.9987	17	38	7	Epidinium.cattanei.SAG3.g18536.t1		Epidinium.cattanei.SAG3.g18536.t1
	Epidinium.cattanei.SAG3.g18642.t1	NaN	26.0553	25.3223	24.6692	NaN	NaN	NaN	NaN				K01870		Anticodon-binding domain of tRNA ligase;Domain of unknown function (DUF5915);tRNA synthetases class I (I, L, M and V)				1084	13.3	1	0.999	20	41	1	Epidinium.cattanei.SAG3.g18642.t1		Epidinium.cattanei.SAG3.g18642.t1
	Epidinium.cattanei.SAG3.g18658.t1	NaN	NaN	NaN	22.254	NaN	23.4553	23.2778	22.0628										454	3.1	0.98	0.999	1	5	0	Epidinium.cattanei.SAG3.g18658.t1	concoct.170_sub_k87_37585045_5	Epidinium.cattanei.SAG3.g18658.t1
	Epidinium.cattanei.SAG3.g1866.t1	NaN	25.1571	24.7633	22.5368	NaN	23.7785	NaN	NaN						Importin repeat				1089	12.6	1	0.999	12	31	8	Epidinium.cattanei.SAG3.g1866.t1		Epidinium.cattanei.SAG3.g1866.t1
	Epidinium.cattanei.SAG3.g18668.t1	NaN	27.1841	26.7128	25.2747	NaN	NaN	NaN	NaN										1157	16.4	1	0.999	17	74	61	Epidinium.cattanei.SAG3.g18668.t1		Epidinium.cattanei.SAG3.g18668.t1
	Epidinium.cattanei.SAG3.g18847.t1	NaN	26.0564	25.0435	25.0255	NaN	23.3821	NaN	NaN				K00856		pfkB family carbohydrate kinase				346	18.1	1	0.999	5	26	25	Epidinium.cattanei.SAG3.g18847.t1		Epidinium.cattanei.SAG3.g18847.t1
	Epidinium.cattanei.SAG3.g19045.t1	NaN	28.6053	29.0764	27.6569	23.9177	27.0803	NaN	NaN										949	15.6	1	0.999	17	117	36	Epidinium.cattanei.SAG3.g19045.t1		Epidinium.cattanei.SAG3.g19045.t1
	Epidinium.cattanei.SAG3.g19214.t1	NaN	27.8799	27.0052	26.6628	NaN	24.9635	NaN	NaN						Domain of unknown function (DUF1899);Type of WD40 repeat				435	34.4	1	0.999	15	92	20	Epidinium.cattanei.SAG3.g19214.t1		Epidinium.cattanei.SAG3.g19214.t1
	Epidinium.cattanei.SAG3.g19318.t1	NaN	24.6588	23.7456	24.3985	NaN	NaN	NaN	NaN						14-3-3 protein				230	19.6	1	0.999	4	18	5	Epidinium.cattanei.SAG3.g19318.t1		Epidinium.cattanei.SAG3.g19318.t1
	Epidinium.cattanei.SAG3.g19393.t1	NaN	28.6071	27.6257	26.99	NaN	25.507	NaN	NaN										1034	31.9	1	0.999	47	166	9	Epidinium.cattanei.SAG3.g19393.t1		Epidinium.cattanei.SAG3.g19393.t1
	Epidinium.cattanei.SAG3.g1940.t1	NaN	27.0343	26.2909	26.972	NaN	NaN	NaN	NaN						Arp2/3 complex, 34 kD subunit p34-Arc				306	18.3	1	0.9984	10	34	0	Epidinium.cattanei.SAG3.g1940.t1		Epidinium.cattanei.SAG3.g1940.t1
	Epidinium.cattanei.SAG3.g19406.t1	24.5496	26.0115	26.8001	24.8789	23.471	26.4905	23.8066	NaN				K02966		Ribosomal protein S19e				151	30.8	1	0.999	7	57	30	Epidinium.cattanei.SAG3.g19406.t1		Epidinium.cattanei.SAG3.g19406.t1
	Epidinium.cattanei.SAG3.g19467.t1	NaN	27.28	25.9401	26.5011	NaN	25.0895	24.5685	NaN				K01868		Anticodon binding domain;Threonyl and Alanyl tRNA synthetase second additional domain;tRNA synthetase class II core domain (G, H, P, S and T)				834	22.6	1	0.999	20	93	1	Epidinium.cattanei.SAG3.g19467.t1		Epidinium.cattanei.SAG3.g19467.t1
	Epidinium.cattanei.SAG3.g19649.t1	23.5929	25.4823	26.4922	25.0087	NaN	24.7192	22.4205	NaN				K10956		Plug domain of Sec61p;SecY				482	14.1	1	0.999	6	46	1	Epidinium.cattanei.SAG3.g19649.t1		Epidinium.cattanei.SAG3.g19649.t1
	Epidinium.cattanei.SAG3.g1978.t1	NaN	22.601	22.24	21.1448	NaN	NaN	NaN	NaN						FHA domain;Kinesin motor domain				1065	4.7	1	0.999	4	7	0	Epidinium.cattanei.SAG3.g1978.t1	Ophryoscolex.caudatus.SAGT3.g33813.t1, Ophryoscolex.caudatus.SAGT3.g5256.t1, Ostracodinium.dentatum.SAG1.g9119.t1, Polyplastron.multivesiculatum.SAGT3.g29931.t1	Epidinium.cattanei.SAG3.g1978.t1
	Epidinium.cattanei.SAG3.g19990.t1	NaN	24.1943	23.5029	23.1008	NaN	NaN	NaN	NaN						PH domain;Phage integrase SAM-like domain;Protein kinase domain				851	4.6	1	0.9986	6	11	0	Epidinium.cattanei.SAG3.g19990.t1		Epidinium.cattanei.SAG3.g19990.t1
	Epidinium.cattanei.SAG3.g20110.t1	NaN	25.9675	24.7411	25.1333	NaN	NaN	21.754	NaN										795	23	1	0.999	46	47	12	Epidinium.cattanei.SAG3.g20110.t1		Epidinium.cattanei.SAG3.g20110.t1
	Epidinium.cattanei.SAG3.g2044.t1	NaN	25.3738	23.2766	23.3425	NaN	NaN	NaN	NaN										953	6	1	0.999	7	26	2	Epidinium.cattanei.SAG3.g2044.t1		Epidinium.cattanei.SAG3.g2044.t1
	Epidinium.cattanei.SAG3.g20526.t1	NaN	24.0752	25.4847	24.3149	NaN	22.6769	NaN	NaN				K05658		ABC transporter;ABC transporter transmembrane region				939	9.4	1	0.999	9	42	0	Epidinium.cattanei.SAG3.g20526.t1	Epidinium.cattanei.SAG3.g43510.t1, Metadinium.minomm.SAG1.g2218.t1, Metadinium.minomm.SAG1.g2222.t1, Metadinium.minomm.SAG1.g2330.t1, Ophryoscolex.caudatus.SAGT3.g2625.t1	Epidinium.cattanei.SAG3.g20526.t1
	Epidinium.cattanei.SAG3.g20557.t1	29.7765	32.405	32.0598	32.2358	28.676	31.7513	29.0054	24.0609				K01006		PEP-utilising enzyme, mobile domain;PEP-utilising enzyme, PEP-binding domain;Pyruvate phosphate dikinase, AMP/ATP-binding domain				877	59.9	1	0.999	75	1355	36	Epidinium.cattanei.SAG3.g20557.t1		Epidinium.cattanei.SAG3.g20557.t1
	Epidinium.cattanei.SAG3.g20633.t1	NaN	21.1625	22.5488	23.06	NaN	NaN	NaN	NaN				K19683		Anaphase-promoting complex, cyclosome, subunit 3				643	7.3	1	0.9985	5	14	0	Epidinium.cattanei.SAG3.g20633.t1	Epidinium.cattanei.SAG3.g5042.t1, Epidinium.cattanei.SAG3.g5300.t1, Epidinium.caudatum.SAG1.g2547.t1	Epidinium.cattanei.SAG3.g20633.t1
	Epidinium.cattanei.SAG3.g20665.t1	NaN	24.7575	22.3429	NaN	NaN	NaN	NaN	NaN						EF-hand domain pair				888	14.8	1	0.999	12	18	3	Epidinium.cattanei.SAG3.g20665.t1		Epidinium.cattanei.SAG3.g20665.t1
	Epidinium.cattanei.SAG3.g20728.t1	25.1332	29.9949	29.3386	29.2996	24.7112	27.3258	22.3278	22.1575					GH94	Glycosyl hydrolase 36 superfamily, catalytic domain;Glycosyltransferase family 36				797	33.6	1	0.999	36	294	0	Epidinium.cattanei.SAG3.g20728.t1		Epidinium.cattanei.SAG3.g20728.t1
	Epidinium.cattanei.SAG3.g210.t1	NaN	22.7584	22.6337	NaN	NaN	NaN	NaN	NaN										2291	1.4	1	0.999	5	6	1	Epidinium.cattanei.SAG3.g210.t1		Epidinium.cattanei.SAG3.g210.t1
	Epidinium.cattanei.SAG3.g21024.t1	NaN	22.2975	24.436	NaN	NaN	NaN	23.0064	NaN				K00799;K04567		Glutathione S-transferase, C-terminal domain;Glutathione S-transferase, N-terminal domain;OB-fold nucleic acid binding domain;tRNA synthetases class II (D, K and N)				829	9.3	1	0.999	13	11	3	Epidinium.cattanei.SAG3.g21024.t1		Epidinium.cattanei.SAG3.g21024.t1
	Epidinium.cattanei.SAG3.g21166.t1	NaN	23.0177	23.1222	NaN	NaN	NaN	NaN	NaN						Ribosomal protein L7Ae/L30e/S12e/Gadd45 family				140	12.9	1	0.999	4	10	10	Epidinium.cattanei.SAG3.g21166.t1		Epidinium.cattanei.SAG3.g21166.t1
	Epidinium.cattanei.SAG3.g21188.t1	NaN	26.4408	26.4428	24.2755	NaN	NaN	NaN	NaN				K18468		Vacuolar protein sorting-associated protein 35				799	16.1	1	0.999	18	52	6	Epidinium.cattanei.SAG3.g21188.t1		Epidinium.cattanei.SAG3.g21188.t1
	Epidinium.cattanei.SAG3.g21248.t1	NaN	24.0743	23.3889	NaN	NaN	NaN	NaN	NaN						Cullin family;Cullin protein neddylation domain				752	9.5	1	0.9988	9	24	4	Epidinium.cattanei.SAG3.g21248.t1		Epidinium.cattanei.SAG3.g21248.t1
	Epidinium.cattanei.SAG3.g2134.t1	NaN	25.7669	25.4607	24.6287	NaN	NaN	NaN	NaN						TLD				1063	6.1	1	0.999	8	27	1	Epidinium.cattanei.SAG3.g2134.t1		Epidinium.cattanei.SAG3.g2134.t1
	Epidinium.cattanei.SAG3.g2146.t1	NaN	21.1339	21.6475	NaN	NaN	NaN	NaN	NaN						ER membrane protein complex subunit 1, C-terminal				1019	2	1	0.9932	2	3	1	Epidinium.cattanei.SAG3.g2146.t1		Epidinium.cattanei.SAG3.g2146.t1
	Epidinium.cattanei.SAG3.g21530.t1	NaN	24.4024	NaN	25.244	NaN	NaN	NaN	NaN				K23259		Alcohol dehydrogenase GroES-like domain;Bacterial extracellular solute-binding proteins, family 3;Zinc-binding dehydrogenase				683	15.7	1	0.999	9	16	2	Epidinium.cattanei.SAG3.g21530.t1		Epidinium.cattanei.SAG3.g21530.t1
	Epidinium.cattanei.SAG3.g21554.t1	NaN	22.5876	23.0554	NaN	NaN	NaN	NaN	NaN				K03789;K20791		Acetyltransferase (GNAT) family				223	13.5	1	0.9989	2	2	0	Epidinium.cattanei.SAG3.g21554.t1	Epidinium.cattanei.SAG3.g53380.t1, Ophryoscolex.caudatus.SAGT3.g57186.t1	Epidinium.cattanei.SAG3.g21554.t1
	Epidinium.cattanei.SAG3.g21618.t1	NaN	27.0523	27.1926	25.537	NaN	23.7829	NaN	NaN				K00895		Phosphofructokinase				552	49.5	1	0.999	27	80	3	Epidinium.cattanei.SAG3.g21618.t1		Epidinium.cattanei.SAG3.g21618.t1
	Epidinium.cattanei.SAG3.g2162.t1	NaN	24.0477	22.014	NaN	NaN	NaN	NaN	NaN										1030	2.1	1	0.9988	2	4	0	Epidinium.cattanei.SAG3.g2162.t1	Epidinium.cattanei.SAG3.g2170.t1, Epidinium.cattanei.SAG3.g3658.t1, Epidinium.caudatum.SAG1.g1493.t1, Epidinium.caudatum.SAG1.g1754.t1, Epidinium.caudatum.SAG1.g3518.t1, Ophryoscolex.caudatus.SAGT3.g36468.t1	Epidinium.cattanei.SAG3.g2162.t1
	Epidinium.cattanei.SAG3.g21731.t1	NaN	23.6315	25.0605	NaN	NaN	NaN	NaN	NaN				K02998		Calpain family cysteine protease;Ribosomal protein S2				838	2.3	1	0.999	14	5	0	Epidinium.cattanei.SAG3.g21731.t1		Epidinium.cattanei.SAG3.g21731.t1
	Epidinium.cattanei.SAG3.g2182.t1	NaN	23.6315	NaN	22.9933	NaN	NaN	NaN	NaN						ThiF family;Ubiquitin fold domain;Ubiquitin-activating enzyme E1 FCCH domain;Ubiquitin-activating enzyme E1 four-helix bundle;Ubiquitin-activating enzyme, SCCH domain				1028	3.6	1	0.999	19	14	1	Epidinium.cattanei.SAG3.g2182.t1		Epidinium.cattanei.SAG3.g2182.t1
	Epidinium.cattanei.SAG3.g21860.t1	NaN	23.2111	24.0856	22.5824	NaN	NaN	NaN	NaN						Major Facilitator Superfamily				409	4.9	1	0.9989	2	15	0	Epidinium.cattanei.SAG3.g21860.t1	Epidinium.caudatum.SAG1.g33014.t1	Epidinium.cattanei.SAG3.g21860.t1
	Epidinium.cattanei.SAG3.g22.t1	NaN	22.3103	NaN	22.2306	NaN	NaN	NaN	NaN				K10408		ATP-binding dynein motor region;Dynein heavy chain C-terminal domain;Dynein heavy chain region D6 P-loop domain;Dynein heavy chain AAA lid domain;Dynein heavy chain, N-terminal region 2;Hydrolytic ATP binding site of dynein motor region;Microtubule-binding stalk of dynein motor;P-loop containing dynein motor region;P-loop containing dynein motor region D4;AAA+ lid domain				4352	1.7	1	0.999	6	9	0	Epidinium.cattanei.SAG3.g22.t1		Epidinium.cattanei.SAG3.g22.t1
	Epidinium.cattanei.SAG3.g22102.t1	NaN	26.0444	25.3818	NaN	NaN	22.1711	NaN	NaN				K18578						751	25.6	1	0.999	14	51	10	Epidinium.cattanei.SAG3.g22102.t1		Epidinium.cattanei.SAG3.g22102.t1
	Epidinium.cattanei.SAG3.g22375.t1	NaN	23.3394	22.9551	NaN	NaN	NaN	NaN	NaN										140	23.6	1	0.999	5	3	0	Epidinium.cattanei.SAG3.g22375.t1	Epidinium.caudatum.SAG1.g39374.t1, Ophryoscolex.caudatus.SAGT3.g10766.t1, Ophryoscolex.caudatus.SAGT3.g27981.t1	Epidinium.cattanei.SAG3.g22375.t1
	Epidinium.cattanei.SAG3.g22418.t1	NaN	23.0135	24.3897	22.7421	NaN	21.7916	NaN	NaN										766	4.8	1	0.9989	8	18	2	Epidinium.cattanei.SAG3.g22418.t1		Epidinium.cattanei.SAG3.g22418.t1
	Epidinium.cattanei.SAG3.g22584.t1	NaN	24.5619	24.167	22.6229	NaN	NaN	NaN	NaN						Starch binding domain				678	4.4	1	0.999	10	16	0	Epidinium.cattanei.SAG3.g22584.t1		Epidinium.cattanei.SAG3.g22584.t1
	Epidinium.cattanei.SAG3.g2261.t1	NaN	26.8366	25.3216	23.1752	NaN	NaN	NaN	NaN				K02901		KOW motif				188	52.1	1	0.999	12	55	3	Epidinium.cattanei.SAG3.g2261.t1		Epidinium.cattanei.SAG3.g2261.t1
	Epidinium.cattanei.SAG3.g22662.t1	NaN	22.8808	22.8451	NaN	NaN	NaN	NaN	NaN				K01181	CBM13;GH10	Glycosyl hydrolase family 10;Ricin-type beta-trefoil lectin domain-like				510	6.3	1	0.999	4	5	0	Epidinium.cattanei.SAG3.g22662.t1		Epidinium.cattanei.SAG3.g22662.t1
	Epidinium.cattanei.SAG3.g22720.t1	23.8328	27.4683	27.2891	27.2311	23.6652	26.1319	NaN	NaN				K02934		Ribosomal protein L6e				374	12.8	1	0.999	5	53	0	Epidinium.cattanei.SAG3.g22720.t1		Epidinium.cattanei.SAG3.g22720.t1
	Epidinium.cattanei.SAG3.g22922.t1	NaN	24.4965	23.2697	24.2231	NaN	NaN	NaN	NaN				K02875		Helix-turn-helix;Ribosomal protein L14				436	2.8	0.98	0.9989	8	9	0	Epidinium.cattanei.SAG3.g22922.t1	Ophryoscolex.caudatus.SAGT3.g1407.t1	Epidinium.cattanei.SAG3.g22922.t1
	Epidinium.cattanei.SAG3.g23029.t1	NaN	22.6685	21.5153	22.482	NaN	22.438	NaN	NaN				K02156		PAZ domain;Piwi domain				775	10.2	1	0.999	9	14	2	Epidinium.cattanei.SAG3.g23029.t1		Epidinium.cattanei.SAG3.g23029.t1
	Epidinium.cattanei.SAG3.g23407.t1	NaN	21.4904	24.6337	NaN	24.0526	NaN	23.9571	23.5055				K01624	GH5_8	Cellulase (glycosyl hydrolase family 5);Cellulose or protein binding domain;Fructose-bisphosphate aldolase class-II				595	5	1	0.999	8	17	17	Epidinium.cattanei.SAG3.g23407.t1		Epidinium.cattanei.SAG3.g23407.t1
	Epidinium.cattanei.SAG3.g2344.t1	NaN	21.5035	22.2528	NaN	NaN	NaN	NaN	NaN						Kelch motif				1005	1	0.95	0.9977	1	4	0	Epidinium.cattanei.SAG3.g2344.t1	Epidinium.caudatum.SAG1.g21548.t1, Eremoplastron.rostratum.SAG2.g30950.t1, Metadinium.minomm.SAG1.g4432.t1, Ophryoscolex.caudatus.SAGT3.g38015.t1, Ostracodinium.dentatum.SAG1.g10755.t1	Epidinium.cattanei.SAG3.g2344.t1
	Epidinium.cattanei.SAG3.g23526.t1	NaN	27.2492	27.0397	27.1321	23.2048	NaN	25.0129	NaN				K01893		OB-fold nucleic acid binding domain;tRNA synthetases class II (D, K and N)				623	34.3	1	0.999	23	110	2	Epidinium.cattanei.SAG3.g23526.t1		Epidinium.cattanei.SAG3.g23526.t1
	Epidinium.cattanei.SAG3.g23688.t1	26.5052	29.1892	29.0334	29.034	26.5707	28.9118	26.419	NaN				K03234		Elongation Factor G, domain III;Elongation factor G, domain IV;Elongation factor Tu domain 2;Elongation factor Tu GTP binding domain				716	46.1	1	0.999	39	300	6	Epidinium.cattanei.SAG3.g23688.t1		Epidinium.cattanei.SAG3.g23688.t1
	Epidinium.cattanei.SAG3.g23703.t1	NaN	24.6353	25.0059	24.5785	NaN	NaN	NaN	NaN				K11338		TIP49 P-loop domain;TIP49 AAA-lid domain				461	28.6	1	0.999	11	32	0	Epidinium.cattanei.SAG3.g23703.t1	Epidinium.cattanei.SAG3.g7613.t1, Epidinium.caudatum.SAG1.g29851.t1, Eremoplastron.rostratum.SAG2.g17836.t1, Metadinium.minomm.SAG1.g32115.t1, Ophryoscolex.caudatus.SAGT3.g70276.t1, Ostracodinium.dentatum.SAG1.g17331.t1, Ostracodinium.dentatum.SAG1.g4162.t1, Ostracodinium.gracile.SAG1.g36463.t1, Polyplastron.multivesiculatum.SAGT3.g14278.t1	Epidinium.cattanei.SAG3.g23703.t1
	Epidinium.cattanei.SAG3.g23740.t1	NaN	23.9238	23.2393	NaN	NaN	23.3764	22.9701	NaN						Proteasome subunit				445	5.4	1	0.999	2	15	0	Epidinium.cattanei.SAG3.g23740.t1	Epidinium.cattanei.SAG3.g3409.t1, Ophryoscolex.caudatus.SAGT3.g3366.t1, Ophryoscolex.caudatus.SAGT3.g54820.t1	Epidinium.cattanei.SAG3.g23740.t1
	Epidinium.cattanei.SAG3.g23878.t1	NaN	26.9323	25.2213	24.5398	NaN	22.2402	NaN	NaN						Calpain family cysteine protease				716	24	1	0.999	14	52	29	Epidinium.cattanei.SAG3.g23878.t1		Epidinium.cattanei.SAG3.g23878.t1
	Epidinium.cattanei.SAG3.g23903.t1	NaN	24.0552	24.538	NaN	NaN	NaN	NaN	NaN				K01179	CBM3;GH9	Cellulose binding domain;Glycosyl hydrolase family 9				643	17.4	1	0.999	9	14	0	Epidinium.cattanei.SAG3.g23903.t1		Epidinium.cattanei.SAG3.g23903.t1
	Epidinium.cattanei.SAG3.g23928.t1	NaN	22.1362	NaN	22.4834	NaN	NaN	NaN	NaN				K09553		STI1 domain;Tetratricopeptide repeat;TPR repeat				543	5.9	1	0.9947	3	5	0	Epidinium.cattanei.SAG3.g23928.t1	Epidinium.caudatum.SAG1.g7815.t1	Epidinium.cattanei.SAG3.g23928.t1
	Epidinium.cattanei.SAG3.g24429.t1	NaN	20.7753	23.1861	NaN	NaN	NaN	NaN	NaN				K19788		50S ribosome-binding GTPase;Protein of unknown function (DUF933)				388	7.5	1	0.999	3	8	4	Epidinium.cattanei.SAG3.g24429.t1		Epidinium.cattanei.SAG3.g24429.t1
	Epidinium.cattanei.SAG3.g24657.t1	24.0073	25.9731	25.3888	25.8271	24.6432	24.1215	NaN	NaN				K11254		Centromere kinetochore component CENP-T histone fold				519	1.5	0.98	0.9918	13	17	0	Epidinium.cattanei.SAG3.g24657.t1	Epidinium.cattanei.SAG3.g40653.t1	Epidinium.cattanei.SAG3.g24657.t1
	Epidinium.cattanei.SAG3.g2484.t1	NaN	24.8394	23.9508	NaN	NaN	NaN	NaN	NaN				K01811	GH31	Alpha-glucosidase, N-terminal;Domain of unknown function (DUF5110);Glycosyl hydrolases family 31;PA14 domain				1000	7.3	1	0.999	7	18	5	Epidinium.cattanei.SAG3.g2484.t1		Epidinium.cattanei.SAG3.g2484.t1
	Epidinium.cattanei.SAG3.g24930.t1	NaN	25.5199	24.5829	NaN	NaN	NaN	NaN	NaN					GH5_4	Cellulase (glycosyl hydrolase family 5)				638	17.4	1	0.999	12	26	21	Epidinium.cattanei.SAG3.g24930.t1		Epidinium.cattanei.SAG3.g24930.t1
	Epidinium.cattanei.SAG3.g24987.t1	NaN	24.3303	23.3629	23.847	NaN	NaN	NaN	NaN				K03231		Elongation factor Tu C-terminal domain;Elongation factor Tu domain 2;Elongation factor Tu GTP binding domain				454	4.4	1	0.999	35	11	11	Epidinium.cattanei.SAG3.g24987.t1		Epidinium.cattanei.SAG3.g24987.t1
	Epidinium.cattanei.SAG3.g2501.t1	NaN	23.8667	21.9267	NaN	NaN	NaN	NaN	NaN				K02727		Proteasome subunit;Proteasome subunit A N-terminal signature				226	11.1	0.98	0.999	5	6	0	Epidinium.cattanei.SAG3.g2501.t1	Eremoplastron.rostratum.SAG2.g25119.t1, Eremoplastron.rostratum.SAG2.g25351.t1	Epidinium.cattanei.SAG3.g2501.t1
	Epidinium.cattanei.SAG3.g25077.t1	NaN	24.9727	24.8807	24.8029	NaN	23.9399	NaN	NaN				K12666		Ribophorin I				425	7.3	1	0.9989	4	30	0	Epidinium.cattanei.SAG3.g25077.t1	Epidinium.cattanei.SAG3.g5748.t1, Epidinium.caudatum.SAG1.g29433.t1, Ophryoscolex.caudatus.SAGT3.g59827.t1	Epidinium.cattanei.SAG3.g25077.t1
	Epidinium.cattanei.SAG3.g25080.t1	NaN	NaN	24.4555	24.3947	NaN	NaN	NaN	NaN										615	2.4	1	0.9989	2	6	6	Epidinium.cattanei.SAG3.g25080.t1		Epidinium.cattanei.SAG3.g25080.t1
	Epidinium.cattanei.SAG3.g25137.t1	NaN	25.0045	23.2752	22.7862	NaN	NaN	NaN	NaN						EF-hand domain pair				648	10	1	0.999	6	16	3	Epidinium.cattanei.SAG3.g25137.t1		Epidinium.cattanei.SAG3.g25137.t1
	Epidinium.cattanei.SAG3.g25222.t1	NaN	25.2735	24.3377	22.2766	NaN	NaN	NaN	NaN						FERM central domain;MyTH4 domain				580	10.2	1	0.999	5	13	1	Epidinium.cattanei.SAG3.g25222.t1		Epidinium.cattanei.SAG3.g25222.t1
	Epidinium.cattanei.SAG3.g25496.t1	NaN	26.1087	25.345	23.8482	NaN	21.6573	NaN	NaN				K11252		Core histone H2A/H2B/H3/H4;EF hand				163	16	1	0.999	6	15	0	Epidinium.cattanei.SAG3.g25496.t1		Epidinium.cattanei.SAG3.g25496.t1
	Epidinium.cattanei.SAG3.g2551.t1	NaN	23.649	23.9313	NaN	NaN	21.6899	NaN	NaN						Hsp70 protein				639	5.6	1	0.999	43	23	16	Epidinium.cattanei.SAG3.g2551.t1		Epidinium.cattanei.SAG3.g2551.t1
	Epidinium.cattanei.SAG3.g25609.t1	NaN	24.4135	23.0135	24.2627	NaN	NaN	NaN	NaN				K03768		Cyclophilin type peptidyl-prolyl cis-trans isomerase/CLD;FKBP-type peptidyl-prolyl cis-trans isomerase				585	13	1	0.999	9	20	0	Epidinium.cattanei.SAG3.g25609.t1	Epidinium.caudatum.SAG1.g7567.t1	Epidinium.cattanei.SAG3.g25609.t1
	Epidinium.cattanei.SAG3.g25610.t1	NaN	25.4449	25.1628	24.4227	NaN	24.0085	22.4326	NaN				K09497		TCP-1/cpn60 chaperonin family				540	30.6	1	0.999	15	53	0	Epidinium.cattanei.SAG3.g25610.t1		Epidinium.cattanei.SAG3.g25610.t1
	Epidinium.cattanei.SAG3.g25711.t1	NaN	22.2822	23.637	NaN	NaN	NaN	NaN	NaN				K04739		Cyclic nucleotide-binding domain				418	7	1	0.9989	2	12	0	Epidinium.cattanei.SAG3.g25711.t1	Epidinium.cattanei.SAG3.g9620.t1, Epidinium.caudatum.SAG1.g10150.t1, Polyplastron.multivesiculatum.SAGT3.g15571.t1	Epidinium.cattanei.SAG3.g25711.t1
	Epidinium.cattanei.SAG3.g2573.t1	25.024	29.6095	29.6366	28.8046	25.1442	28.0339	24.6087	NaN				K00688	GT35	Carbohydrate phosphorylase				939	45.7	1	0.999	49	326	22	Epidinium.cattanei.SAG3.g2573.t1		Epidinium.cattanei.SAG3.g2573.t1
	Epidinium.cattanei.SAG3.g25803.t1	NaN	25.7155	25.7653	25.3412	NaN	NaN	NaN	NaN						Major Facilitator Superfamily				465	19.1	1	0.999	9	48	8	Epidinium.cattanei.SAG3.g25803.t1		Epidinium.cattanei.SAG3.g25803.t1
	Epidinium.cattanei.SAG3.g25922.t1	NaN	24.4477	23.7091	22.6857	NaN	NaN	NaN	NaN						RNA recognition motif. (a.k.a. RRM, RBD, or RNP domain)				201	16.4	1	0.999	3	9	1	Epidinium.cattanei.SAG3.g25922.t1		Epidinium.cattanei.SAG3.g25922.t1
	Epidinium.cattanei.SAG3.g25961.t1	NaN	22.9742	22.8376	NaN	NaN	NaN	NaN	NaN										490	2.6	0.98	0.9989	1	6	6	Epidinium.cattanei.SAG3.g25961.t1		Epidinium.cattanei.SAG3.g25961.t1
	Epidinium.cattanei.SAG3.g26205.t1	NaN	23.6002	22.0879	NaN	NaN	NaN	NaN	NaN										496	11.2	1	0.999	7	15	9	Epidinium.cattanei.SAG3.g26205.t1		Epidinium.cattanei.SAG3.g26205.t1
	Epidinium.cattanei.SAG3.g26353.t1	NaN	25.2397	24.9716	22.9724	NaN	23.1258	NaN	NaN										591	13.9	1	0.999	9	20	10	Epidinium.cattanei.SAG3.g26353.t1		Epidinium.cattanei.SAG3.g26353.t1
	Epidinium.cattanei.SAG3.g26402.t1	NaN	22.362	22.6834	NaN	NaN	NaN	NaN	NaN						Protein kinase domain;Unconventional myosin tail, actin- and lipid-binding				509	3.1	0.99	0.9989	2	4	0	Epidinium.cattanei.SAG3.g26402.t1	Epidinium.cattanei.SAG3.g34200.t1	Epidinium.cattanei.SAG3.g26402.t1
	Epidinium.cattanei.SAG3.g26504.t1	NaN	27.2409	26.9388	25.6626	NaN	25.017	NaN	NaN						Histidine phosphatase superfamily (branch 1)				224	30.8	1	0.999	12	62	11	Epidinium.cattanei.SAG3.g26504.t1		Epidinium.cattanei.SAG3.g26504.t1
	Epidinium.cattanei.SAG3.g26589.t1	23.4857	26.9474	26.9793	27.0194	22.9091	25.9658	24.3621	NaN				K00705	GH77	4-alpha-glucanotransferase				490	29.4	1	0.999	13	84	3	Epidinium.cattanei.SAG3.g26589.t1		Epidinium.cattanei.SAG3.g26589.t1
	Epidinium.cattanei.SAG3.g27256.t1	NaN	21.5843	24.8595	24.9786	NaN	23.3091	NaN	NaN						Ras family				435	12.4	1	0.9976	5	15	0	Epidinium.cattanei.SAG3.g27256.t1		Epidinium.cattanei.SAG3.g27256.t1
	Epidinium.cattanei.SAG3.g27279.t1	NaN	25.9186	25.4402	25.181	NaN	24.5425	NaN	NaN						PX domain				497	32	1	0.999	13	45	4	Epidinium.cattanei.SAG3.g27279.t1		Epidinium.cattanei.SAG3.g27279.t1
	Epidinium.cattanei.SAG3.g27366.t1	NaN	23.205	22.7681	24.3275	NaN	NaN	NaN	NaN				K03061		ATPase family associated with various cellular activities (AAA);AAA+ lid domain				424	7.5	0.99	0.999	5	10	0	Epidinium.cattanei.SAG3.g27366.t1	Polyplastron.multivesiculatum.SAGT3.g30192.t1	Epidinium.cattanei.SAG3.g27366.t1
	Epidinium.cattanei.SAG3.g2737.t1	NaN	27.4969	26.987	26.2488	NaN	25.2008	NaN	NaN				K14753		WD domain, G-beta repeat				323	46.1	1	0.999	16	90	9	Epidinium.cattanei.SAG3.g2737.t1		Epidinium.cattanei.SAG3.g2737.t1
	Epidinium.cattanei.SAG3.g27425.t1	NaN	26.2916	25.3545	25.1574	NaN	NaN	NaN	NaN										199	12.6	1	0.999	4	24	21	Epidinium.cattanei.SAG3.g27425.t1		Epidinium.cattanei.SAG3.g27425.t1
	Epidinium.cattanei.SAG3.g27454.t1	NaN	25.6272	25.3263	NaN	NaN	22.1636	NaN	NaN				K13126		RNA recognition motif. (a.k.a. RRM, RBD, or RNP domain)				550	16.4	1	0.999	10	28	1	Epidinium.cattanei.SAG3.g27454.t1		Epidinium.cattanei.SAG3.g27454.t1
	Epidinium.cattanei.SAG3.g2760.t1	NaN	23.2995	22.96	22.9969	NaN	NaN	NaN	NaN				K01256		ERAP1-like C-terminal domain;Peptidase family M1 domain;Peptidase M1 N-terminal domain				918	5.3	1	0.9983	4	12	1	Epidinium.cattanei.SAG3.g2760.t1		Epidinium.cattanei.SAG3.g2760.t1
	Epidinium.cattanei.SAG3.g27604.t1	NaN	23.1637	22.2075	NaN	NaN	NaN	NaN	NaN				K01218	GH26	Glycosyl hydrolase family 26				494	6.9	1	0.999	4	10	0	Epidinium.cattanei.SAG3.g27604.t1		Epidinium.cattanei.SAG3.g27604.t1
	Epidinium.cattanei.SAG3.g27634.t1	25.2488	23.9266	22.57	25.1098	24.0776	22.3387	24.0442	23.2805				K01892		Anticodon binding domain;Histidyl-tRNA synthetase				491	19.1	1	0.999	10	36	1	Epidinium.cattanei.SAG3.g27634.t1		Epidinium.cattanei.SAG3.g27634.t1
	Epidinium.cattanei.SAG3.g27809.t1	NaN	23.5044	22.9373	NaN	NaN	21.8647	NaN	NaN						Major Facilitator Superfamily				459	2.4	1	0.9988	2	10	0	Epidinium.cattanei.SAG3.g27809.t1	Epidinium.caudatum.SAG1.g30673.t1	Epidinium.cattanei.SAG3.g27809.t1
	Epidinium.cattanei.SAG3.g28004.t1	NaN	24.3563	22.6042	NaN	NaN	NaN	NaN	NaN				K09584		Thioredoxin				429	13.1	1	0.999	5	11	11	Epidinium.cattanei.SAG3.g28004.t1		Epidinium.cattanei.SAG3.g28004.t1
	Epidinium.cattanei.SAG3.g28029.t1	NaN	25.3771	22.3093	NaN	NaN	NaN	NaN	NaN				K08659		Peptidase family C69				483	10.6	0.99	0.999	11	12	0	Epidinium.cattanei.SAG3.g28029.t1		Epidinium.cattanei.SAG3.g28029.t1
	Epidinium.cattanei.SAG3.g28040.t1	NaN	24.73	25.4887	22.9269	NaN	NaN	NaN	NaN				K13412		EF-hand domain pair;Protein kinase domain				464	14.8	1	0.9989	6	24	0	Epidinium.cattanei.SAG3.g28040.t1	Epidinium.cattanei.SAG3.g8302.t1	Epidinium.cattanei.SAG3.g28040.t1
	Epidinium.cattanei.SAG3.g28105.t1	NaN	23.0548	NaN	22.7268	NaN	21.6402	NaN	NaN				K03035		26S proteasome regulatory subunit RPN5 C-terminal domain;PCI domain				441	10.3	1	0.998	5	11	0	Epidinium.cattanei.SAG3.g28105.t1	Epidinium.caudatum.SAG1.g9899.t1, Epidinium.caudatum.SAG1.g9924.t1	Epidinium.cattanei.SAG3.g28105.t1
	Epidinium.cattanei.SAG3.g28115.t1	NaN	23.7691	22.5588	22.9938	NaN	NaN	NaN	NaN										524	5.5	1	0.9944	4	13	1	Epidinium.cattanei.SAG3.g28115.t1		Epidinium.cattanei.SAG3.g28115.t1
	Epidinium.cattanei.SAG3.g28228.t1	NaN	23.6642	22.6634	23.2215	NaN	NaN	NaN	NaN										292	5.8	1	0.9926	2	7	6	Epidinium.cattanei.SAG3.g28228.t1		Epidinium.cattanei.SAG3.g28228.t1
	Epidinium.cattanei.SAG3.g28261.t1	NaN	25.0459	23.4009	24.4052	NaN	NaN	NaN	NaN					GH30_8	Glycosyl hydrolase family 30 beta sandwich domain				387	11.6	1	0.999	3	15	0	Epidinium.cattanei.SAG3.g28261.t1	Epidinium.cattanei.SAG3.g34882.t1	Epidinium.cattanei.SAG3.g28261.t1
	Epidinium.cattanei.SAG3.g28307.t1	NaN	24.9872	23.9796	23.7637	NaN	NaN	NaN	NaN				K13412		EF-hand domain pair;Protein kinase domain				449	9.4	1	0.999	5	22	0	Epidinium.cattanei.SAG3.g28307.t1		Epidinium.cattanei.SAG3.g28307.t1
	Epidinium.cattanei.SAG3.g28330.t1	NaN	27.332	27.2355	26.2272	NaN	25.7264	NaN	NaN						Major Facilitator Superfamily				453	20.2	1	0.999	10	66	6	Epidinium.cattanei.SAG3.g28330.t1		Epidinium.cattanei.SAG3.g28330.t1
	Epidinium.cattanei.SAG3.g28350.t1	NaN	23.9644	23.797	22.8732	NaN	NaN	NaN	NaN				K01363		Papain family cysteine protease				394	7.9	1	0.999	2	13	0	Epidinium.cattanei.SAG3.g28350.t1	Epidinium.caudatum.SAG1.g32314.t1	Epidinium.cattanei.SAG3.g28350.t1
	Epidinium.cattanei.SAG3.g28370.t1	NaN	23.8438	24.5704	22.7409	NaN	21.3677	NaN	NaN						Major Facilitator Superfamily				472	15.5	1	0.999	6	21	0	Epidinium.cattanei.SAG3.g28370.t1		Epidinium.cattanei.SAG3.g28370.t1
	Epidinium.cattanei.SAG3.g28391.t1	NaN	22.9598	NaN	23.2164	NaN	NaN	NaN	NaN				K00873		Pyruvate kinase, alpha/beta domain;Pyruvate kinase, barrel domain				516	8.9	1	0.999	7	5	3	Epidinium.cattanei.SAG3.g28391.t1		Epidinium.cattanei.SAG3.g28391.t1
	Epidinium.cattanei.SAG3.g28510.t1	NaN	25.286	22.0766	NaN	NaN	NaN	NaN	NaN						Protein kinase domain				445	16.9	1	0.999	8	21	0	Epidinium.cattanei.SAG3.g28510.t1		Epidinium.cattanei.SAG3.g28510.t1
	Epidinium.cattanei.SAG3.g2858.t1	NaN	22.5831	22.9576	22.6224	NaN	NaN	NaN	NaN				K07034		GPR1/FUN34/yaaH family				190	4.7	1	0.9976	2	7	0	Epidinium.cattanei.SAG3.g2858.t1	Epidinium.caudatum.SAG1.g34879.t1, Epidinium.caudatum.SAG1.g49417.t1	Epidinium.cattanei.SAG3.g2858.t1
	Epidinium.cattanei.SAG3.g28697.t1	NaN	25.5167	25.6452	22.392	22.5264	24.6565	NaN	NaN				K02147		ATP synthase alpha/beta family, beta-barrel domain;ATP synthase alpha/beta family, nucleotide-binding domain				477	29.9	1	0.999	10	47	0	Epidinium.cattanei.SAG3.g28697.t1		Epidinium.cattanei.SAG3.g28697.t1
	Epidinium.cattanei.SAG3.g2901.t1	NaN	NaN	23.5649	24.0061	NaN	NaN	NaN	NaN				K15979		Staphylococcal nuclease homologue;Tudor domain				889	2	1	0.9921	2	6	0	Epidinium.cattanei.SAG3.g2901.t1	Epidinium.cattanei.SAG3.g3036.t1, Epidinium.caudatum.SAG1.g3882.t1, Epidinium.caudatum.SAG1.g840.t1, Ophryoscolex.caudatus.SAGT3.g4708.t1	Epidinium.cattanei.SAG3.g2901.t1
	Epidinium.cattanei.SAG3.g2917.t1	NaN	24.7043	22.2715	NaN	NaN	NaN	NaN	NaN				K17267		Adaptin N terminal region;Coatomer gamma subunit appendage platform subdomain				907	6	1	0.9984	5	9	0	Epidinium.cattanei.SAG3.g2917.t1	Epidinium.caudatum.SAG1.g17798.t1	Epidinium.cattanei.SAG3.g2917.t1
	Epidinium.cattanei.SAG3.g29234.t1	NaN	23.182	23.1319	NaN	NaN	NaN	NaN	NaN				K02146		ATP synthase (C/AC39) subunit				345	26.7	1	0.999	7	16	5	Epidinium.cattanei.SAG3.g29234.t1		Epidinium.cattanei.SAG3.g29234.t1
	Epidinium.cattanei.SAG3.g29268.t1	NaN	26.2115	26.2737	24.2456	NaN	22.849	NaN	NaN				K01218	GH26	Glycosyl hydrolase family 26				492	23.7	1	0.999	10	37	12	Epidinium.cattanei.SAG3.g29268.t1		Epidinium.cattanei.SAG3.g29268.t1
	Epidinium.cattanei.SAG3.g29328.t1	NaN	24.3561	24.2551	24.3687	NaN	24.452	NaN	NaN				K04499		TIP49 P-loop domain;TIP49 AAA-lid domain				454	19.6	1	0.999	7	31	0	Epidinium.cattanei.SAG3.g29328.t1	Epidinium.caudatum.SAG1.g9123.t1, Ostracodinium.dentatum.SAG1.g4142.t1, Ostracodinium.gracile.SAG1.g15307.t1	Epidinium.cattanei.SAG3.g29328.t1
	Epidinium.cattanei.SAG3.g29402.t1	NaN	26.8206	22.7342	NaN	NaN	NaN	NaN	NaN				K02148		V-ATPase subunit C				382	14.9	1	0.9987	4	6	0	Epidinium.cattanei.SAG3.g29402.t1		Epidinium.cattanei.SAG3.g29402.t1
	Epidinium.cattanei.SAG3.g2947.t1	NaN	25.3028	25.3352	NaN	NaN	NaN	NaN	NaN						Calpain family cysteine protease				866	6.5	1	0.999	9	22	13	Epidinium.cattanei.SAG3.g2947.t1		Epidinium.cattanei.SAG3.g2947.t1
	Epidinium.cattanei.SAG3.g29574.t1	NaN	26.616	26.3308	26.6618	NaN	NaN	23.1393	NaN						PX domain				480	30.8	1	0.999	17	71	0	Epidinium.cattanei.SAG3.g29574.t1		Epidinium.cattanei.SAG3.g29574.t1
	Epidinium.cattanei.SAG3.g29813.t1	NaN	24.2088	24.107	23.4348	NaN	NaN	NaN	NaN				K02984		Ribosomal S3Ae family				359	8.6	1	0.999	17	17	0	Epidinium.cattanei.SAG3.g29813.t1		Epidinium.cattanei.SAG3.g29813.t1
	Epidinium.cattanei.SAG3.g2999.t1	NaN	26.2418	24.4382	24.0361	NaN	20.5046	22.88	NaN						4Fe-4S binding domain;Iron hydrogenase small subunit;Iron only hydrogenase large subunit, C-terminal domain				876	20.3	1	0.999	17	51	5	Epidinium.cattanei.SAG3.g2999.t1		Epidinium.cattanei.SAG3.g2999.t1
	Epidinium.cattanei.SAG3.g30083.t1	NaN	23.4578	22.9063	NaN	NaN	NaN	NaN	NaN										470	4	1	0.996	2	8	0	Epidinium.cattanei.SAG3.g30083.t1	Epidinium.cattanei.SAG3.g30261.t1	Epidinium.cattanei.SAG3.g30083.t1
	Epidinium.cattanei.SAG3.g30162.t1	23.6086	26.0085	25.6979	24.7175	NaN	NaN	24.5872	NaN				K01176	GH13_1	Alpha amylase, catalytic domain				488	14.9	1	0.999	8	47	6	Epidinium.cattanei.SAG3.g30162.t1		Epidinium.cattanei.SAG3.g30162.t1
	Epidinium.cattanei.SAG3.g30263.t1	NaN	25.6391	23.9677	25.1744	NaN	NaN	NaN	NaN				K05757						355	16.3	1	0.999	7	26	0	Epidinium.cattanei.SAG3.g30263.t1		Epidinium.cattanei.SAG3.g30263.t1
	Epidinium.cattanei.SAG3.g30405.t1	NaN	23.1622	24.2208	NaN	NaN	NaN	NaN	NaN				K00027		Malic enzyme, NAD binding domain;Malic enzyme, N-terminal domain				403	8.6	1	0.999	26	9	6	Epidinium.cattanei.SAG3.g30405.t1		Epidinium.cattanei.SAG3.g30405.t1
	Epidinium.cattanei.SAG3.g30474.t1	NaN	23.6814	24.1659	24.0295	NaN	NaN	22.4062	NaN				K03066		ATPase family associated with various cellular activities (AAA);Proteasomal ATPase OB C-terminal domain;AAA+ lid domain				377	3.4	1	0.9987	2	12	1	Epidinium.cattanei.SAG3.g30474.t1		Epidinium.cattanei.SAG3.g30474.t1
	Epidinium.cattanei.SAG3.g30715.t1	NaN	23.6168	23.4375	NaN	NaN	NaN	NaN	NaN						N-acylglucosamine 2-epimerase (GlcNAc 2-epimerase)				386	5.4	1	0.9915	2	8	6	Epidinium.cattanei.SAG3.g30715.t1		Epidinium.cattanei.SAG3.g30715.t1
	Epidinium.cattanei.SAG3.g30821.t1	23.7956	22.2608	23.0811	23.3294	NaN	NaN	NaN	NaN						EF-hand domain pair				229	11.4	1	0.999	6	11	6	Epidinium.cattanei.SAG3.g30821.t1		Epidinium.cattanei.SAG3.g30821.t1
	Epidinium.cattanei.SAG3.g3086.t1	NaN	25.6262	26.4059	25.3994	NaN	23.6659	22.6812	NaN				K12391		Adaptin C-terminal domain;Adaptin N terminal region				871	18.5	1	0.999	14	65	0	Epidinium.cattanei.SAG3.g3086.t1	Ophryoscolex.caudatus.SAGT3.g35831.t1	Epidinium.cattanei.SAG3.g3086.t1
	Epidinium.cattanei.SAG3.g3089.t1	NaN	25.9783	26.1479	24.8789	NaN	NaN	NaN	NaN						PQQ-like domain;WD domain, G-beta repeat				600	21.3	1	0.999	19	43	0	Epidinium.cattanei.SAG3.g3089.t1		Epidinium.cattanei.SAG3.g3089.t1
	Epidinium.cattanei.SAG3.g31184.t1	NaN	27.1524	25.3153	25.5976	NaN	23.2653	23.0861	NaN				K17255		GDP dissociation inhibitor				392	25.4	1	0.999	20	56	9	Epidinium.cattanei.SAG3.g31184.t1		Epidinium.cattanei.SAG3.g31184.t1
	Epidinium.cattanei.SAG3.g31544.t1	NaN	23.6409	25.1853	22.5458	NaN	NaN	NaN	NaN				K02896		Ribosomal protein L24e				160	19.4	1	0.999	5	13	0	Epidinium.cattanei.SAG3.g31544.t1		Epidinium.cattanei.SAG3.g31544.t1
	Epidinium.cattanei.SAG3.g31817.t1	23.4367	28.1216	28.3503	26.7803	24.2098	26.5179	NaN	NaN						Annexin				291	45.8	1	0.999	17	139	8	Epidinium.cattanei.SAG3.g31817.t1		Epidinium.cattanei.SAG3.g31817.t1
	Epidinium.cattanei.SAG3.g31822.t1	NaN	22.7532	22.7946	22.2803	NaN	NaN	NaN	NaN				K15532	GH105	Glycosyl Hydrolase Family 88				383	6	1	0.9989	2	9	1	Epidinium.cattanei.SAG3.g31822.t1		Epidinium.cattanei.SAG3.g31822.t1
	Epidinium.cattanei.SAG3.g31915.t1	NaN	24.0615	25.054	24.2449	NaN	23.3306	NaN	NaN				K14753		WD domain, G-beta repeat				323	23.5	1	0.999	15	22	1	Epidinium.cattanei.SAG3.g31915.t1		Epidinium.cattanei.SAG3.g31915.t1
	Epidinium.cattanei.SAG3.g32101.t1	NaN	25.4714	24.9541	25.3719	NaN	25.1229	NaN	NaN						Annexin				291	17.4	1	0.9988	6	18	0	Epidinium.cattanei.SAG3.g32101.t1		Epidinium.cattanei.SAG3.g32101.t1
	Epidinium.cattanei.SAG3.g32266.t1	NaN	23.2675	24.192	NaN	NaN	NaN	NaN	NaN						Annexin				297	12.5	1	0.999	3	12	0	Epidinium.cattanei.SAG3.g32266.t1	Ophryoscolex.caudatus.SAGT3.g23027.t1, Ophryoscolex.caudatus.SAGT3.g23441.t1	Epidinium.cattanei.SAG3.g32266.t1
	Epidinium.cattanei.SAG3.g32267.t1	NaN	25.0843	24.0017	23.8621	NaN	23.2894	NaN	NaN						Calponin homology (CH) domain				403	3.5	1	0.999	30	12	0	Epidinium.cattanei.SAG3.g32267.t1		Epidinium.cattanei.SAG3.g32267.t1
	Epidinium.cattanei.SAG3.g32556.t1	NaN	23.704	22.9799	26.5372	NaN	NaN	NaN	NaN				K01914		Aspartate-ammonia ligase				323	14.6	1	0.9989	5	12	6	Epidinium.cattanei.SAG3.g32556.t1		Epidinium.cattanei.SAG3.g32556.t1
	Epidinium.cattanei.SAG3.g32623.t1	NaN	24.2159	NaN	23.7468	NaN	NaN	NaN	NaN						Annexin				293	16	0.99	0.999	4	20	0	Epidinium.cattanei.SAG3.g32623.t1		Epidinium.cattanei.SAG3.g32623.t1
	Epidinium.cattanei.SAG3.g32715.t1	NaN	23.8358	23.4837	23.5865	NaN	21.6214	NaN	NaN						Protein phosphatase 2C				398	7	1	0.9968	3	12	0	Epidinium.cattanei.SAG3.g32715.t1	Epidinium.caudatum.SAG1.g10125.t1, Epidinium.caudatum.SAG1.g32478.t1, Metadinium.minomm.SAG1.g33567.t1, Ostracodinium.dentatum.SAG1.g5045.t1	Epidinium.cattanei.SAG3.g32715.t1
	Epidinium.cattanei.SAG3.g32981.t1	24.4431	28.1146	27.8383	27.7391	23.9682	27.099	25.5563	NaN						Insertion domain in 60S ribosomal protein L10P;Ribosomal protein L10				304	52.9	1	0.999	21	135	5	Epidinium.cattanei.SAG3.g32981.t1		Epidinium.cattanei.SAG3.g32981.t1
	Epidinium.cattanei.SAG3.g33022.t1	NaN	24.9169	24.1985	NaN	NaN	NaN	NaN	NaN										377	19.1	1	0.999	6	19	7	Epidinium.cattanei.SAG3.g33022.t1		Epidinium.cattanei.SAG3.g33022.t1
	Epidinium.cattanei.SAG3.g3337.t1	NaN	24.2986	NaN	23.517	NaN	23.8511	NaN	NaN				K00799;K01887		DALR anticodon binding domain;Glutathione S-transferase, C-terminal domain;Glutathione S-transferase, N-terminal domain;tRNA synthetases class I (R)				855	11.5	1	0.999	8	22	3	Epidinium.cattanei.SAG3.g3337.t1		Epidinium.cattanei.SAG3.g3337.t1
	Epidinium.cattanei.SAG3.g33470.t1	NaN	21.6134	22.8023	NaN	NaN	NaN	NaN	NaN				K02564		Glucosamine-6-phosphate isomerases/6-phosphogluconolactonase				367	10.4	1	0.999	3	5	2	Epidinium.cattanei.SAG3.g33470.t1		Epidinium.cattanei.SAG3.g33470.t1
	Epidinium.cattanei.SAG3.g33575.t1	NaN	26.5707	26.6326	26.4233	NaN	23.2197	NaN	NaN										359	45.4	1	0.999	18	65	0	Epidinium.cattanei.SAG3.g33575.t1		Epidinium.cattanei.SAG3.g33575.t1
	Epidinium.cattanei.SAG3.g33705.t1	NaN	25.4492	21.9017	24.4391	NaN	NaN	NaN	NaN				K03784		Phosphorylase superfamily				317	16.4	1	0.999	5	24	0	Epidinium.cattanei.SAG3.g33705.t1	Polyplastron.multivesiculatum.SAGT3.g21900.t1	Epidinium.cattanei.SAG3.g33705.t1
	Epidinium.cattanei.SAG3.g3371.t1	NaN	27.3786	26.8995	26.2813	NaN	25.5897	24.6496	NaN				K02984		Ribosomal S3Ae family				744	17.6	1	0.999	19	100	0	Epidinium.cattanei.SAG3.g3371.t1		Epidinium.cattanei.SAG3.g3371.t1
	Epidinium.cattanei.SAG3.g34026.t1	25.2488	22.8998	25.8902	25.2277	NaN	NaN	NaN	NaN						Bacteriocin (Lactococcin_972)				107	7.5	1	0.9986	1	16	0	Epidinium.cattanei.SAG3.g34026.t1	Epidinium.caudatum.SAG1.g13590.t1, Epidinium.caudatum.SAG1.g33212.t1, Epidinium.caudatum.SAG1.g39299.t1	Epidinium.cattanei.SAG3.g34026.t1
	Epidinium.cattanei.SAG3.g3405.t1	NaN	27.1817	26.5511	24.1169	22.7591	NaN	NaN	NaN					GH94	Glycosyl hydrolase 36 superfamily, catalytic domain;Glycosyltransferase family 36				804	18.8	1	0.999	34	64	2	Epidinium.cattanei.SAG3.g3405.t1		Epidinium.cattanei.SAG3.g3405.t1
	Epidinium.cattanei.SAG3.g34096.t1	NaN	25.1062	22.9164	23.9901	NaN	NaN	NaN	NaN						ADP-ribosylation factor family				172	33.9	1	0.999	5	22	1	Epidinium.cattanei.SAG3.g34096.t1		Epidinium.cattanei.SAG3.g34096.t1
	Epidinium.cattanei.SAG3.g3410.t1	NaN	24.2935	24.4256	22.8887	NaN	21.42	NaN	NaN						EF hand;EF-hand domain pair				833	9.8	1	0.999	7	21	1	Epidinium.cattanei.SAG3.g3410.t1		Epidinium.cattanei.SAG3.g3410.t1
	Epidinium.cattanei.SAG3.g34181.t1	24.5879	29.8319	29.2019	28.2342	25.8018	28.1018	NaN	NaN				K10420		Tctex-1 family				135	28.9	1	0.999	10	112	0	Epidinium.cattanei.SAG3.g34181.t1	Epidinium.cattanei.SAG3.g34332.t1, Epidinium.caudatum.SAG1.g26744.t1	Epidinium.cattanei.SAG3.g34181.t1
	Epidinium.cattanei.SAG3.g34346.t1	NaN	24.4914	23.7429	NaN	NaN	NaN	NaN	NaN										234	13.2	1	0.999	7	12	4	Epidinium.cattanei.SAG3.g34346.t1		Epidinium.cattanei.SAG3.g34346.t1
	Epidinium.cattanei.SAG3.g34486.t1	NaN	26.384	25.4653	23.3616	NaN	20.7051	NaN	NaN										195	31.8	1	0.999	11	23	9	Epidinium.cattanei.SAG3.g34486.t1		Epidinium.cattanei.SAG3.g34486.t1
	Epidinium.cattanei.SAG3.g34872.t1	23.7951	27.0404	27.3441	25.7568	25.3623	25.6867	23.8605	23.0096						Enoyl-(Acyl carrier protein) reductase				265	39.2	1	0.999	11	109	0	Epidinium.cattanei.SAG3.g34872.t1	Ophryoscolex.caudatus.SAGT3.g7272.t1	Epidinium.cattanei.SAG3.g34872.t1
	Epidinium.cattanei.SAG3.g35013.t1	NaN	25.3435	NaN	24.343	NaN	22.5639	NaN	NaN										125	16.8	1	0.9983	2	9	2	Epidinium.cattanei.SAG3.g35013.t1		Epidinium.cattanei.SAG3.g35013.t1
	Epidinium.cattanei.SAG3.g3509.t1	NaN	23.5477	NaN	22.5026	NaN	NaN	NaN	NaN						EF hand;EF-hand domain pair				832	7.6	1	0.9989	8	8	7	Epidinium.cattanei.SAG3.g3509.t1		Epidinium.cattanei.SAG3.g3509.t1
	Epidinium.cattanei.SAG3.g35213.t1	NaN	26.2976	25.8634	NaN	NaN	23.3443	23.3993	NaN						Ras family				206	26.7	1	0.9988	7	28	0	Epidinium.cattanei.SAG3.g35213.t1	Epidinium.caudatum.SAG1.g16200.t1	Epidinium.cattanei.SAG3.g35213.t1
	Epidinium.cattanei.SAG3.g35292.t1	NaN	23.6205	23.4602	22.6331	NaN	NaN	NaN	NaN						Alba				194	12.9	1	0.999	5	8	2	Epidinium.cattanei.SAG3.g35292.t1		Epidinium.cattanei.SAG3.g35292.t1
	Epidinium.cattanei.SAG3.g35319.t1	NaN	20.8524	23.0699	NaN	NaN	NaN	NaN	NaN				K03233		Elongation factor 1 gamma, conserved domain;Glutathione S-transferase, C-terminal domain				315	11.1	1	0.999	10	3	3	Epidinium.cattanei.SAG3.g35319.t1		Epidinium.cattanei.SAG3.g35319.t1
	Epidinium.cattanei.SAG3.g3551.t1	NaN	25.4118	23.2566	22.9844	NaN	NaN	NaN	NaN						Thioredoxin;Thioredoxin-like domain				428	12.1	1	0.999	7	18	0	Epidinium.cattanei.SAG3.g3551.t1		Epidinium.cattanei.SAG3.g3551.t1
	Epidinium.cattanei.SAG3.g35573.t1	NaN	26.1622	26.0852	26.0208	NaN	23.791	22.8805	NaN						Ras family				243	26.4	1	0.9987	8	41	1	Epidinium.cattanei.SAG3.g35573.t1		Epidinium.cattanei.SAG3.g35573.t1
	Epidinium.cattanei.SAG3.g3559.t1	NaN	21.8571	22.3066	NaN	NaN	NaN	NaN	NaN						ATPase family associated with various cellular activities (AAA)				824	3.2	1	0.9986	2	4	0	Epidinium.cattanei.SAG3.g3559.t1	Epidinium.caudatum.SAG1.g18622.t1, Eremoplastron.rostratum.SAG2.g14309.t1, Ophryoscolex.caudatus.SAGT3.g36661.t1, Ophryoscolex.caudatus.SAGT3.g67222.t1, Ostracodinium.dentatum.SAG1.g11575.t1, Ostracodinium.dentatum.SAG1.g9744.t1, Polyplastron.multivesiculatum.SAGT3.g6893.t1, Polyplastron.multivesiculatum.SAGT3.g7590.t1	Epidinium.cattanei.SAG3.g3559.t1
	Epidinium.cattanei.SAG3.g35645.t1	NaN	21.6891	23.3546	NaN	NaN	21.9518	NaN	NaN										304	6.6	1	0.999	16	4	4	Epidinium.cattanei.SAG3.g35645.t1		Epidinium.cattanei.SAG3.g35645.t1
	Epidinium.cattanei.SAG3.g3574.t1	NaN	23.5702	23.8028	22.6084	NaN	NaN	NaN	NaN						TLD				809	2.3	1	0.999	2	12	0	Epidinium.cattanei.SAG3.g3574.t1	Epidinium.cattanei.SAG3.g4084.t1, Epidinium.caudatum.SAG1.g4977.t1, Epidinium.caudatum.SAG1.g50811.t1, Eremoplastron.rostratum.SAG2.g3553.t1, Ophryoscolex.caudatus.SAGT3.g30815.t1, Ophryoscolex.caudatus.SAGT3.g5996.t1	Epidinium.cattanei.SAG3.g3574.t1
	Epidinium.cattanei.SAG3.g35813.t1	NaN	25.431	24.146	24.3133	NaN	22.4625	NaN	NaN						Ribosomal protein S19				210	12.4	1	0.999	3	24	14	Epidinium.cattanei.SAG3.g35813.t1		Epidinium.cattanei.SAG3.g35813.t1
	Epidinium.cattanei.SAG3.g35852.t1	NaN	23.8279	23.3175	23.4731	NaN	NaN	NaN	NaN				K03094		Skp1 family, dimerisation domain;Skp1 family, tetramerisation domain				159	7.5	1	0.999	3	5	0	Epidinium.cattanei.SAG3.g35852.t1	Epidinium.cattanei.SAG3.g37200.t1, Epidinium.caudatum.SAG1.g14822.t1, Epidinium.caudatum.SAG1.g30350.t1	Epidinium.cattanei.SAG3.g35852.t1
	Epidinium.cattanei.SAG3.g3591.t1	NaN	24.7139	23.1349	NaN	NaN	NaN	NaN	NaN						EF-hand domain pair				823	10.8	1	0.999	8	13	0	Epidinium.cattanei.SAG3.g3591.t1		Epidinium.cattanei.SAG3.g3591.t1
	Epidinium.cattanei.SAG3.g36383.t1	NaN	24.2718	22.8118	NaN	NaN	NaN	NaN	NaN				K03152		DJ-1/PfpI family				185	13.5	1	0.999	3	11	0	Epidinium.cattanei.SAG3.g36383.t1	Metadinium.minomm.SAG1.g23979.t1	Epidinium.cattanei.SAG3.g36383.t1
	Epidinium.cattanei.SAG3.g36400.t1	NaN	25.907	25.9015	22.6309	NaN	23.0021	NaN	NaN										176	40.3	1	0.999	6	32	1	Epidinium.cattanei.SAG3.g36400.t1		Epidinium.cattanei.SAG3.g36400.t1
	Epidinium.cattanei.SAG3.g3644.t1	NaN	24.9228	22.3247	NaN	NaN	NaN	NaN	NaN				K05349	GH3	Fibronectin type III-like domain;Glycosyl hydrolase family 3 C-terminal domain;Glycosyl hydrolase family 3 N terminal domain				813	4.7	1	0.9989	6	16	0	Epidinium.cattanei.SAG3.g3644.t1		Epidinium.cattanei.SAG3.g3644.t1
	Epidinium.cattanei.SAG3.g36455.t1	NaN	28.8148	28.3353	27.2731	23.6233	26.7964	NaN	NaN										173	53.6	1	0.999	9	107	3	Epidinium.cattanei.SAG3.g36455.t1		Epidinium.cattanei.SAG3.g36455.t1
	Epidinium.cattanei.SAG3.g36502.t1	NaN	22.9862	24.6047	NaN	NaN	NaN	NaN	NaN						PCI domain				220	24.1	1	0.9987	6	14	4	Epidinium.cattanei.SAG3.g36502.t1		Epidinium.cattanei.SAG3.g36502.t1
	Epidinium.cattanei.SAG3.g36535.t1	25.4005	28.5909	27.8643	28.1937	23.9189	27.3186	25.0673	NaN				K02882		Ribosomal proteins 50S-L18Ae/60S-L20/60S-L18A				181	62.4	1	0.999	12	126	0	Epidinium.cattanei.SAG3.g36535.t1		Epidinium.cattanei.SAG3.g36535.t1
	Epidinium.cattanei.SAG3.g36766.t1	NaN	24.418	24.9943	22.8073	NaN	NaN	NaN	NaN										207	31.4	1	0.999	4	17	6	Epidinium.cattanei.SAG3.g36766.t1		Epidinium.cattanei.SAG3.g36766.t1
	Epidinium.cattanei.SAG3.g36944.t1	NaN	23.5023	22.8532	NaN	NaN	NaN	NaN	NaN				K02901		KOW motif;Ribosomal L27e protein family				188	15.4	1	0.999	7	7	1	Epidinium.cattanei.SAG3.g36944.t1		Epidinium.cattanei.SAG3.g36944.t1
	Epidinium.cattanei.SAG3.g36991.t1	NaN	24.8662	25.7209	NaN	NaN	23.323	NaN	NaN				K03768		Cyclophilin type peptidyl-prolyl cis-trans isomerase/CLD				173	19.7	1	0.9988	5	18	0	Epidinium.cattanei.SAG3.g36991.t1		Epidinium.cattanei.SAG3.g36991.t1
	Epidinium.cattanei.SAG3.g37016.t1	NaN	24.7464	24.1345	23.015	NaN	NaN	NaN	NaN										192	17.7	1	0.9989	4	11	11	Epidinium.cattanei.SAG3.g37016.t1		Epidinium.cattanei.SAG3.g37016.t1
	Epidinium.cattanei.SAG3.g37129.t1	NaN	24.4825	23.8311	23.0944	NaN	NaN	NaN	NaN										276	7.6	1	0.999	2	14	6	Epidinium.cattanei.SAG3.g37129.t1		Epidinium.cattanei.SAG3.g37129.t1
	Epidinium.cattanei.SAG3.g37163.t1	NaN	21.9924	22.7653	NaN	NaN	NaN	NaN	NaN						Proteasome subunit				210	6.7	0.98	0.999	5	4	0	Epidinium.cattanei.SAG3.g37163.t1	Epidinium.caudatum.SAG1.g8525.t1	Epidinium.cattanei.SAG3.g37163.t1
	Epidinium.cattanei.SAG3.g374.t1	NaN	22.0319	22.3097	NaN	NaN	NaN	NaN	NaN						EF-hand domain pair				831	1.8	1	0.9867	3	6	0	Epidinium.cattanei.SAG3.g374.t1		Epidinium.cattanei.SAG3.g374.t1
	Epidinium.cattanei.SAG3.g37493.t1	NaN	23.3585	22.8501	22.9007	NaN	NaN	NaN	NaN										261	3.4	0.72	0.982	1	7	0	Epidinium.cattanei.SAG3.g37493.t1	Epidinium.cattanei.SAG3.g39118.t1	Epidinium.cattanei.SAG3.g37493.t1
	Epidinium.cattanei.SAG3.g37736.t1	NaN	24.9459	NaN	23.3104	NaN	NaN	NaN	NaN				K02975		S25 ribosomal protein				160	27.5	1	0.9988	6	8	4	Epidinium.cattanei.SAG3.g37736.t1		Epidinium.cattanei.SAG3.g37736.t1
	Epidinium.cattanei.SAG3.g3775.t1	NaN	26.1933	26.2551	24.8045	NaN	24.5908	21.8968	NaN				K01886		Glutaminyl-tRNA synthetase, non-specific RNA binding region part 1;tRNA synthetases class I (E and Q), anti-codon binding domain;tRNA synthetases class I (E and Q), catalytic domain				797	30.5	1	0.999	24	81	7	Epidinium.cattanei.SAG3.g3775.t1		Epidinium.cattanei.SAG3.g3775.t1
	Epidinium.cattanei.SAG3.g37938.t1	NaN	25.1238	NaN	23.3503	NaN	NaN	NaN	NaN				K02875		Ribosomal protein L14				125	18.4	1	0.9989	7	11	2	Epidinium.cattanei.SAG3.g37938.t1		Epidinium.cattanei.SAG3.g37938.t1
	Epidinium.cattanei.SAG3.g38143.t1	NaN	27.3024	26.1498	24.8918	NaN	NaN	NaN	NaN										230	19.6	1	0.999	5	45	15	Epidinium.cattanei.SAG3.g38143.t1		Epidinium.cattanei.SAG3.g38143.t1
	Epidinium.cattanei.SAG3.g38162.t1	23.5057	23.8555	23.9543	NaN	NaN	23.4906	23.0898	NaN						Ras family				209	14.4	1	0.9973	3	17	0	Epidinium.cattanei.SAG3.g38162.t1		Epidinium.cattanei.SAG3.g38162.t1
	Epidinium.cattanei.SAG3.g38263.t1	NaN	22.5393	22.5859	NaN	NaN	NaN	NaN	NaN										187	11.2	1	0.9959	2	6	6	Epidinium.cattanei.SAG3.g38263.t1		Epidinium.cattanei.SAG3.g38263.t1
	Epidinium.cattanei.SAG3.g38497.t1	NaN	24.4871	NaN	25.1719	NaN	NaN	NaN	NaN										243	4.1	0	0.9805	2	9	0	Epidinium.cattanei.SAG3.g38497.t1	Ophryoscolex.caudatus.SAGT3.g65550.t1	Epidinium.cattanei.SAG3.g38497.t1
	Epidinium.cattanei.SAG3.g3851.t1	NaN	26.4009	25.4002	25.3084	NaN	23.2857	NaN	NaN					GH5_4	Cellulase (glycosyl hydrolase family 5)				758	10.8	1	0.999	9	41	3	Epidinium.cattanei.SAG3.g3851.t1		Epidinium.cattanei.SAG3.g3851.t1
	Epidinium.cattanei.SAG3.g3856.t1	NaN	26.5336	26.4834	25.6299	22.4054	22.3109	NaN	NaN				K02932		Ribosomal L18 C-terminal region;Ribosomal large subunit proteins 60S L5, and 50S L18				359	27.3	1	0.999	13	56	13	Epidinium.cattanei.SAG3.g3856.t1		Epidinium.cattanei.SAG3.g3856.t1
	Epidinium.cattanei.SAG3.g38640.t1	NaN	24.5863	22.794	25.1287	NaN	NaN	NaN	NaN				K02993		Ribosomal protein S7e				186	10.2	1	0.999	6	9	0	Epidinium.cattanei.SAG3.g38640.t1	Epidinium.caudatum.SAG1.g37676.t1, Epidinium.caudatum.SAG1.g38753.t1	Epidinium.cattanei.SAG3.g38640.t1
	Epidinium.cattanei.SAG3.g38750.t1	NaN	26.0004	25.5187	26.01	NaN	23.9418	NaN	NaN				K02981		Ribosomal protein S5, C-terminal domain;Ribosomal protein S5, N-terminal domain				227	24.7	1	0.999	10	25	0	Epidinium.cattanei.SAG3.g38750.t1		Epidinium.cattanei.SAG3.g38750.t1
	Epidinium.cattanei.SAG3.g38946.t1	NaN	23.6519	24.0208	NaN	NaN	NaN	NaN	NaN										196	11.2	1	0.999	2	8	0	Epidinium.cattanei.SAG3.g38946.t1	Epidinium.cattanei.SAG3.g39374.t1	Epidinium.cattanei.SAG3.g38946.t1
	Epidinium.cattanei.SAG3.g38992.t1	NaN	23.3174	23.0309	NaN	NaN	NaN	NaN	NaN										131	6.9	0.92	0.9961	1	5	0	Epidinium.cattanei.SAG3.g38992.t1	Epidinium.cattanei.SAG3.g39393.t1, Epidinium.caudatum.SAG1.g20865.t1, Epidinium.caudatum.SAG1.g39395.t1, Ophryoscolex.caudatus.SAGT3.g49091.t1, Polyplastron.multivesiculatum.SAGT3.g24903.t1, Polyplastron.multivesiculatum.SAGT3.g24923.t1	Epidinium.cattanei.SAG3.g38992.t1
	Epidinium.cattanei.SAG3.g39061.t1	NaN	28.9696	28.5448	27.8383	NaN	27.1398	NaN	NaN					CBM79	Domain of unknown function (DUF5620)				156	65.4	1	0.999	9	103	33	Epidinium.cattanei.SAG3.g39061.t1		Epidinium.cattanei.SAG3.g39061.t1
	Epidinium.cattanei.SAG3.g39430.t1	NaN	21.8529	22.597	NaN	NaN	NaN	NaN	NaN						F-actin capping protein alpha subunit				214	9.8	1	0.999	4	3	3	Epidinium.cattanei.SAG3.g39430.t1		Epidinium.cattanei.SAG3.g39430.t1
	Epidinium.cattanei.SAG3.g39441.t1	NaN	25.1169	24.047	22.8723	NaN	NaN	NaN	NaN				K02960		Ribosomal protein S9/S16				148	39.2	1	0.999	12	17	0	Epidinium.cattanei.SAG3.g39441.t1		Epidinium.cattanei.SAG3.g39441.t1
	Epidinium.cattanei.SAG3.g39600.t1	NaN	24.9705	23.2446	23.753	NaN	NaN	NaN	NaN				K02918		Ribosomal L29 protein				136	22.1	1	0.9982	6	11	0	Epidinium.cattanei.SAG3.g39600.t1	Epidinium.cattanei.SAG3.g49286.t1, Epidinium.caudatum.SAG1.g39830.t1	Epidinium.cattanei.SAG3.g39600.t1
	Epidinium.cattanei.SAG3.g39652.t1	NaN	26.918	26.202	25.4955	NaN	23.3575	NaN	NaN										103	49.5	1	0.999	6	80	1	Epidinium.cattanei.SAG3.g39652.t1		Epidinium.cattanei.SAG3.g39652.t1
	Epidinium.cattanei.SAG3.g39822.t1	NaN	26.9284	25.3129	26.4931	NaN	NaN	NaN	NaN						Adenylate kinase				158	20.9	1	0.999	11	38	12	Epidinium.cattanei.SAG3.g39822.t1		Epidinium.cattanei.SAG3.g39822.t1
	Epidinium.cattanei.SAG3.g39910.t1	NaN	20.9704	NaN	24.1686	NaN	NaN	NaN	NaN						TB2/DP1, HVA22 family				113	16.9	1	0.9979	3	4	2	Epidinium.cattanei.SAG3.g39910.t1		Epidinium.cattanei.SAG3.g39910.t1
	Epidinium.cattanei.SAG3.g39924.t1	22.9908	27.0736	27.2071	26.3359	22.8817	26.205	NaN	NaN				K05765		Cofilin/tropomyosin-type actin-binding protein				137	35	1	0.999	10	40	9	Epidinium.cattanei.SAG3.g39924.t1		Epidinium.cattanei.SAG3.g39924.t1
	Epidinium.cattanei.SAG3.g40018.t1	NaN	24.5155	24.6431	24.8986	NaN	NaN	NaN	NaN				K02503		HIT domain				128	18.8	1	0.999	3	16	0	Epidinium.cattanei.SAG3.g40018.t1	Ophryoscolex.caudatus.SAGT3.g39272.t1	Epidinium.cattanei.SAG3.g40018.t1
	Epidinium.cattanei.SAG3.g40248.t1	NaN	24.5004	22.945	NaN	NaN	NaN	NaN	NaN					CBM79	Domain of unknown function (DUF5620)				132	14.4	1	0.999	8	6	6	Epidinium.cattanei.SAG3.g40248.t1		Epidinium.cattanei.SAG3.g40248.t1
	Epidinium.cattanei.SAG3.g40433.t1	NaN	23.859	24.2343	24.9232	NaN	23.8742	NaN	NaN				K02969		Ribosomal protein S10p/S20e				123	26	1	0.9989	6	16	0	Epidinium.cattanei.SAG3.g40433.t1	Epidinium.caudatum.SAG1.g39096.t1	Epidinium.cattanei.SAG3.g40433.t1
	Epidinium.cattanei.SAG3.g40512.t1	NaN	22.7522	22.2439	NaN	NaN	NaN	NaN	NaN										109	17.4	0.99	0.999	2	8	0	Epidinium.cattanei.SAG3.g40512.t1		Epidinium.cattanei.SAG3.g40512.t1
	Epidinium.cattanei.SAG3.g41006.t1	NaN	23.9311	24.1499	NaN	NaN	NaN	NaN	NaN						Calponin homology (CH) domain				139	15.8	1	0.999	5	4	4	Epidinium.cattanei.SAG3.g41006.t1		Epidinium.cattanei.SAG3.g41006.t1
	Epidinium.cattanei.SAG3.g41541.t1	NaN	23.7654	23.3234	NaN	NaN	NaN	NaN	NaN										130	22.3	1	0.999	3	9	6	Epidinium.cattanei.SAG3.g41541.t1		Epidinium.cattanei.SAG3.g41541.t1
	Epidinium.cattanei.SAG3.g41707.t1	NaN	24.178	23.2456	22.8764	NaN	NaN	NaN	NaN										3863	1.5	1	0.999	10	11	4	Epidinium.cattanei.SAG3.g41707.t1		Epidinium.cattanei.SAG3.g41707.t1
	Epidinium.cattanei.SAG3.g41954.t1	NaN	24.0951	24.1058	23.4968	NaN	NaN	NaN	NaN				K03028		26S proteasome non-ATPase regulatory subunit RPN1 C-terminal;Proteasome/cyclosome repeat;RPN1 N-terminal domain				890	6.4	1	0.9988	6	13	0	Epidinium.cattanei.SAG3.g41954.t1		Epidinium.cattanei.SAG3.g41954.t1
	Epidinium.cattanei.SAG3.g42375.t1	NaN	24.1229	22.6569	22.7835	NaN	NaN	NaN	NaN				K16489		IQ calmodulin-binding motif				1640	3.1	1	0.9989	10	20	1	Epidinium.cattanei.SAG3.g42375.t1		Epidinium.cattanei.SAG3.g42375.t1
	Epidinium.cattanei.SAG3.g42455.t1	25.9044	27.5003	27.5239	27.6285	24.7611	26.9824	25.4231	NaN						Annexin				454	35.8	1	0.999	15	120	28	Epidinium.cattanei.SAG3.g42455.t1		Epidinium.cattanei.SAG3.g42455.t1
	Epidinium.cattanei.SAG3.g4256.t1	NaN	26.4322	26.2604	24.0697	21.4864	NaN	NaN	NaN					GH5_4	Cellulase (glycosyl hydrolase family 5)				701	10.6	1	0.999	8	43	7	Epidinium.cattanei.SAG3.g4256.t1		Epidinium.cattanei.SAG3.g4256.t1
	Epidinium.cattanei.SAG3.g42610.t1	NaN	23.0097	22.4082	NaN	NaN	NaN	NaN	NaN						Adenylate kinase				1001	3.6	1	0.9984	4	8	0	Epidinium.cattanei.SAG3.g42610.t1	Epidinium.caudatum.SAG1.g18825.t1	Epidinium.cattanei.SAG3.g42610.t1
	Epidinium.cattanei.SAG3.g42952.t1	NaN	24.2994	23.5033	22.7389	NaN	NaN	NaN	NaN										1405	3.4	1	0.9986	5	10	0	Epidinium.cattanei.SAG3.g42952.t1		Epidinium.cattanei.SAG3.g42952.t1
	Epidinium.cattanei.SAG3.g43128.t1	NaN	21.1404	22.7209	NaN	NaN	NaN	NaN	NaN						Cathepsin propeptide inhibitor domain (I29);Papain family cysteine protease				393	5.9	0.99	0.999	2	5	0	Epidinium.cattanei.SAG3.g43128.t1	Epidinium.caudatum.SAG1.g34362.t1	Epidinium.cattanei.SAG3.g43128.t1
	Epidinium.cattanei.SAG3.g43308.t1	NaN	24.0629	24.2261	22.9512	NaN	NaN	NaN	NaN				K05349	GH3	Fibronectin type III-like domain;Glycosyl hydrolase family 3 C-terminal domain;Glycosyl hydrolase family 3 N terminal domain;TLD				1151	4.2	1	0.9989	7	15	4	Epidinium.cattanei.SAG3.g43308.t1		Epidinium.cattanei.SAG3.g43308.t1
	Epidinium.cattanei.SAG3.g435.t1	NaN	27.3588	26.0703	24.9059	22.362	23.7992	NaN	NaN										1824	15	1	0.999	27	77	36	Epidinium.cattanei.SAG3.g435.t1		Epidinium.cattanei.SAG3.g435.t1
	Epidinium.cattanei.SAG3.g43535.t1	23.3577	29.2613	29.16	28.4468	22.8276	28.049	22.4597	NaN										1183	32.7	1	0.999	58	250	14	Epidinium.cattanei.SAG3.g43535.t1		Epidinium.cattanei.SAG3.g43535.t1
	Epidinium.cattanei.SAG3.g43806.t1	NaN	25.6656	25.6394	24.5958	NaN	22.2864	NaN	NaN						Glycosyl transferases group 1;Phosphate acetyl/butaryl transferase;Pyridine nucleotide-disulphide oxidoreductase				856	6.9	1	0.999	7	25	10	Epidinium.cattanei.SAG3.g43806.t1		Epidinium.cattanei.SAG3.g43806.t1
	Epidinium.cattanei.SAG3.g44000.t1	NaN	26.4309	25.5601	24.8016	NaN	NaN	NaN	NaN				K01192	GH2	Ig-fold domain;Mannosidase Ig/CBM-like domain				824	16.3	1	0.999	14	46	0	Epidinium.cattanei.SAG3.g44000.t1		Epidinium.cattanei.SAG3.g44000.t1
	Epidinium.cattanei.SAG3.g44065.t1	NaN	23.6734	22.8244	NaN	NaN	NaN	NaN	NaN										993	3	1	0.999	13	8	7	Epidinium.cattanei.SAG3.g44065.t1		Epidinium.cattanei.SAG3.g44065.t1
	Epidinium.cattanei.SAG3.g441.t1	NaN	26.0456	26.464	24.2013	NaN	23.8978	NaN	NaN										1835	10.1	1	0.999	19	46	6	Epidinium.cattanei.SAG3.g441.t1		Epidinium.cattanei.SAG3.g441.t1
	Epidinium.cattanei.SAG3.g44163.t1	NaN	NaN	21.9544	NaN	NaN	23.4708	23.0707	NaN										815	1.2	0.8	0.9883	1	3	0	Epidinium.cattanei.SAG3.g44163.t1	Epidinium.caudatum.SAG1.g24916.t1, Metadinium.minomm.SAG1.g31948.t1, Ophryoscolex.caudatus.SAGT3.g37867.t1	Epidinium.cattanei.SAG3.g44163.t1
	Epidinium.cattanei.SAG3.g44845.t1	NaN	23.1742	22.6805	22.4764	NaN	NaN	NaN	NaN						EF-hand domain pair				872	5.6	1	0.999	6	11	0	Epidinium.cattanei.SAG3.g44845.t1		Epidinium.cattanei.SAG3.g44845.t1
	Epidinium.cattanei.SAG3.g45551.t1	NaN	25.4176	25.2538	24.169	NaN	NaN	NaN	NaN				K02564		Glucosamine-6-phosphate isomerases/6-phosphogluconolactonase				300	17.9	1	0.999	5	20	14	Epidinium.cattanei.SAG3.g45551.t1		Epidinium.cattanei.SAG3.g45551.t1
	Epidinium.cattanei.SAG3.g456.t1	NaN	23.5919	23.1596	NaN	NaN	NaN	NaN	NaN										1832	2.8	1	0.9989	10	7	6	Epidinium.cattanei.SAG3.g456.t1		Epidinium.cattanei.SAG3.g456.t1
	Epidinium.cattanei.SAG3.g45639.t1	NaN	25.6857	24.9297	23.2163	23.9329	24.7192	NaN	21.8626				K02145		ATP synthase alpha/beta family, beta-barrel domain;ATP synthase alpha/beta family, nucleotide-binding domain;ATPsynthase alpha/beta subunit N-term extension				600	25.2	1	0.999	13	50	0	Epidinium.cattanei.SAG3.g45639.t1		Epidinium.cattanei.SAG3.g45639.t1
	Epidinium.cattanei.SAG3.g45767.t1	NaN	21.6995	23.1517	NaN	NaN	NaN	NaN	NaN										137	10.9	0.98	0.9989	1	4	0	Epidinium.cattanei.SAG3.g45767.t1	Epidinium.caudatum.SAG1.g12858.t1	Epidinium.cattanei.SAG3.g45767.t1
	Epidinium.cattanei.SAG3.g4599.t1	NaN	23.0109	21.7378	NaN	NaN	NaN	NaN	NaN				K01881		Aminoacyl-tRNA editing domain;Anticodon binding domain;Prolyl-tRNA synthetase, C-terminal;tRNA synthetase class II core domain (G, H, P, S and T)				715	6.6	1	0.999	13	8	2	Epidinium.cattanei.SAG3.g4599.t1		Epidinium.cattanei.SAG3.g4599.t1
	Epidinium.cattanei.SAG3.g45998.t1	NaN	23.6363	23.0541	23.1534	NaN	NaN	NaN	NaN					CE6	Carbohydrate esterase, sialic acid-specific acetylesterase				461	9.5	1	0.999	4	15	1	Epidinium.cattanei.SAG3.g45998.t1		Epidinium.cattanei.SAG3.g45998.t1
	Epidinium.cattanei.SAG3.g46289.t1	NaN	25.8588	24.3503	24.1707	NaN	NaN	NaN	NaN						PX domain				502	14.9	1	0.999	7	23	8	Epidinium.cattanei.SAG3.g46289.t1		Epidinium.cattanei.SAG3.g46289.t1
	Epidinium.cattanei.SAG3.g46776.t1	NaN	26.8955	26.4057	24.6897	NaN	24.8951	23.112	NaN				K09496		TCP-1/cpn60 chaperonin family				541	37.3	1	0.999	16	76	7	Epidinium.cattanei.SAG3.g46776.t1		Epidinium.cattanei.SAG3.g46776.t1
	Epidinium.cattanei.SAG3.g46931.t1	NaN	26.4692	24.038	24.0857	NaN	NaN	NaN	NaN						Calponin homology (CH) domain				629	2.4	1	0.999	13	15	15	Epidinium.cattanei.SAG3.g46931.t1		Epidinium.cattanei.SAG3.g46931.t1
	Epidinium.cattanei.SAG3.g4698.t1	NaN	21.6237	22.6144	NaN	NaN	NaN	NaN	NaN										115	8.7	0.76	0.9859	1	3	3	Epidinium.cattanei.SAG3.g4698.t1		Epidinium.cattanei.SAG3.g4698.t1
	Epidinium.cattanei.SAG3.g47091.t1	NaN	26.6746	25.9283	26.1491	NaN	24.5173	NaN	NaN						Calponin homology (CH) domain				667	15.3	1	0.999	30	37	34	Epidinium.cattanei.SAG3.g47091.t1		Epidinium.cattanei.SAG3.g47091.t1
	Epidinium.cattanei.SAG3.g47285.t1	NaN	23.3129	22.5087	NaN	NaN	NaN	NaN	NaN										579	7.3	1	0.999	5	8	0	Epidinium.cattanei.SAG3.g47285.t1	Epidinium.caudatum.SAG1.g29234.t1	Epidinium.cattanei.SAG3.g47285.t1
	Epidinium.cattanei.SAG3.g4764.t1	NaN	25.3592	25.9793	22.8144	NaN	24.0126	23.5809	NaN						Dynamin central region;Dynamin family;Dynamin GTPase effector domain				691	13.6	0.94	0.999	15	41	0	Epidinium.cattanei.SAG3.g4764.t1	Epidinium.cattanei.SAG3.g5261.t1	Epidinium.cattanei.SAG3.g4764.t1
	Epidinium.cattanei.SAG3.g47725.t1	NaN	24.1191	24.8877	NaN	NaN	NaN	NaN	NaN										511	16	1	0.999	5	15	7	Epidinium.cattanei.SAG3.g47725.t1		Epidinium.cattanei.SAG3.g47725.t1
	Epidinium.cattanei.SAG3.g481.t1	NaN	22.4928	24.4691	NaN	NaN	NaN	NaN	NaN										1843	2.3	1	0.9773	10	6	3	Epidinium.cattanei.SAG3.g481.t1		Epidinium.cattanei.SAG3.g481.t1
	Epidinium.cattanei.SAG3.g49029.t1	NaN	24.5707	25.0575	24.75	NaN	NaN	23.2349	NaN										133	6	0.78	0.9872	1	9	0	Epidinium.cattanei.SAG3.g49029.t1	Ostracodinium.dentatum.SAG1.g33260.t1, concoct.6_sub_k87_14281618_4	Epidinium.cattanei.SAG3.g49029.t1
	Epidinium.cattanei.SAG3.g49040.t1	NaN	24.4707	22.1233	NaN	NaN	NaN	NaN	NaN						Thioredoxin;Thioredoxin-like domain				453	9.7	1	0.999	9	11	1	Epidinium.cattanei.SAG3.g49040.t1		Epidinium.cattanei.SAG3.g49040.t1
	Epidinium.cattanei.SAG3.g4913.t1	NaN	24.4485	23.7023	22.4192	NaN	23.2128	NaN	NaN				K01883		tRNA synthetases class I (C) catalytic domain				653	7.5	1	0.9989	5	17	0	Epidinium.cattanei.SAG3.g4913.t1	Epidinium.caudatum.SAG1.g5942.t1	Epidinium.cattanei.SAG3.g4913.t1
	Epidinium.cattanei.SAG3.g49245.t1	NaN	22.592	NaN	24.1135	NaN	NaN	NaN	NaN						Domain of unknown function (DUF1899)				494	5.3	1	0.9979	3	6	2	Epidinium.cattanei.SAG3.g49245.t1		Epidinium.cattanei.SAG3.g49245.t1
	Epidinium.cattanei.SAG3.g4967.t1	NaN	23.255	NaN	22.9297	NaN	NaN	NaN	NaN				K02873		Elongation factor Tu C-terminal domain;Elongation factor Tu GTP binding domain;Ribosomal protein L13e				558	3.9	1	0.9987	19	6	0	Epidinium.cattanei.SAG3.g4967.t1		Epidinium.cattanei.SAG3.g4967.t1
	Epidinium.cattanei.SAG3.g49881.t1	23.6894	28.8614	28.4489	28.3474	23.4621	26.8774	NaN	NaN					CBM79	Domain of unknown function (DUF5620)				340	17.6	1	0.999	6	74	33	Epidinium.cattanei.SAG3.g49881.t1		Epidinium.cattanei.SAG3.g49881.t1
	Epidinium.cattanei.SAG3.g503.t1	NaN	21.9482	NaN	22.4841	NaN	NaN	NaN	NaN				K19676						1725	3.7	1	0.999	6	7	0	Epidinium.cattanei.SAG3.g503.t1		Epidinium.cattanei.SAG3.g503.t1
	Epidinium.cattanei.SAG3.g504.t1	NaN	29.1853	29.4285	28.3199	24.4272	27.6736	25.6066	NaN				K04646		Clathrin-H-link;Region in Clathrin and VPS				1744	42.9	1	0.999	67	443	14	Epidinium.cattanei.SAG3.g504.t1		Epidinium.cattanei.SAG3.g504.t1
	Epidinium.cattanei.SAG3.g50692.t1	NaN	25.3258	24.8707	NaN	NaN	NaN	NaN	NaN					CE6	Carbohydrate esterase, sialic acid-specific acetylesterase				438	6.7	1	0.999	3	13	0	Epidinium.cattanei.SAG3.g50692.t1		Epidinium.cattanei.SAG3.g50692.t1
	Epidinium.cattanei.SAG3.g50983.t1	NaN	26.2112	25.862	24.5717	22.8533	23.9555	NaN	NaN						EF-1 guanine nucleotide exchange domain				220	38.6	1	0.999	11	56	5	Epidinium.cattanei.SAG3.g50983.t1		Epidinium.cattanei.SAG3.g50983.t1
	Epidinium.cattanei.SAG3.g51088.t1	25.0823	27.1461	26.9583	26.583	NaN	23.2218	23.7079	NaN						Ras family				199	44.2	1	0.999	9	44	0	Epidinium.cattanei.SAG3.g51088.t1	Epidinium.caudatum.SAG1.g36084.t1	Epidinium.cattanei.SAG3.g51088.t1
	Epidinium.cattanei.SAG3.g51661.t1	NaN	24.1168	23.574	22.5298	NaN	21.875	NaN	NaN						MORN repeat				256	13.3	1	0.999	9	13	10	Epidinium.cattanei.SAG3.g51661.t1		Epidinium.cattanei.SAG3.g51661.t1
	Epidinium.cattanei.SAG3.g5169.t1	23.1399	28.6697	28.5188	28.0035	NaN	26.8442	NaN	NaN				K01179	GH9	Glycosyl hydrolase family 9				606	28.9	1	0.999	15	105	32	Epidinium.cattanei.SAG3.g5169.t1		Epidinium.cattanei.SAG3.g5169.t1
	Epidinium.cattanei.SAG3.g52028.t1	NaN	24.9264	23.1778	23.3144	NaN	NaN	NaN	NaN										233	17.6	1	0.9989	5	13	7	Epidinium.cattanei.SAG3.g52028.t1		Epidinium.cattanei.SAG3.g52028.t1
	Epidinium.cattanei.SAG3.g52356.t1	NaN	27.065	25.8858	24.6412	NaN	24.32	23.1826	NaN										198	24.7	1	0.999	4	41	0	Epidinium.cattanei.SAG3.g52356.t1		Epidinium.cattanei.SAG3.g52356.t1
	Epidinium.cattanei.SAG3.g52717.t1	NaN	24.2171	22.2924	23.4075	NaN	NaN	NaN	NaN						EF-hand domain pair				211	17.1	1	0.9989	3	13	0	Epidinium.cattanei.SAG3.g52717.t1		Epidinium.cattanei.SAG3.g52717.t1
	Epidinium.cattanei.SAG3.g5304.t1	NaN	24.9381	24.254	23.5375	22.9075	24.8747	NaN	NaN						Peptidase dimerisation domain;Peptidase family M20/M25/M40				461	15.8	1	0.999	6	35	0	Epidinium.cattanei.SAG3.g5304.t1		Epidinium.cattanei.SAG3.g5304.t1
	Epidinium.cattanei.SAG3.g53472.t1	NaN	25.003	24.7513	23.2193	NaN	23.4509	NaN	NaN				K03784		Phosphorylase superfamily				185	22.2	1	0.999	4	18	2	Epidinium.cattanei.SAG3.g53472.t1		Epidinium.cattanei.SAG3.g53472.t1
	Epidinium.cattanei.SAG3.g53961.t1	NaN	26.2352	22.9417	22.3745	NaN	25.1305	NaN	NaN						Hsp70 protein				293	7.5	1	0.999	20	25	0	Epidinium.cattanei.SAG3.g53961.t1		Epidinium.cattanei.SAG3.g53961.t1
	Epidinium.cattanei.SAG3.g54067.t1	NaN	23.9726	NaN	22.7729	NaN	NaN	NaN	NaN				K12667		Oligosaccharyltransferase subunit Ribophorin II				265	10.2	1	0.9989	2	5	0	Epidinium.cattanei.SAG3.g54067.t1	Epidinium.caudatum.SAG1.g38305.t1	Epidinium.cattanei.SAG3.g54067.t1
	Epidinium.cattanei.SAG3.g54162.t1	NaN	25.9261	23.1769	NaN	NaN	NaN	NaN	NaN						Calponin homology (CH) domain				240	30.4	1	0.999	13	17	17	Epidinium.cattanei.SAG3.g54162.t1		Epidinium.cattanei.SAG3.g54162.t1
	Epidinium.cattanei.SAG3.g54288.t1	NaN	22.9132	24.1585	NaN	NaN	NaN	NaN	NaN										147	24.5	1	0.999	6	6	0	Epidinium.cattanei.SAG3.g54288.t1	Epidinium.caudatum.SAG1.g39046.t1	Epidinium.cattanei.SAG3.g54288.t1
	Epidinium.cattanei.SAG3.g54519.t1	NaN	21.0136	22.8139	NaN	NaN	NaN	NaN	NaN						Calponin homology (CH) domain				178	9.6	1	0.9987	7	2	2	Epidinium.cattanei.SAG3.g54519.t1		Epidinium.cattanei.SAG3.g54519.t1
	Epidinium.cattanei.SAG3.g55081.t1	NaN	26.1617	25.1339	25.412	NaN	NaN	NaN	NaN				K22539	PL3_2	Pectate lyase				222	17.6	1	0.999	4	25	0	Epidinium.cattanei.SAG3.g55081.t1		Epidinium.cattanei.SAG3.g55081.t1
	Epidinium.cattanei.SAG3.g5509.t1	NaN	24.8566	23.8996	23.5194	NaN	NaN	NaN	NaN				K01785		Aldose 1-epimerase				563	18.8	1	0.999	9	26	5	Epidinium.cattanei.SAG3.g5509.t1		Epidinium.cattanei.SAG3.g5509.t1
	Epidinium.cattanei.SAG3.g5558.t1	NaN	19.4698	22.1025	NaN	NaN	22.756	23.1835	NaN						emp24/gp25L/p24 family/GOLD				182	17	1	0.999	2	12	4	Epidinium.cattanei.SAG3.g5558.t1		Epidinium.cattanei.SAG3.g5558.t1
	Epidinium.cattanei.SAG3.g55692.t1	NaN	23.9586	26.0331	24.0544	NaN	23.1587	NaN	NaN										228	22.8	1	0.999	8	32	21	Epidinium.cattanei.SAG3.g55692.t1		Epidinium.cattanei.SAG3.g55692.t1
	Epidinium.cattanei.SAG3.g55958.t1	NaN	24.9111	24.0054	23.4203	NaN	NaN	NaN	NaN						Calpain family cysteine protease				216	24.1	1	0.999	4	19	18	Epidinium.cattanei.SAG3.g55958.t1		Epidinium.cattanei.SAG3.g55958.t1
	Epidinium.cattanei.SAG3.g56035.t1	NaN	24.3903	24.2565	22.7668	NaN	NaN	NaN	NaN						EF-hand domain pair				149	17.4	1	0.999	9	13	0	Epidinium.cattanei.SAG3.g56035.t1	Epidinium.caudatum.SAG1.g15039.t1	Epidinium.cattanei.SAG3.g56035.t1
	Epidinium.cattanei.SAG3.g5621.t1	NaN	24.3422	24.7636	22.7566	NaN	NaN	NaN	NaN						WD domain, G-beta repeat				620	19.2	1	0.999	13	23	0	Epidinium.cattanei.SAG3.g5621.t1	Metadinium.minomm.SAG1.g9842.t1	Epidinium.cattanei.SAG3.g5621.t1
	Epidinium.cattanei.SAG3.g5798.t1	NaN	23.6236	22.6823	22.7925	NaN	NaN	NaN	NaN				K03456						561	9.3	1	0.999	5	15	0	Epidinium.cattanei.SAG3.g5798.t1	Epidinium.caudatum.SAG1.g7128.t1	Epidinium.cattanei.SAG3.g5798.t1
	Epidinium.cattanei.SAG3.g5845.t1	NaN	24.171	24.4283	NaN	NaN	22.3285	NaN	NaN				K11143						600	15.3	1	0.999	9	20	0	Epidinium.cattanei.SAG3.g5845.t1	Epidinium.caudatum.SAG1.g24583.t1	Epidinium.cattanei.SAG3.g5845.t1
	Epidinium.cattanei.SAG3.g5938.t1	NaN	24.4731	24.2015	24.1181	NaN	NaN	NaN	NaN						Phosphoribulokinase / Uridine kinase family				556	7.7	1	0.9985	5	17	0	Epidinium.cattanei.SAG3.g5938.t1		Epidinium.cattanei.SAG3.g5938.t1
	Epidinium.cattanei.SAG3.g6.t1	NaN	25.6779	24.0567	23.0309	NaN	NaN	NaN	NaN						Filamin/ABP280 repeat				5045	3.2	1	0.999	13	27	4	Epidinium.cattanei.SAG3.g6.t1		Epidinium.cattanei.SAG3.g6.t1
	Epidinium.cattanei.SAG3.g6113.t1	NaN	22.3648	22.7038	NaN	NaN	NaN	NaN	NaN				K02145		ATP synthase alpha/beta family, beta-barrel domain;ATP synthase alpha/beta family, nucleotide-binding domain;ATPsynthase alpha/beta subunit N-term extension				602	2.3	1	0.9988	9	2	0	Epidinium.cattanei.SAG3.g6113.t1		Epidinium.cattanei.SAG3.g6113.t1
	Epidinium.cattanei.SAG3.g6225.t1	NaN	28.0462	27.7036	27.1548	23.3835	26.5975	23.4145	NaN				K01835		Phosphoglucomutase/phosphomannomutase, alpha/beta/alpha domain I;Phosphoglucomutase/phosphomannomutase, alpha/beta/alpha domain II;Phosphoglucomutase/phosphomannomutase, alpha/beta/alpha domain III				567	40	1	0.999	22	131	0	Epidinium.cattanei.SAG3.g6225.t1		Epidinium.cattanei.SAG3.g6225.t1
	Epidinium.cattanei.SAG3.g6256.t1	NaN	27.1269	26.8554	26.2751	NaN	24.929	23.0735	NaN				K03456						573	34.2	1	0.999	23	86	1	Epidinium.cattanei.SAG3.g6256.t1		Epidinium.cattanei.SAG3.g6256.t1
	Epidinium.cattanei.SAG3.g6286.t1	NaN	22.6786	23.2892	NaN	NaN	NaN	NaN	NaN				K12447		UTP--glucose-1-phosphate uridylyltransferase				560	13.9	1	0.999	8	9	0	Epidinium.cattanei.SAG3.g6286.t1		Epidinium.cattanei.SAG3.g6286.t1
	Epidinium.cattanei.SAG3.g6292.t1	NaN	23.1898	24.1678	NaN	NaN	NaN	NaN	NaN				K21841		Rab-GTPase-TBC domain;TLD				558	5.2	1	0.999	4	5	5	Epidinium.cattanei.SAG3.g6292.t1		Epidinium.cattanei.SAG3.g6292.t1
	Epidinium.cattanei.SAG3.g6388.t1	NaN	23.2529	23.9181	NaN	NaN	NaN	NaN	NaN				K09527		DnaJ domain;Tetratricopeptide repeat				526	10.6	1	0.999	6	16	0	Epidinium.cattanei.SAG3.g6388.t1		Epidinium.cattanei.SAG3.g6388.t1
	Epidinium.cattanei.SAG3.g6472.t1	NaN	25.9277	24.9268	25.2881	NaN	22.8856	NaN	NaN				K09495		TCP-1/cpn60 chaperonin family				540	41.9	1	0.999	23	75	2	Epidinium.cattanei.SAG3.g6472.t1		Epidinium.cattanei.SAG3.g6472.t1
	Epidinium.cattanei.SAG3.g650.t1	NaN	24.2514	24.6038	24.0749	NaN	NaN	NaN	NaN					GH5_4	Cellulase (glycosyl hydrolase family 5)				1646	5	1	0.999	13	18	1	Epidinium.cattanei.SAG3.g650.t1		Epidinium.cattanei.SAG3.g650.t1
	Epidinium.cattanei.SAG3.g6781.t1	NaN	22.0781	22.8453	NaN	NaN	NaN	NaN	NaN						Nucleosome assembly protein (NAP)				299	10	1	0.999	2	3	2	Epidinium.cattanei.SAG3.g6781.t1		Epidinium.cattanei.SAG3.g6781.t1
	Epidinium.cattanei.SAG3.g6820.t1	NaN	28.1763	29.0376	27.2803	NaN	26.7019	NaN	NaN						Actin				360	9.4	1	0.999	35	51	0	Epidinium.cattanei.SAG3.g6820.t1		Epidinium.cattanei.SAG3.g6820.t1
	Epidinium.cattanei.SAG3.g6998.t1	NaN	24.2609	25.8933	NaN	NaN	NaN	NaN	NaN						Ras family				350	10	1	0.999	4	10	9	Epidinium.cattanei.SAG3.g6998.t1		Epidinium.cattanei.SAG3.g6998.t1
	Epidinium.cattanei.SAG3.g7009.t1	NaN	24.819	25.1703	25.277	NaN	NaN	NaN	NaN				K09493		TCP-1/cpn60 chaperonin family				530	9.2	1	0.999	17	22	4	Epidinium.cattanei.SAG3.g7009.t1		Epidinium.cattanei.SAG3.g7009.t1
	Epidinium.cattanei.SAG3.g7017.t1	NaN	24.6459	25.4128	24.3391	NaN	23.1179	NaN	NaN				K09494		TCP-1/cpn60 chaperonin family				527	22.8	1	0.999	19	30	0	Epidinium.cattanei.SAG3.g7017.t1		Epidinium.cattanei.SAG3.g7017.t1
	Epidinium.cattanei.SAG3.g7029.t1	27.1826	30.1771	29.9664	29.9699	25.3919	28.5723	26.6557	NaN						Calponin homology (CH) domain				522	62.7	1	0.999	39	341	4	Epidinium.cattanei.SAG3.g7029.t1		Epidinium.cattanei.SAG3.g7029.t1
	Epidinium.cattanei.SAG3.g7147.t1	NaN	26.2468	26.2295	25.3321	NaN	24.4055	NaN	NaN				K09498		TCP-1/cpn60 chaperonin family				524	33.1	1	0.999	15	51	5	Epidinium.cattanei.SAG3.g7147.t1		Epidinium.cattanei.SAG3.g7147.t1
	Epidinium.cattanei.SAG3.g7275.t1	NaN	28.0138	27.8087	27.7699	NaN	27.1298	24.7294	NaN				K02989		Ribosomal protein S7p/S5e				402	37.3	1	0.999	17	143	4	Epidinium.cattanei.SAG3.g7275.t1		Epidinium.cattanei.SAG3.g7275.t1
	Epidinium.cattanei.SAG3.g7328.t1	NaN	NaN	23.2222	23.4495	NaN	NaN	NaN	NaN						PX domain				508	3.5	1	0.9906	12	5	2	Epidinium.cattanei.SAG3.g7328.t1		Epidinium.cattanei.SAG3.g7328.t1
	Epidinium.cattanei.SAG3.g7517.t1	NaN	23.5615	23.1032	NaN	NaN	NaN	NaN	NaN				K07407	GH27	Alpha galactosidase A;Alpha galactosidase C-terminal beta sandwich domain;Ricin-type beta-trefoil lectin domain				487	4.9	1	0.999	2	7	1	Epidinium.cattanei.SAG3.g7517.t1		Epidinium.cattanei.SAG3.g7517.t1
	Epidinium.cattanei.SAG3.g7600.t1	NaN	26.2747	26.0586	25.4482	NaN	22.7779	22.8153	NaN				K23029		DM10 domain				482	26.6	0.99	0.999	14	51	0	Epidinium.cattanei.SAG3.g7600.t1	Epidinium.caudatum.SAG1.g46927.t1	Epidinium.cattanei.SAG3.g7600.t1
	Epidinium.cattanei.SAG3.g7672.t1	NaN	23.9923	23.9607	23.7048	NaN	NaN	NaN	NaN						Armadillo/beta-catenin-like repeat				496	23.2	1	0.999	9	18	2	Epidinium.cattanei.SAG3.g7672.t1		Epidinium.cattanei.SAG3.g7672.t1
	Epidinium.cattanei.SAG3.g7680.t1	NaN	26.6533	25.4064	25.3804	NaN	25.2115	NaN	NaN				K18466		Vacuolar protein sorting-associated protein 26				479	16.9	1	0.999	13	42	1	Epidinium.cattanei.SAG3.g7680.t1		Epidinium.cattanei.SAG3.g7680.t1
	Epidinium.cattanei.SAG3.g7724.t1	25.3602	22.0219	24.1036	24.1953	NaN	NaN	NaN	NaN						Annexin				479	11.9	1	0.9985	7	25	1	Epidinium.cattanei.SAG3.g7724.t1		Epidinium.cattanei.SAG3.g7724.t1
	Epidinium.cattanei.SAG3.g7762.t1	NaN	21.4187	NaN	22.6869	NaN	NaN	NaN	NaN				K14213		Aminopeptidase P, N-terminal domain;Metallopeptidase family M24				478	4.6	1	0.999	2	3	0	Epidinium.cattanei.SAG3.g7762.t1	Epidinium.cattanei.SAG3.g7958.t1, Epidinium.caudatum.SAG1.g30791.t1, Ophryoscolex.caudatus.SAGT3.g31090.t1	Epidinium.cattanei.SAG3.g7762.t1
	Epidinium.cattanei.SAG3.g7790.t1	NaN	26.4935	26.7584	26.1586	NaN	25.2363	NaN	NaN										472	46.3	1	0.999	24	103	0	Epidinium.cattanei.SAG3.g7790.t1	Epidinium.caudatum.SAG1.g8465.t1	Epidinium.cattanei.SAG3.g7790.t1
	Epidinium.cattanei.SAG3.g7877.t1	NaN	26.2581	25.8655	25.4733	NaN	25.2796	NaN	NaN										372	31.7	1	0.999	10	65	8	Epidinium.cattanei.SAG3.g7877.t1		Epidinium.cattanei.SAG3.g7877.t1
	Epidinium.cattanei.SAG3.g7896.t1	NaN	23.5061	23.1066	23.7467	24.1083	23.7655	24.2399	NaN				K00262		Glu/Leu/Phe/Val dehydrogenase, dimerisation domain;Glutamate/Leucine/Phenylalanine/Valine dehydrogenase				452	16.6	1	0.999	13	24	14	Epidinium.cattanei.SAG3.g7896.t1		Epidinium.cattanei.SAG3.g7896.t1
	Epidinium.cattanei.SAG3.g8161.t1	NaN	23.2013	23.8989	22.7113	NaN	21.3813	NaN	NaN				K00799;K03233		Elongation factor 1 gamma, conserved domain;Glutathione S-transferase, C-terminal domain;Glutathione S-transferase, N-terminal domain				443	15.8	1	0.999	7	17	0	Epidinium.cattanei.SAG3.g8161.t1		Epidinium.cattanei.SAG3.g8161.t1
	Epidinium.cattanei.SAG3.g8236.t1	NaN	24.969	24.4682	22.1615	NaN	NaN	NaN	NaN						Domain of unknown function (DUF1899);Type of WD40 repeat				466	21.5	1	0.999	15	23	18	Epidinium.cattanei.SAG3.g8236.t1		Epidinium.cattanei.SAG3.g8236.t1
	Epidinium.cattanei.SAG3.g8287.t1	NaN	24.535	23.6255	NaN	NaN	NaN	NaN	NaN					PL9_1					413	9.7	1	0.9987	3	8	4	Epidinium.cattanei.SAG3.g8287.t1		Epidinium.cattanei.SAG3.g8287.t1
	Epidinium.cattanei.SAG3.g8310.t1	NaN	22.6389	NaN	22.6551	NaN	NaN	NaN	NaN						Protein of unknown function (DUF1015)				420	2.1	1	0.999	5	4	3	Epidinium.cattanei.SAG3.g8310.t1		Epidinium.cattanei.SAG3.g8310.t1
	Epidinium.cattanei.SAG3.g8366.t1	NaN	26.0553	24.7172	23.8861	NaN	NaN	NaN	NaN						Papain family cysteine protease				406	24.4	1	0.999	8	30	0	Epidinium.cattanei.SAG3.g8366.t1		Epidinium.cattanei.SAG3.g8366.t1
	Epidinium.cattanei.SAG3.g8438.t1	NaN	NaN	22.3021	22.5716	NaN	NaN	NaN	NaN										473	4.9	1	0.9988	3	6	1	Epidinium.cattanei.SAG3.g8438.t1		Epidinium.cattanei.SAG3.g8438.t1
	Epidinium.cattanei.SAG3.g8580.t1	NaN	25.1564	24.3127	24.3474	NaN	22.6951	NaN	NaN				K01267		Aminopeptidase I zinc metalloprotease (M18)				468	25	1	0.999	10	43	0	Epidinium.cattanei.SAG3.g8580.t1		Epidinium.cattanei.SAG3.g8580.t1
	Epidinium.cattanei.SAG3.g8619.t1	23.0441	27.4987	27.8314	26.9706	NaN	23.5981	25.0075	NaN						Glucokinase				414	39.1	1	0.999	14	79	8	Epidinium.cattanei.SAG3.g8619.t1		Epidinium.cattanei.SAG3.g8619.t1
	Epidinium.cattanei.SAG3.g8730.t1	NaN	24.1139	23.7353	23.1053	NaN	22.6411	NaN	NaN				K18584		Actin				416	9.4	0.99	0.999	4	18	0	Epidinium.cattanei.SAG3.g8730.t1		Epidinium.cattanei.SAG3.g8730.t1
	Epidinium.cattanei.SAG3.g8751.t1	NaN	23.6618	22.9699	22.0676	NaN	20.8958	NaN	NaN						Type of WD40 repeat				438	13.5	1	0.999	8	10	2	Epidinium.cattanei.SAG3.g8751.t1		Epidinium.cattanei.SAG3.g8751.t1
	Epidinium.cattanei.SAG3.g8794.t1	NaN	26.8989	26.942	25.6289	23.1008	25.6525	21.8813	NaN				K02925		Ribosomal protein L3				397	27.2	1	0.999	15	91	0	Epidinium.cattanei.SAG3.g8794.t1		Epidinium.cattanei.SAG3.g8794.t1
	Epidinium.cattanei.SAG3.g8826.t1	NaN	22.6369	22.8699	NaN	NaN	NaN	NaN	NaN						Bacterial capsule synthesis protein PGA_cap				424	3.5	0.98	0.999	1	6	0	Epidinium.cattanei.SAG3.g8826.t1	Epidinium.caudatum.SAG1.g9378.t1	Epidinium.cattanei.SAG3.g8826.t1
	Epidinium.cattanei.SAG3.g8876.t1	NaN	25.2972	24.6793	25.0724	NaN	23.0974	NaN	NaN						Thioredoxin;Thioredoxin-like domain				398	14.3	1	0.9989	7	34	0	Epidinium.cattanei.SAG3.g8876.t1		Epidinium.cattanei.SAG3.g8876.t1
	Epidinium.cattanei.SAG3.g889.t1	NaN	24.5442	24.2513	NaN	NaN	NaN	NaN	NaN						IMP dehydrogenase / GMP reductase domain				367	11.4	1	0.999	4	15	6	Epidinium.cattanei.SAG3.g889.t1		Epidinium.cattanei.SAG3.g889.t1
	Epidinium.cattanei.SAG3.g893.t1	NaN	26.1292	26.1055	25.5805	22.7463	23.8409	NaN	NaN						EF-hand domain pair				193	38.8	1	0.999	9	48	0	Epidinium.cattanei.SAG3.g893.t1	Epidinium.caudatum.SAG1.g14028.t1, Ophryoscolex.caudatus.SAGT3.g25578.t1, Ophryoscolex.caudatus.SAGT3.g46333.t1	Epidinium.cattanei.SAG3.g893.t1
	Epidinium.cattanei.SAG3.g8966.t1	NaN	24.0562	24.022	24.7445	NaN	23.3127	NaN	NaN						PX domain				440	13.4	0.99	0.999	6	22	0	Epidinium.cattanei.SAG3.g8966.t1		Epidinium.cattanei.SAG3.g8966.t1
	Epidinium.cattanei.SAG3.g9026.t1	NaN	21.6628	22.9773	NaN	NaN	NaN	NaN	NaN				K09584		Thioredoxin				420	3.6	0.98	0.999	1	4	0	Epidinium.cattanei.SAG3.g9026.t1	Epidinium.cattanei.SAG3.g9159.t1	Epidinium.cattanei.SAG3.g9026.t1
	Epidinium.cattanei.SAG3.g9044.t1	24.3886	28.8554	28.3722	28.4346	24.5467	27.2354	23.5307	NaN				K03386		Adenylate kinase;AhpC/TSA family;C-terminal domain of 1-Cys peroxiredoxin				395	55.9	1	0.999	25	157	24	Epidinium.cattanei.SAG3.g9044.t1		Epidinium.cattanei.SAG3.g9044.t1
	Epidinium.cattanei.SAG3.g9053.t1	NaN	23.6769	22.9155	NaN	NaN	NaN	NaN	NaN										366	10.9	1	0.999	3	6	2	Epidinium.cattanei.SAG3.g9053.t1		Epidinium.cattanei.SAG3.g9053.t1
	Epidinium.cattanei.SAG3.g9097.t1	NaN	22.6268	22.5523	NaN	NaN	NaN	NaN	NaN						Ras family				413	8	1	0.999	2	4	0	Epidinium.cattanei.SAG3.g9097.t1	Epidinium.caudatum.SAG1.g18341.t1	Epidinium.cattanei.SAG3.g9097.t1
	Epidinium.cattanei.SAG3.g9133.t1	NaN	25.0554	NaN	23.9496	NaN	NaN	23.8786	NaN				K00027		Malic enzyme, NAD binding domain;Malic enzyme, N-terminal domain				419	3.6	0	0.999	30	8	0	Epidinium.cattanei.SAG3.g9133.t1		Epidinium.cattanei.SAG3.g9133.t1
	Epidinium.cattanei.SAG3.g9291.t1	NaN	25.1301	26.7386	25.5719	22.9182	24.2546	22.4643	NaN						F420-0:Gamma-glutamyl ligase				372	49.2	1	0.999	14	54	2	Epidinium.cattanei.SAG3.g9291.t1		Epidinium.cattanei.SAG3.g9291.t1
	Epidinium.cattanei.SAG3.g9313.t1	NaN	23.4241	23.0716	23.9863	NaN	22.2286	NaN	NaN						Metalloenzyme superfamily				415	11.6	1	0.9988	4	16	2	Epidinium.cattanei.SAG3.g9313.t1		Epidinium.cattanei.SAG3.g9313.t1
	Epidinium.cattanei.SAG3.g9315.t1	NaN	22.1159	21.5792	NaN	NaN	NaN	NaN	NaN				K06639		Dual specificity phosphatase, catalytic domain;Dual specificity protein phosphatase, N-terminal half				375	1.9	0.74	0.9844	1	9	0	Epidinium.cattanei.SAG3.g9315.t1	Epidinium.caudatum.SAG1.g10065.t1, Ophryoscolex.caudatus.SAGT3.g62738.t1	Epidinium.cattanei.SAG3.g9315.t1
	Epidinium.cattanei.SAG3.g9323.t1	NaN	21.4185	NaN	22.7214	NaN	NaN	NaN	NaN				K12670		Oligosaccharyltransferase 48 kDa subunit beta				420	9.3	1	0.999	3	4	0	Epidinium.cattanei.SAG3.g9323.t1	Epidinium.caudatum.SAG1.g26331.t1	Epidinium.cattanei.SAG3.g9323.t1
	Epidinium.cattanei.SAG3.g9341.t1	NaN	24.9209	24.0653	24.1805	NaN	NaN	NaN	NaN						Putative tRNA binding domain				398	12.8	1	0.999	4	17	5	Epidinium.cattanei.SAG3.g9341.t1		Epidinium.cattanei.SAG3.g9341.t1
	Epidinium.cattanei.SAG3.g9362.t1	NaN	26.2021	25.5601	25.6152	NaN	23.4762	NaN	NaN				K17260		Actin				394	28.2	1	0.999	8	44	0	Epidinium.cattanei.SAG3.g9362.t1		Epidinium.cattanei.SAG3.g9362.t1
	Epidinium.cattanei.SAG3.g95.t1	NaN	25.5576	23.4763	25.641	NaN	21.8544	NaN	NaN										2849	5.4	1	0.999	41	42	8	Epidinium.cattanei.SAG3.g95.t1		Epidinium.cattanei.SAG3.g95.t1
	Epidinium.cattanei.SAG3.g9533.t1	NaN	29.3253	29.7701	28.8433	25.9546	29.0937	26.9348	NaN				K02930		60S ribosomal protein L4 C-terminal domain;Ribosomal protein L4/L1 family				417	47.9	1	0.999	22	311	14	Epidinium.cattanei.SAG3.g9533.t1		Epidinium.cattanei.SAG3.g9533.t1
	Epidinium.cattanei.SAG3.g9554.t1	NaN	23.0958	22.9612	NaN	NaN	NaN	NaN	NaN				K00799;K03233		Elongation factor 1 gamma, conserved domain;Glutathione S-transferase, C-terminal domain				401	10.2	1	0.9988	4	12	2	Epidinium.cattanei.SAG3.g9554.t1		Epidinium.cattanei.SAG3.g9554.t1
	Epidinium.cattanei.SAG3.g9592.t1	NaN	24.4962	24.3713	23.3595	NaN	NaN	NaN	NaN				K04739		Cyclic nucleotide-binding domain				400	13.3	1	0.999	7	14	0	Epidinium.cattanei.SAG3.g9592.t1	Epidinium.caudatum.SAG1.g10144.t1	Epidinium.cattanei.SAG3.g9592.t1
	Epidinium.cattanei.SAG3.g992.t1	NaN	25.2742	24.8312	24.1184	22.1519	23.0622	NaN	NaN						Malic enzyme, NAD binding domain;Malic enzyme, N-terminal domain				713	23.7	1	0.999	15	40	6	Epidinium.cattanei.SAG3.g992.t1		Epidinium.cattanei.SAG3.g992.t1
	Epidinium.caudatum.SAG1.g10083.t1	NaN	25.579	25.8157	23.5432	NaN	23.8077	NaN	NaN						Plectin/S10 domain				159	27.7	1	0.999	6	36	0	Epidinium.caudatum.SAG1.g10083.t1	Ophryoscolex.caudatus.SAGT3.g59888.t1	Epidinium.caudatum.SAG1.g10083.t1
	Epidinium.caudatum.SAG1.g10286.t1	NaN	27.4189	27.7486	26.7535	NaN	25.969	24.0854	NaN				K02865		Ribosomal protein L1p/L10e family				241	38.6	1	0.999	15	79	0	Epidinium.caudatum.SAG1.g10286.t1		Epidinium.caudatum.SAG1.g10286.t1
	Epidinium.caudatum.SAG1.g10417.t1	NaN	22.9733	23.4462	22.9583	NaN	NaN	NaN	NaN					GH5_4	Cellulase (glycosyl hydrolase family 5)				370	3.6	1	0.999	2	9	0	Epidinium.caudatum.SAG1.g10417.t1		Epidinium.caudatum.SAG1.g10417.t1
	Epidinium.caudatum.SAG1.g10488.t1	NaN	22.9959	22.879	NaN	NaN	NaN	NaN	NaN						Alcohol dehydrogenase GroES-like domain;Zinc-binding dehydrogenase				348	9.5	1	0.999	5	7	0	Epidinium.caudatum.SAG1.g10488.t1	Ophryoscolex.caudatus.SAGT3.g19521.t1	Epidinium.caudatum.SAG1.g10488.t1
	Epidinium.caudatum.SAG1.g10819.t1	NaN	23.0529	22.9324	NaN	NaN	NaN	NaN	NaN				K02932		Ribosomal L18 C-terminal region;Ribosomal large subunit proteins 60S L5, and 50S L18				358	12	1	0.999	9	8	3	Epidinium.caudatum.SAG1.g10819.t1		Epidinium.caudatum.SAG1.g10819.t1
	Epidinium.caudatum.SAG1.g11108.t1	NaN	25.4486	25.1202	NaN	NaN	NaN	NaN	NaN				K01784		GDP-mannose 4,6 dehydratase				320	39	1	0.999	10	30	0	Epidinium.caudatum.SAG1.g11108.t1		Epidinium.caudatum.SAG1.g11108.t1
	Epidinium.caudatum.SAG1.g11249.t1	NaN	24.4178	25.7604	24.3642	NaN	NaN	NaN	NaN				K00024		lactate/malate dehydrogenase, alpha/beta C-terminal domain;lactate/malate dehydrogenase, NAD binding domain				325	5.5	0.99	0.999	12	7	0	Epidinium.caudatum.SAG1.g11249.t1		Epidinium.caudatum.SAG1.g11249.t1
	Epidinium.caudatum.SAG1.g11332.t1	NaN	25.2826	23.3354	25.0769	22.1467	22.121	NaN	NaN					CBM79	Domain of unknown function (DUF5620)				291	15.1	1	0.9987	7	29	13	Epidinium.caudatum.SAG1.g11332.t1		Epidinium.caudatum.SAG1.g11332.t1
	Epidinium.caudatum.SAG1.g11520.t1	NaN	23.913	23.9554	NaN	NaN	22.1009	NaN	NaN										335	20.3	1	0.999	8	16	9	Epidinium.caudatum.SAG1.g11520.t1		Epidinium.caudatum.SAG1.g11520.t1
	Epidinium.caudatum.SAG1.g11549.t1	NaN	20.9545	23.1873	NaN	NaN	NaN	NaN	NaN						ROK family				319	5.6	1	0.999	2	3	0	Epidinium.caudatum.SAG1.g11549.t1		Epidinium.caudatum.SAG1.g11549.t1
	Epidinium.caudatum.SAG1.g1177.t1	NaN	23.8829	NaN	22.864	NaN	NaN	NaN	NaN				K01179	GH9	Glycosyl hydrolase family 9;Protein kinase domain				1501	1.5	0.99	0.9988	4	5	0	Epidinium.caudatum.SAG1.g1177.t1		Epidinium.caudatum.SAG1.g1177.t1
	Epidinium.caudatum.SAG1.g11772.t1	NaN	24.924	23.5557	23.7026	NaN	NaN	NaN	NaN				K01738		Pyridoxal-phosphate dependent enzyme				297	22.6	1	0.999	5	19	0	Epidinium.caudatum.SAG1.g11772.t1		Epidinium.caudatum.SAG1.g11772.t1
	Epidinium.caudatum.SAG1.g11919.t1	NaN	26.008	24.3654	24.846	NaN	23.9277	NaN	NaN						HMG (high mobility group) box				100	12	1	0.9979	7	14	14	Epidinium.caudatum.SAG1.g11919.t1		Epidinium.caudatum.SAG1.g11919.t1
	Epidinium.caudatum.SAG1.g12176.t1	NaN	23.6866	23.6982	23.1527	NaN	NaN	NaN	NaN						Annexin				291	10.7	1	0.999	3	13	0	Epidinium.caudatum.SAG1.g12176.t1		Epidinium.caudatum.SAG1.g12176.t1
	Epidinium.caudatum.SAG1.g12211.t1	NaN	22.8458	23.44	NaN	NaN	20.9355	NaN	NaN						Annexin				288	12.5	0.99	0.9988	3	7	0	Epidinium.caudatum.SAG1.g12211.t1	Epidinium.caudatum.SAG1.g12901.t1	Epidinium.caudatum.SAG1.g12211.t1
	Epidinium.caudatum.SAG1.g1252.t1	NaN	22.9396	23.417	22.7868	NaN	NaN	NaN	NaN						Myotubularin-like phosphatase domain				541	3.9	1	0.9918	3	11	3	Epidinium.caudatum.SAG1.g1252.t1		Epidinium.caudatum.SAG1.g1252.t1
	Epidinium.caudatum.SAG1.g12765.t1	NaN	23.4922	21.8711	22.6979	NaN	NaN	NaN	NaN				K07893		Ras family				211	14.2	0.99	0.998	3	10	0	Epidinium.caudatum.SAG1.g12765.t1	Ophryoscolex.caudatus.SAGT3.g55019.t1	Epidinium.caudatum.SAG1.g12765.t1
	Epidinium.caudatum.SAG1.g12827.t1	NaN	23.1006	22.7795	23.0734	NaN	NaN	NaN	NaN				K02984		Ribosomal S3Ae family				245	7.3	0.99	0.999	18	5	0	Epidinium.caudatum.SAG1.g12827.t1		Epidinium.caudatum.SAG1.g12827.t1
	Epidinium.caudatum.SAG1.g12918.t1	NaN	28.2854	27.8975	27.7848	NaN	26.8201	26.2926	NaN				K00940		Nucleoside diphosphate kinase				195	51.4	1	0.999	12	148	0	Epidinium.caudatum.SAG1.g12918.t1		Epidinium.caudatum.SAG1.g12918.t1
	Epidinium.caudatum.SAG1.g13043.t1	NaN	26.6069	26.6234	25.8914	24.5952	25.4179	NaN	NaN						Ribosomal protein S2				238	24.6	1	0.999	11	43	9	Epidinium.caudatum.SAG1.g13043.t1		Epidinium.caudatum.SAG1.g13043.t1
	Epidinium.caudatum.SAG1.g13496.t1	NaN	23.9063	22.9282	NaN	NaN	NaN	NaN	NaN										155	12.3	1	0.999	4	9	8	Epidinium.caudatum.SAG1.g13496.t1		Epidinium.caudatum.SAG1.g13496.t1
	Epidinium.caudatum.SAG1.g13722.t1	NaN	25.4642	25.0604	24.2833	22.6551	NaN	NaN	NaN				K02985		Ribosomal protein S3, C-terminal domain				214	21.5	1	0.999	15	32	0	Epidinium.caudatum.SAG1.g13722.t1		Epidinium.caudatum.SAG1.g13722.t1
	Epidinium.caudatum.SAG1.g13831.t1	NaN	24.8922	25.1826	24.9469	NaN	24.0181	NaN	NaN						Adenylate kinase				185	43.2	1	0.999	8	30	0	Epidinium.caudatum.SAG1.g13831.t1		Epidinium.caudatum.SAG1.g13831.t1
	Epidinium.caudatum.SAG1.g14055.t1	NaN	NaN	24.148	23.4542	NaN	24.5876	NaN	NaN				K02966		Ribosomal protein S19e				148	8.1	1	0.9981	4	5	5	Epidinium.caudatum.SAG1.g14055.t1		Epidinium.caudatum.SAG1.g14055.t1
	Epidinium.caudatum.SAG1.g14528.t1	24.4264	26.9494	27.1371	26.8763	NaN	27.016	25.0679	NaN						Ribosomal protein L7Ae/L30e/S12e/Gadd45 family				137	31.4	1	0.999	5	42	10	Epidinium.caudatum.SAG1.g14528.t1		Epidinium.caudatum.SAG1.g14528.t1
	Epidinium.caudatum.SAG1.g14650.t1	NaN	23.4641	26.217	NaN	NaN	24.6197	22.966	NaN				K03768		Cyclophilin type peptidyl-prolyl cis-trans isomerase/CLD				154	17.9	1	0.999	5	11	1	Epidinium.caudatum.SAG1.g14650.t1		Epidinium.caudatum.SAG1.g14650.t1
	Epidinium.caudatum.SAG1.g14914.t1	NaN	23.2877	23.038	NaN	NaN	NaN	NaN	NaN						Skp1 family, dimerisation domain				125	6.4	0.8	0.9886	1	4	4	Epidinium.caudatum.SAG1.g14914.t1		Epidinium.caudatum.SAG1.g14914.t1
	Epidinium.caudatum.SAG1.g14928.t1	NaN	24.0199	23.3583	22.9222	NaN	NaN	NaN	NaN						TB2/DP1, HVA22 family				128	20.7	1	0.9982	3	11	8	Epidinium.caudatum.SAG1.g14928.t1		Epidinium.caudatum.SAG1.g14928.t1
	Epidinium.caudatum.SAG1.g15032.t1	NaN	23.5073	22.9114	22.4361	NaN	NaN	NaN	NaN										106	27.4	1	0.999	3	13	0	Epidinium.caudatum.SAG1.g15032.t1		Epidinium.caudatum.SAG1.g15032.t1
	Epidinium.caudatum.SAG1.g15423.t1	NaN	24.8191	24.2143	NaN	NaN	NaN	NaN	NaN										7078	1	1	0.9987	7	17	3	Epidinium.caudatum.SAG1.g15423.t1		Epidinium.caudatum.SAG1.g15423.t1
	Epidinium.caudatum.SAG1.g15531.t1	NaN	22.5968	23.6916	23.3062	NaN	NaN	NaN	NaN										141	9.2	1	0.9988	2	10	0	Epidinium.caudatum.SAG1.g15531.t1		Epidinium.caudatum.SAG1.g15531.t1
	Epidinium.caudatum.SAG1.g15603.t1	NaN	26.9978	25.3125	25.9197	NaN	NaN	NaN	NaN				K05991	GH5_4	Cellulase (glycosyl hydrolase family 5)				3238	2.8	1	0.9967	12	45	0	Epidinium.caudatum.SAG1.g15603.t1		Epidinium.caudatum.SAG1.g15603.t1
	Epidinium.caudatum.SAG1.g15624.t1	NaN	25.1222	24.8564	24.2138	NaN	NaN	NaN	NaN				K16489		IQ calmodulin-binding motif				3383	1.1	1	0.999	29	21	5	Epidinium.caudatum.SAG1.g15624.t1		Epidinium.caudatum.SAG1.g15624.t1
	Epidinium.caudatum.SAG1.g15922.t1	30.316	27.0898	29.3088	28.2499	30.0405	30.9242	28.4049	29.5606				K02358		Amidohydrolase family;Elongation factor Tu C-terminal domain;Elongation factor Tu domain 2;Elongation factor Tu GTP binding domain				473	31.9	1	0.999	13	403	225	Epidinium.caudatum.SAG1.g15922.t1		Epidinium.caudatum.SAG1.g15922.t1
	Epidinium.caudatum.SAG1.g16314.t1	NaN	24.7486	23.1964	22.542	NaN	NaN	NaN	NaN										2163	4.5	1	0.9989	10	18	0	Epidinium.caudatum.SAG1.g16314.t1		Epidinium.caudatum.SAG1.g16314.t1
	Epidinium.caudatum.SAG1.g170.t1	NaN	27.2703	26.3421	25.4814	NaN	NaN	NaN	NaN										2846	10.4	1	0.999	34	93	10	Epidinium.caudatum.SAG1.g170.t1		Epidinium.caudatum.SAG1.g170.t1
	Epidinium.caudatum.SAG1.g17047.t1	NaN	22.0892	23.2366	NaN	NaN	NaN	NaN	NaN										376	5.1	1	0.9929	3	6	0	Epidinium.caudatum.SAG1.g17047.t1	Metadinium.minomm.SAG1.g15744.t1	Epidinium.caudatum.SAG1.g17047.t1
	Epidinium.caudatum.SAG1.g17108.t1	NaN	24.9517	23.8802	NaN	NaN	NaN	NaN	NaN						IQ calmodulin-binding motif;Myosin head (motor domain);Regulator of chromosome condensation (RCC1) repeat				1674	2.4	1	0.9989	5	10	0	Epidinium.caudatum.SAG1.g17108.t1		Epidinium.caudatum.SAG1.g17108.t1
	Epidinium.caudatum.SAG1.g17488.t1	NaN	27.7279	26.9698	27.0505	NaN	26.6081	NaN	NaN										1581	11.8	1	0.999	18	92	4	Epidinium.caudatum.SAG1.g17488.t1		Epidinium.caudatum.SAG1.g17488.t1
	Epidinium.caudatum.SAG1.g17770.t1	NaN	NaN	NaN	NaN	NaN	22.438	NaN	21.3923				K02886;K02892		Ribosomal protein L23;Ribosomal protein L4/L1 family;Ribosomal Proteins L2, C-terminal domain;Ribosomal Proteins L2, RNA binding domain				1214	0.8	0.96	0.9981	1	3	0	Epidinium.caudatum.SAG1.g17770.t1	concoct.352_sub_k87_19607903_7, utFile.325_k87_7227736_30, utFile.571_k87_4036063_37, utFile.611_k87_35221166_31	Epidinium.caudatum.SAG1.g17770.t1
	Epidinium.caudatum.SAG1.g18304.t1	NaN	25.1976	24.6971	24.6983	NaN	23.7755	NaN	NaN						CS domain;Rab-GTPase-TBC domain				1247	5	1	0.999	5	21	1	Epidinium.caudatum.SAG1.g18304.t1		Epidinium.caudatum.SAG1.g18304.t1
	Epidinium.caudatum.SAG1.g1835.t1	NaN	25.1849	24.1149	NaN	NaN	NaN	NaN	NaN				K23934		Calponin homology (CH) domain				1243	2.4	1	0.999	10	8	0	Epidinium.caudatum.SAG1.g1835.t1		Epidinium.caudatum.SAG1.g1835.t1
	Epidinium.caudatum.SAG1.g18563.t1	NaN	22.5105	22.1482	23.0498	NaN	NaN	NaN	NaN						Aldose 1-epimerase				268	3.4	1	0.9959	2	5	0	Epidinium.caudatum.SAG1.g18563.t1		Epidinium.caudatum.SAG1.g18563.t1
	Epidinium.caudatum.SAG1.g18871.t1	NaN	21.291	22.4586	NaN	NaN	NaN	23.0967	NaN				K17263		TATA-binding protein interacting (TIP20)				1236	1.6	1	0.996	9	5	4	Epidinium.caudatum.SAG1.g18871.t1		Epidinium.caudatum.SAG1.g18871.t1
	Epidinium.caudatum.SAG1.g19206.t1	NaN	21.5897	22.7625	NaN	NaN	NaN	NaN	NaN										689	3.6	1	0.9985	2	4	0	Epidinium.caudatum.SAG1.g19206.t1	Ostracodinium.dentatum.SAG1.g544.t1, Ostracodinium.gracile.SAG1.g35775.t1	Epidinium.caudatum.SAG1.g19206.t1
	Epidinium.caudatum.SAG1.g19430.t1	NaN	NaN	22.0949	22.6019	NaN	21.2615	NaN	NaN										1181	4.4	1	0.9983	5	8	0	Epidinium.caudatum.SAG1.g19430.t1		Epidinium.caudatum.SAG1.g19430.t1
	Epidinium.caudatum.SAG1.g19473.t1	25.4854	26.4126	25.4194	24.982	21.9984	22.988	22.774	NaN						ThiF family;Ubiquitin fold domain;Ubiquitin-activating enzyme E1 FCCH domain;Ubiquitin-activating enzyme E1 four-helix bundle;Ubiquitin-activating enzyme, SCCH domain				1026	20.5	1	0.999	17	63	0	Epidinium.caudatum.SAG1.g19473.t1		Epidinium.caudatum.SAG1.g19473.t1
	Epidinium.caudatum.SAG1.g19711.t1	NaN	24.9843	24.7062	25.2586	NaN	NaN	NaN	NaN						14-3-3 protein				238	29.8	1	0.999	9	21	0	Epidinium.caudatum.SAG1.g19711.t1		Epidinium.caudatum.SAG1.g19711.t1
	Epidinium.caudatum.SAG1.g19762.t1	NaN	26.8553	27.9114	25.8947	24.3982	26.4463	25.9334	NaN				K01006		PEP-utilising enzyme, mobile domain;PEP-utilising enzyme, PEP-binding domain;Pyruvate phosphate dikinase, AMP/ATP-binding domain				881	9.4	1	0.999	68	97	4	Epidinium.caudatum.SAG1.g19762.t1		Epidinium.caudatum.SAG1.g19762.t1
	Epidinium.caudatum.SAG1.g20151.t1	NaN	24.3683	23.852	NaN	NaN	NaN	23.0317	NaN				K08659		Peptidase family C69				476	10.1	1	0.999	5	18	2	Epidinium.caudatum.SAG1.g20151.t1		Epidinium.caudatum.SAG1.g20151.t1
	Epidinium.caudatum.SAG1.g20734.t1	NaN	26.0865	25.7716	25.1948	NaN	25.2399	22.8025	NaN				K10580		Dis3-like cold-shock domain 2 (CSD2);RNB domain;Rrp44-like cold shock domain;Ubiquitin-conjugating enzyme				1012	6.5	1	0.999	6	37	0	Epidinium.caudatum.SAG1.g20734.t1	Epidinium.caudatum.SAG1.g38977.t1	Epidinium.caudatum.SAG1.g20734.t1
	Epidinium.caudatum.SAG1.g21210.t1	NaN	26.3391	26.9778	25.1975	NaN	23.048	NaN	NaN				K00688	GT35	Carbohydrate phosphorylase				971	14.5	1	0.999	34	70	7	Epidinium.caudatum.SAG1.g21210.t1		Epidinium.caudatum.SAG1.g21210.t1
	Epidinium.caudatum.SAG1.g21334.t1	NaN	24.138	23.4712	24.0351	NaN	NaN	NaN	NaN						Hsp70 protein				913	4.9	1	0.9946	6	13	0	Epidinium.caudatum.SAG1.g21334.t1		Epidinium.caudatum.SAG1.g21334.t1
	Epidinium.caudatum.SAG1.g21464.t1	NaN	25.3631	24.8454	23.1604	NaN	NaN	NaN	NaN				K01218	GH26	Glycosyl hydrolase family 26				978	7.2	1	0.999	11	19	12	Epidinium.caudatum.SAG1.g21464.t1		Epidinium.caudatum.SAG1.g21464.t1
	Epidinium.caudatum.SAG1.g22412.t1	NaN	23.9435	23.0151	23.1715	NaN	NaN	NaN	NaN										627	5.1	0.99	0.999	5	11	0	Epidinium.caudatum.SAG1.g22412.t1		Epidinium.caudatum.SAG1.g22412.t1
	Epidinium.caudatum.SAG1.g22857.t1	NaN	26.7033	26.9644	25.8943	NaN	24.6053	23.94	NaN				K09499		TCP-1/cpn60 chaperonin family				585	32.2	1	0.999	19	86	0	Epidinium.caudatum.SAG1.g22857.t1		Epidinium.caudatum.SAG1.g22857.t1
	Epidinium.caudatum.SAG1.g2303.t1	NaN	26.2111	26.1462	25.2766	22.6914	25.2865	24.0895	NaN						Cation transport ATPase (P-type);Cation transporter/ATPase, N-terminus;Cation transporting ATPase, C-terminus;E1-E2 ATPase;haloacid dehalogenase-like hydrolase				1173	12.7	1	0.999	14	66	0	Epidinium.caudatum.SAG1.g2303.t1		Epidinium.caudatum.SAG1.g2303.t1
	Epidinium.caudatum.SAG1.g23306.t1	NaN	24.2095	23.4762	24.256	NaN	NaN	23.1661	NaN						Dynamin central region;Dynamin family;Leucine Rich repeat				873	5.3	1	0.9989	8	20	0	Epidinium.caudatum.SAG1.g23306.t1		Epidinium.caudatum.SAG1.g23306.t1
	Epidinium.caudatum.SAG1.g23401.t1	NaN	NaN	NaN	NaN	NaN	NaN	23.8963	22.4451				K03406		Methyl-accepting chemotaxis protein (MCP) signalling domain				298	3.4	0.88	0.9936	1	3	0	Epidinium.caudatum.SAG1.g23401.t1	Epidinium.caudatum.SAG1.g26012.t1, Maxbin_co_cow_2000.014_sub_k87_4395195_2, concoct.61_sub_k87_21359203_7, concoct.61_sub_k87_35733092_2, concoct.61_sub_k87_37701760_2, concoct.6_sub_k87_4428723_3, utFile.506_sub_k87_20888174_1, utFile.506_sub_k87_25358961_3, utFile.686_sub_k87_16977732_3	Epidinium.caudatum.SAG1.g23401.t1
	Epidinium.caudatum.SAG1.g24457.t1	NaN	22.8977	25.2934	NaN	NaN	NaN	NaN	NaN					GH5_4	Cellulase (glycosyl hydrolase family 5)				755	4.5	1	0.999	7	7	7	Epidinium.caudatum.SAG1.g24457.t1		Epidinium.caudatum.SAG1.g24457.t1
	Epidinium.caudatum.SAG1.g25366.t1	24.4562	26.1661	26.1587	26.0149	24.5161	26.3503	NaN	NaN						Cathepsin propeptide inhibitor domain (I29);Papain family cysteine protease				319	15.4	1	0.999	4	37	15	Epidinium.caudatum.SAG1.g25366.t1		Epidinium.caudatum.SAG1.g25366.t1
	Epidinium.caudatum.SAG1.g25521.t1	NaN	22.5382	22.2532	NaN	NaN	21.9487	NaN	NaN						Orn/Lys/Arg decarboxylase, C-terminal domain;Orn/Lys/Arg decarboxylase, major domain;Orn/Lys/Arg decarboxylase, N-terminal domain				714	4.1	0.98	0.999	4	9	0	Epidinium.caudatum.SAG1.g25521.t1		Epidinium.caudatum.SAG1.g25521.t1
	Epidinium.caudatum.SAG1.g25952.t1	NaN	21.4645	22.584	NaN	NaN	NaN	NaN	NaN						Ribosomal protein S21e				303	3.6	0.97	0.9987	1	5	5	Epidinium.caudatum.SAG1.g25952.t1		Epidinium.caudatum.SAG1.g25952.t1
	Epidinium.caudatum.SAG1.g26443.t1	NaN	25.7879	24.6953	NaN	NaN	NaN	NaN	NaN						Calpain family cysteine protease;MORN repeat				710	16.2	1	0.999	9	28	0	Epidinium.caudatum.SAG1.g26443.t1		Epidinium.caudatum.SAG1.g26443.t1
	Epidinium.caudatum.SAG1.g2663.t1	29.0678	31.3614	31.8187	31.0734	27.7907	30.9761	27.8296	NaN						Hsp70 protein				642	62.3	1	0.999	51	985	0	Epidinium.caudatum.SAG1.g2663.t1		Epidinium.caudatum.SAG1.g2663.t1
	Epidinium.caudatum.SAG1.g27005.t1	NaN	22.8636	22.1932	NaN	NaN	NaN	NaN	NaN						Copine				547	3.1	1	0.9969	2	4	0	Epidinium.caudatum.SAG1.g27005.t1		Epidinium.caudatum.SAG1.g27005.t1
	Epidinium.caudatum.SAG1.g27292.t1	NaN	22.3034	25.5736	NaN	NaN	24.5308	NaN	NaN				K02941		Insertion domain in 60S ribosomal protein L10P;Ribosomal protein L10				656	5.8	1	0.999	17	21	9	Epidinium.caudatum.SAG1.g27292.t1		Epidinium.caudatum.SAG1.g27292.t1
	Epidinium.caudatum.SAG1.g28055.t1	NaN	29.6692	29.263	28.6819	23.1531	26.7964	24.0969	NaN										539	66.6	1	0.999	41	322	0	Epidinium.caudatum.SAG1.g28055.t1		Epidinium.caudatum.SAG1.g28055.t1
	Epidinium.caudatum.SAG1.g28063.t1	NaN	22.1932	23.1227	NaN	NaN	NaN	NaN	NaN										428	4.9	0.98	0.999	1	4	4	Epidinium.caudatum.SAG1.g28063.t1		Epidinium.caudatum.SAG1.g28063.t1
	Epidinium.caudatum.SAG1.g2836.t1	NaN	22.0935	22.0405	NaN	NaN	NaN	NaN	NaN						TLD				1085	3.6	1	0.9985	5	4	0	Epidinium.caudatum.SAG1.g2836.t1		Epidinium.caudatum.SAG1.g2836.t1
	Epidinium.caudatum.SAG1.g28466.t1	NaN	27.464	25.2372	26.3694	NaN	25.8661	23.6194	NaN										611	13.3	1	0.999	45	64	0	Epidinium.caudatum.SAG1.g28466.t1		Epidinium.caudatum.SAG1.g28466.t1
	Epidinium.caudatum.SAG1.g2907.t1	NaN	24.4905	24.2303	23.9849	NaN	NaN	NaN	NaN						Metallo-beta-lactamase superfamily;Putative peptidoglycan binding domain				731	1.4	0.96	0.9986	5	10	0	Epidinium.caudatum.SAG1.g2907.t1	Metadinium.minomm.SAG1.g17497.t1, Polyplastron.multivesiculatum.SAGT3.g40017.t1	Epidinium.caudatum.SAG1.g2907.t1
	Epidinium.caudatum.SAG1.g29307.t1	NaN	22.9613	25.9589	NaN	NaN	23.3244	NaN	NaN						Actin				371	8.9	1	0.999	32	9	1	Epidinium.caudatum.SAG1.g29307.t1		Epidinium.caudatum.SAG1.g29307.t1
	Epidinium.caudatum.SAG1.g29318.t1	NaN	24.2304	21.7631	22.9941	NaN	NaN	NaN	NaN				K08337		ThiF family				589	9.7	1	0.999	5	9	0	Epidinium.caudatum.SAG1.g29318.t1		Epidinium.caudatum.SAG1.g29318.t1
	Epidinium.caudatum.SAG1.g29585.t1	NaN	22.8596	22.7052	NaN	NaN	NaN	NaN	NaN				K01218	GH26	Glycosyl hydrolase family 26				491	5.3	1	0.999	3	6	4	Epidinium.caudatum.SAG1.g29585.t1		Epidinium.caudatum.SAG1.g29585.t1
	Epidinium.caudatum.SAG1.g30.t1	22.9825	28.3649	28.4109	27.4869	NaN	26.1426	22.9216	NaN				K10408		ATP-binding dynein motor region;Dynein heavy chain C-terminal domain;Dynein heavy chain region D6 P-loop domain;Dynein heavy chain AAA lid domain;Dynein heavy chain, N-terminal region 1;Dynein heavy chain, N-terminal region 2;Hydrolytic ATP binding site of dynein motor region;Microtubule-binding stalk of dynein motor;P-loop containing dynein motor region;P-loop containing dynein motor region D4;A…				4650	15.8	1	0.999	101	243	11	Epidinium.caudatum.SAG1.g30.t1		Epidinium.caudatum.SAG1.g30.t1
	Epidinium.caudatum.SAG1.g30529.t1	NaN	23.1424	22.886	NaN	NaN	NaN	NaN	NaN						Adenylate kinase				505	5.7	1	0.999	3	6	4	Epidinium.caudatum.SAG1.g30529.t1		Epidinium.caudatum.SAG1.g30529.t1
	Epidinium.caudatum.SAG1.g31112.t1	NaN	26.0785	25.8049	24.7774	NaN	NaN	NaN	NaN						Trypsin-like peptidase domain				377	14.9	1	0.999	6	25	1	Epidinium.caudatum.SAG1.g31112.t1		Epidinium.caudatum.SAG1.g31112.t1
	Epidinium.caudatum.SAG1.g31404.t1	NaN	24.1234	24.5277	NaN	NaN	NaN	NaN	NaN				K00027		Malic enzyme, NAD binding domain;Malic enzyme, N-terminal domain				396	18.2	1	0.999	8	15	8	Epidinium.caudatum.SAG1.g31404.t1		Epidinium.caudatum.SAG1.g31404.t1
	Epidinium.caudatum.SAG1.g31468.t1	NaN	23.6405	22.7529	NaN	NaN	NaN	NaN	NaN						Formin Homology 2 Domain				459	5	1	0.999	2	10	0	Epidinium.caudatum.SAG1.g31468.t1	Epidinium.caudatum.SAG1.g8943.t1	Epidinium.caudatum.SAG1.g31468.t1
	Epidinium.caudatum.SAG1.g31586.t1	25.6881	29.4918	29.3226	29.1876	25.5384	28.5055	25.7879	NaN				K17255		GDP dissociation inhibitor				452	49.6	1	0.999	21	241	2	Epidinium.caudatum.SAG1.g31586.t1		Epidinium.caudatum.SAG1.g31586.t1
	Epidinium.caudatum.SAG1.g31707.t1	NaN	25.8009	24.7682	25.2932	NaN	NaN	NaN	NaN						Protein kinase domain				314	15.3	1	0.999	7	25	0	Epidinium.caudatum.SAG1.g31707.t1		Epidinium.caudatum.SAG1.g31707.t1
	Epidinium.caudatum.SAG1.g32089.t1	25.2274	28.9585	29.0088	27.9109	25.5648	27.7475	24.5086	NaN				K00027		Malic enzyme, NAD binding domain;Malic enzyme, N-terminal domain				403	56.3	1	0.999	26	185	1	Epidinium.caudatum.SAG1.g32089.t1		Epidinium.caudatum.SAG1.g32089.t1
	Epidinium.caudatum.SAG1.g32155.t1	26.7034	29.344	29.8781	28.3401	24.5053	28.0535	25.9627	NaN						Annexin				299	63.8	1	0.999	23	232	4	Epidinium.caudatum.SAG1.g32155.t1		Epidinium.caudatum.SAG1.g32155.t1
	Epidinium.caudatum.SAG1.g32210.t1	NaN	25.4926	24.88	23.5135	NaN	NaN	NaN	NaN				K00799;K03233		Elongation factor 1 gamma, conserved domain;Glutathione S-transferase, C-terminal domain;Glutathione S-transferase, N-terminal domain				431	16.2	1	0.999	10	31	8	Epidinium.caudatum.SAG1.g32210.t1		Epidinium.caudatum.SAG1.g32210.t1
	Epidinium.caudatum.SAG1.g32555.t1	NaN	24.9788	23.4926	22.7598	NaN	NaN	NaN	NaN				K10704		Ras family;Ubiquitin-conjugating enzyme				222	22.5	1	0.999	4	15	0	Epidinium.caudatum.SAG1.g32555.t1		Epidinium.caudatum.SAG1.g32555.t1
	Epidinium.caudatum.SAG1.g33135.t1	NaN	NaN	NaN	NaN	23.1991	22.7442	22.9608	NaN				K03530		Bacterial DNA-binding protein				118	11.9	1	0.9986	2	6	6	Epidinium.caudatum.SAG1.g33135.t1		Epidinium.caudatum.SAG1.g33135.t1
	Epidinium.caudatum.SAG1.g33738.t1	NaN	23.5815	22.8796	NaN	NaN	NaN	NaN	NaN										342	2.9	1	0.9987	2	5	5	Epidinium.caudatum.SAG1.g33738.t1		Epidinium.caudatum.SAG1.g33738.t1
	Epidinium.caudatum.SAG1.g33889.t1	NaN	25.6064	25.8416	24.5401	NaN	22.6821	NaN	NaN				K02929		Ribosomal protein L44				213	18.8	1	0.999	13	17	11	Epidinium.caudatum.SAG1.g33889.t1		Epidinium.caudatum.SAG1.g33889.t1
	Epidinium.caudatum.SAG1.g3400.t1	NaN	28.2292	26.8315	26.255	22.8307	24.1554	NaN	NaN				K00688	GT35	Carbohydrate phosphorylase				960	17.6	1	0.999	41	71	6	Epidinium.caudatum.SAG1.g3400.t1		Epidinium.caudatum.SAG1.g3400.t1
	Epidinium.caudatum.SAG1.g34447.t1	24.4399	27.1387	27.231	26.7315	24.57	26.2477	25.9422	NaN						MORN repeat				320	36.9	1	0.999	14	100	1	Epidinium.caudatum.SAG1.g34447.t1		Epidinium.caudatum.SAG1.g34447.t1
	Epidinium.caudatum.SAG1.g35581.t1	NaN	24.2779	24.3409	NaN	NaN	NaN	NaN	24.6468						Hsp70 protein				367	13.6	1	0.999	4	24	1	Epidinium.caudatum.SAG1.g35581.t1		Epidinium.caudatum.SAG1.g35581.t1
	Epidinium.caudatum.SAG1.g3571.t1	NaN	23.0392	23.1458	NaN	NaN	NaN	NaN	NaN					GH5_4	Cellulase (glycosyl hydrolase family 5)				463	2.2	0.98	0.991	7	4	0	Epidinium.caudatum.SAG1.g3571.t1		Epidinium.caudatum.SAG1.g3571.t1
	Epidinium.caudatum.SAG1.g35810.t1	NaN	25.7317	24.4355	25.52	NaN	22.8276	NaN	NaN				K10364		F-actin capping protein alpha subunit				268	22.6	1	0.999	8	43	0	Epidinium.caudatum.SAG1.g35810.t1		Epidinium.caudatum.SAG1.g35810.t1
	Epidinium.caudatum.SAG1.g36401.t1	NaN	22.824	23.9543	NaN	NaN	NaN	NaN	NaN						Calpain family cysteine protease				343	9.6	1	0.9988	3	10	0	Epidinium.caudatum.SAG1.g36401.t1	Epidinium.caudatum.SAG1.g39090.t1	Epidinium.caudatum.SAG1.g36401.t1
	Epidinium.caudatum.SAG1.g37210.t1	NaN	25.1069	21.3113	NaN	NaN	NaN	NaN	NaN				K01527						210	22.9	1	0.999	6	24	5	Epidinium.caudatum.SAG1.g37210.t1		Epidinium.caudatum.SAG1.g37210.t1
	Epidinium.caudatum.SAG1.g37665.t1	24.2402	26.627	24.7329	26.3114	NaN	25.3322	23.4527	NaN				K02903		Ribosomal L28e protein family				169	18.5	1	0.9987	4	26	7	Epidinium.caudatum.SAG1.g37665.t1		Epidinium.caudatum.SAG1.g37665.t1
	Epidinium.caudatum.SAG1.g37686.t1	NaN	27.9547	27.2754	27.5149	25.1388	27.5199	23.1347	NaN				K02872		Ribosomal protein L13				189	44.9	1	0.999	13	88	0	Epidinium.caudatum.SAG1.g37686.t1		Epidinium.caudatum.SAG1.g37686.t1
	Epidinium.caudatum.SAG1.g37731.t1	NaN	25.3673	24.9225	24.3076	NaN	NaN	NaN	NaN				K02880		Ribosomal protein L22p/L17e				197	17.8	1	0.999	7	19	0	Epidinium.caudatum.SAG1.g37731.t1		Epidinium.caudatum.SAG1.g37731.t1
	Epidinium.caudatum.SAG1.g38136.t1	NaN	22.9637	23.6483	NaN	NaN	NaN	NaN	NaN				K02997		Ribosomal protein S4/S9 N-terminal domain				174	12.1	0.99	0.999	11	6	0	Epidinium.caudatum.SAG1.g38136.t1		Epidinium.caudatum.SAG1.g38136.t1
	Epidinium.caudatum.SAG1.g38574.t1	23.807	23.5819	23.0318	24.1268	NaN	NaN	NaN	NaN						EF-hand domain pair				168	6	0.97	0.9984	6	12	0	Epidinium.caudatum.SAG1.g38574.t1		Epidinium.caudatum.SAG1.g38574.t1
	Epidinium.caudatum.SAG1.g3875.t1	NaN	21.1973	21.9377	22.3159	NaN	NaN	NaN	NaN						Cyclophilin type peptidyl-prolyl cis-trans isomerase/CLD				293	7.8	1	0.9989	2	5	3	Epidinium.caudatum.SAG1.g3875.t1		Epidinium.caudatum.SAG1.g3875.t1
	Epidinium.caudatum.SAG1.g38915.t1	NaN	25.7158	25.9424	23.3248	NaN	NaN	NaN	NaN				K03263		Eukaryotic elongation factor 5A hypusine, DNA-binding OB fold				143	17.5	1	0.9988	6	11	4	Epidinium.caudatum.SAG1.g38915.t1		Epidinium.caudatum.SAG1.g38915.t1
	Epidinium.caudatum.SAG1.g39231.t1	NaN	25.3708	24.7483	NaN	NaN	NaN	NaN	NaN				K02900		Ribosomal proteins 50S-L15, 50S-L18e, 60S-L27A				146	15.1	1	0.9942	8	8	4	Epidinium.caudatum.SAG1.g39231.t1		Epidinium.caudatum.SAG1.g39231.t1
	Epidinium.caudatum.SAG1.g39333.t1	NaN	NaN	NaN	NaN	23.6268	25.9008	23.2933	NaN				K11252		Core histone H2A/H2B/H3/H4				113	19.7	1	0.999	3	12	10	Epidinium.caudatum.SAG1.g39333.t1		Epidinium.caudatum.SAG1.g39333.t1
	Epidinium.caudatum.SAG1.g39472.t1	NaN	21.7925	23.0707	NaN	NaN	NaN	NaN	NaN										157	9.6	0.98	0.999	1	2	2	Epidinium.caudatum.SAG1.g39472.t1		Epidinium.caudatum.SAG1.g39472.t1
	Epidinium.caudatum.SAG1.g40421.t1	NaN	22.4495	23.1588	NaN	23.937	NaN	24.6519	NaN				K00134;K03832		Glyceraldehyde 3-phosphate dehydrogenase, C-terminal domain;Glyceraldehyde 3-phosphate dehydrogenase, NAD binding domain;Gram-negative bacterial TonB protein C-terminal				508	9.6	1	0.999	12	20	20	Epidinium.caudatum.SAG1.g40421.t1		Epidinium.caudatum.SAG1.g40421.t1
	Epidinium.caudatum.SAG1.g40912.t1	NaN	22.5805	NaN	23.4046	NaN	NaN	NaN	NaN				K01181	CBM13;GH10	Glycosyl hydrolase family 10;Ricin-type beta-trefoil lectin domain-like				926	1.7	0.98	0.9875	3	4	0	Epidinium.caudatum.SAG1.g40912.t1		Epidinium.caudatum.SAG1.g40912.t1
	Epidinium.caudatum.SAG1.g41373.t1	NaN	25.5824	23.2581	24.713	NaN	NaN	NaN	NaN						Tubulin-tyrosine ligase family				957	4.1	1	0.999	5	26	0	Epidinium.caudatum.SAG1.g41373.t1		Epidinium.caudatum.SAG1.g41373.t1
	Epidinium.caudatum.SAG1.g41551.t1	NaN	20.3608	23.5961	NaN	23.7465	24.2887	24.4121	22.7382				K02112		ATP synthase alpha/beta family, beta-barrel domain;ATP synthase alpha/beta family, nucleotide-binding domain				506	7.3	1	0.9987	7	17	0	Epidinium.caudatum.SAG1.g41551.t1		Epidinium.caudatum.SAG1.g41551.t1
	Epidinium.caudatum.SAG1.g42282.t1	NaN	NaN	23.4535	23.2446	NaN	NaN	NaN	NaN						VanW like protein;WD domain, G-beta repeat				703	6.4	1	0.999	17	14	0	Epidinium.caudatum.SAG1.g42282.t1		Epidinium.caudatum.SAG1.g42282.t1
	Epidinium.caudatum.SAG1.g42433.t1	NaN	NaN	NaN	NaN	23.1372	NaN	23.0029	21.6682						Endonuclease I;Putative binding domain, N-terminal				714	1.4	0.84	0.991	1	4	0	Epidinium.caudatum.SAG1.g42433.t1	utFile.285_k87_36279721_2	Epidinium.caudatum.SAG1.g42433.t1
	Epidinium.caudatum.SAG1.g43030.t1	NaN	22.4346	22.477	NaN	NaN	NaN	NaN	NaN						TLD				972	1.1	0.99	0.9988	4	2	0	Epidinium.caudatum.SAG1.g43030.t1		Epidinium.caudatum.SAG1.g43030.t1
	Epidinium.caudatum.SAG1.g43089.t1	NaN	22.6672	23.6156	NaN	NaN	22.8004	NaN	NaN						Alcohol dehydrogenase GroES-like domain;Zinc-binding dehydrogenase				342	3.2	0.98	0.9982	6	8	0	Epidinium.caudatum.SAG1.g43089.t1		Epidinium.caudatum.SAG1.g43089.t1
	Epidinium.caudatum.SAG1.g43492.t1	NaN	23.0643	24.975	NaN	24.7543	24.8437	24.1929	22.8013				K03282		Large-conductance mechanosensitive channel, MscL				157	16.6	1	0.999	2	35	0	Epidinium.caudatum.SAG1.g43492.t1	Maxbin_co_cow_2000.268_k87_19379769_1, concoct.290_sub_k87_13800665_4, concoct.290_sub_k87_26007820_3, concoct.362_k87_8167448_6	Epidinium.caudatum.SAG1.g43492.t1
	Epidinium.caudatum.SAG1.g4357.t1	NaN	25.1638	24.5592	24.5075	NaN	22.2601	NaN	NaN										462	15.3	1	0.999	6	30	0	Epidinium.caudatum.SAG1.g4357.t1	Metadinium.minomm.SAG1.g13836.t1, Ophryoscolex.caudatus.SAGT3.g16795.t1	Epidinium.caudatum.SAG1.g4357.t1
	Epidinium.caudatum.SAG1.g437.t1	NaN	24.2675	22.9124	22.3914	NaN	NaN	NaN	NaN				K20179						1485	2.2	1	0.999	3	14	0	Epidinium.caudatum.SAG1.g437.t1	Ophryoscolex.caudatus.SAGT3.g2744.t1	Epidinium.caudatum.SAG1.g437.t1
	Epidinium.caudatum.SAG1.g4377.t1	NaN	23.8514	26.3063	NaN	NaN	25.4482	23.0333	NaN				K03234		Elongation factor G C-terminus;Elongation factor G, domain IV;Elongation factor Tu domain 2;Elongation factor Tu GTP binding domain				821	5.5	1	0.999	42	16	0	Epidinium.caudatum.SAG1.g4377.t1		Epidinium.caudatum.SAG1.g4377.t1
	Epidinium.caudatum.SAG1.g43772.t1	NaN	23.6318	19.0558	24.1431	NaN	NaN	NaN	NaN						Glucokinase				416	6.5	1	0.9986	11	20	0	Epidinium.caudatum.SAG1.g43772.t1		Epidinium.caudatum.SAG1.g43772.t1
	Epidinium.caudatum.SAG1.g45105.t1	29.1325	31.9831	31.6273	31.8642	27.7316	30.7791	27.8582	NaN						14-3-3 protein;ATP dependent DNA ligase domain				530	27.9	1	0.999	27	613	1	Epidinium.caudatum.SAG1.g45105.t1		Epidinium.caudatum.SAG1.g45105.t1
	Epidinium.caudatum.SAG1.g45260.t1	NaN	25.4742	NaN	24.241	NaN	NaN	NaN	NaN										808	4	0.99	0.999	15	7	0	Epidinium.caudatum.SAG1.g45260.t1		Epidinium.caudatum.SAG1.g45260.t1
	Epidinium.caudatum.SAG1.g45450.t1	NaN	23.1169	21.988	21.8282	NaN	NaN	NaN	NaN				K02966		Ribosomal protein S19e				176	13.1	1	0.999	4	11	0	Epidinium.caudatum.SAG1.g45450.t1		Epidinium.caudatum.SAG1.g45450.t1
	Epidinium.caudatum.SAG1.g45491.t1	NaN	24.8579	24.8522	22.8511	NaN	23.8294	NaN	NaN				K01835		Phosphoglucomutase/phosphomannomutase, alpha/beta/alpha domain I;Phosphoglucomutase/phosphomannomutase, alpha/beta/alpha domain II;Phosphoglucomutase/phosphomannomutase, alpha/beta/alpha domain III				556	6.1	1	0.999	21	25	14	Epidinium.caudatum.SAG1.g45491.t1		Epidinium.caudatum.SAG1.g45491.t1
	Epidinium.caudatum.SAG1.g45620.t1	NaN	23.9241	NaN	23.0072	NaN	NaN	NaN	NaN										767	3.3	0.99	0.99	2	9	0	Epidinium.caudatum.SAG1.g45620.t1		Epidinium.caudatum.SAG1.g45620.t1
	Epidinium.caudatum.SAG1.g46398.t1	NaN	23.573	23.1417	NaN	NaN	23.8074	NaN	NaN						BD-FAE;Cofilin/tropomyosin-type actin-binding protein				512	3.5	1	0.999	2	12	9	Epidinium.caudatum.SAG1.g46398.t1		Epidinium.caudatum.SAG1.g46398.t1
	Epidinium.caudatum.SAG1.g4700.t1	NaN	26.1262	26.1008	24.8807	NaN	22.6804	NaN	NaN						Parkin co-regulated protein;TLD				778	16.6	1	0.999	16	45	0	Epidinium.caudatum.SAG1.g4700.t1		Epidinium.caudatum.SAG1.g4700.t1
	Epidinium.caudatum.SAG1.g47678.t1	25.1468	28.3454	28.3587	28.4769	24.4132	27.4862	26.295	NaN						14-3-3 protein				232	14.7	1	0.999	31	99	0	Epidinium.caudatum.SAG1.g47678.t1		Epidinium.caudatum.SAG1.g47678.t1
	Epidinium.caudatum.SAG1.g47860.t1	NaN	23.8262	23.6098	NaN	NaN	22.841	NaN	NaN				K14563		Fibrillarin				361	14.1	1	0.9989	5	14	0	Epidinium.caudatum.SAG1.g47860.t1	Eremoplastron.rostratum.SAG2.g23918.t1, Eremoplastron.rostratum.SAG2.g24762.t1, Ophryoscolex.caudatus.SAGT3.g23646.t1, Ophryoscolex.caudatus.SAGT3.g50714.t1, Ostracodinium.dentatum.SAG1.g20917.t1, Ostracodinium.gracile.SAG1.g19365.t1, Ostracodinium.gracile.SAG1.g21050.t1, Polyplastron.multivesiculatum.SAGT3.g44783.t1	Epidinium.caudatum.SAG1.g47860.t1
	Epidinium.caudatum.SAG1.g4826.t1	24.3314	28.5149	27.7856	28.1825	25.7816	27.8168	25.0393	NaN				K03231		Elongation factor Tu C-terminal domain;Elongation factor Tu domain 2;Elongation factor Tu GTP binding domain				454	14.5	1	0.999	39	127	0	Epidinium.caudatum.SAG1.g4826.t1		Epidinium.caudatum.SAG1.g4826.t1
	Epidinium.caudatum.SAG1.g48542.t1	26.088	27.8224	27.9592	27.917	24.9654	26.1359	24.3526	NaN						Annexin				294	44.4	1	0.999	20	85	1	Epidinium.caudatum.SAG1.g48542.t1		Epidinium.caudatum.SAG1.g48542.t1
	Epidinium.caudatum.SAG1.g49178.t1	NaN	22.8382	23.2511	NaN	NaN	NaN	NaN	NaN						Annexin				283	10.7	1	0.999	2	6	1	Epidinium.caudatum.SAG1.g49178.t1		Epidinium.caudatum.SAG1.g49178.t1
	Epidinium.caudatum.SAG1.g49614.t1	NaN	25.9094	26.394	25.3973	22.7252	23.5335	NaN	NaN										371	14.8	1	0.999	9	50	17	Epidinium.caudatum.SAG1.g49614.t1		Epidinium.caudatum.SAG1.g49614.t1
	Epidinium.caudatum.SAG1.g49776.t1	25.8262	28.2404	28.1437	27.9997	25.5392	28.3572	25.8208	NaN										122	41	1	0.999	10	73	24	Epidinium.caudatum.SAG1.g49776.t1		Epidinium.caudatum.SAG1.g49776.t1
	Epidinium.caudatum.SAG1.g50499.t1	25.6821	29.3705	29.323	28.4218	25.2976	28.0051	NaN	NaN				K05765		Cofilin/tropomyosin-type actin-binding protein				123	65.7	1	0.999	13	172	58	Epidinium.caudatum.SAG1.g50499.t1		Epidinium.caudatum.SAG1.g50499.t1
	Epidinium.caudatum.SAG1.g50712.t1	25.9862	22.8963	25.6339	23.3679	27.1652	26.9132	26.2943	25.985				K02867		Ribosomal protein L11, N-terminal domain;Ribosomal protein L11, RNA binding domain				189	32.8	1	0.999	6	76	0	Epidinium.caudatum.SAG1.g50712.t1		Epidinium.caudatum.SAG1.g50712.t1
	Epidinium.caudatum.SAG1.g50924.t1	24.2943	29.3237	30.2648	26.352	25.8064	29.8126	24.796	NaN				K10420		Tctex-1 family				119	53.4	1	0.999	9	139	0	Epidinium.caudatum.SAG1.g50924.t1	Epidinium.caudatum.SAG1.g8057.t1	Epidinium.caudatum.SAG1.g50924.t1
	Epidinium.caudatum.SAG1.g5197.t1	NaN	26.8118	25.529	25.4343	NaN	24.3152	NaN	NaN										336	23.5	1	0.999	12	65	1	Epidinium.caudatum.SAG1.g5197.t1		Epidinium.caudatum.SAG1.g5197.t1
	Epidinium.caudatum.SAG1.g5782.t1	23.573	25.9384	26.418	25.1116	22.9203	24.1567	23.0612	NaN						Alba				498	4.8	1	0.999	5	26	6	Epidinium.caudatum.SAG1.g5782.t1		Epidinium.caudatum.SAG1.g5782.t1
	Epidinium.caudatum.SAG1.g6021.t1	NaN	23.9439	22.1982	22.7339	NaN	NaN	NaN	NaN										307	18.2	1	0.999	5	15	0	Epidinium.caudatum.SAG1.g6021.t1		Epidinium.caudatum.SAG1.g6021.t1
	Epidinium.caudatum.SAG1.g6326.t1	NaN	26.5547	26.1947	26.1785	NaN	25.3207	NaN	NaN				K01179	GH9	Glycosyl hydrolase family 9				606	4	1	0.999	8	19	8	Epidinium.caudatum.SAG1.g6326.t1		Epidinium.caudatum.SAG1.g6326.t1
	Epidinium.caudatum.SAG1.g6800.t1	NaN	22.7447	22.8253	NaN	NaN	NaN	NaN	NaN						Phosphate acetyl/butaryl transferase;Pyridine nucleotide-disulphide oxidoreductase				636	2.5	1	0.999	12	5	5	Epidinium.caudatum.SAG1.g6800.t1		Epidinium.caudatum.SAG1.g6800.t1
	Epidinium.caudatum.SAG1.g7205.t1	NaN	27.5914	25.8166	25.5707	NaN	23.3355	NaN	NaN						Serine aminopeptidase, S33				533	4.7	1	0.999	2	43	0	Epidinium.caudatum.SAG1.g7205.t1	Ophryoscolex.caudatus.SAGT3.g57526.t1	Epidinium.caudatum.SAG1.g7205.t1
	Epidinium.caudatum.SAG1.g7408.t1	NaN	26.3388	25.762	25.1924	NaN	24.1736	NaN	NaN						tRNA synthetases class I (E and Q), anti-codon binding domain;tRNA synthetases class I (E and Q), catalytic domain				579	23	1	0.999	13	44	0	Epidinium.caudatum.SAG1.g7408.t1		Epidinium.caudatum.SAG1.g7408.t1
	Epidinium.caudatum.SAG1.g754.t1	NaN	25.0729	24.8723	22.5967	22.8409	23.2749	NaN	NaN										1819	1.9	1	0.9797	20	21	10	Epidinium.caudatum.SAG1.g754.t1		Epidinium.caudatum.SAG1.g754.t1
	Epidinium.caudatum.SAG1.g7711.t1	NaN	26.5997	26.9471	26.5773	NaN	25.0173	24.9202	NaN				K22503		tRNA synthetases class II (D, K and N)				540	30.2	1	0.999	17	79	5	Epidinium.caudatum.SAG1.g7711.t1		Epidinium.caudatum.SAG1.g7711.t1
	Epidinium.caudatum.SAG1.g7790.t1	NaN	24.5194	24.6234	26.1896	NaN	23.682	NaN	NaN				K01181	CBM22;GH10	Carbohydrate binding domain;Glycosyl hydrolase family 10				539	18.9	1	0.999	9	26	1	Epidinium.caudatum.SAG1.g7790.t1		Epidinium.caudatum.SAG1.g7790.t1
	Epidinium.caudatum.SAG1.g7983.t1	NaN	23.3049	23.9441	NaN	NaN	NaN	NaN	NaN						Annexin				443	7.7	1	0.999	9	13	5	Epidinium.caudatum.SAG1.g7983.t1		Epidinium.caudatum.SAG1.g7983.t1
	Epidinium.caudatum.SAG1.g8107.t1	NaN	25.6938	25.3143	25.472	NaN	25.0916	NaN	NaN				K09500		TCP-1/cpn60 chaperonin family				536	27.2	1	0.999	13	61	0	Epidinium.caudatum.SAG1.g8107.t1		Epidinium.caudatum.SAG1.g8107.t1
	Epidinium.caudatum.SAG1.g8298.t1	NaN	24.7099	24.6979	24.0856	NaN	NaN	NaN	NaN				K13412		EF-hand domain pair;Protein kinase domain				494	11.6	1	0.999	10	29	0	Epidinium.caudatum.SAG1.g8298.t1		Epidinium.caudatum.SAG1.g8298.t1
	Epidinium.caudatum.SAG1.g8373.t1	NaN	24.7539	23.2915	NaN	NaN	NaN	NaN	NaN										150	11.3	1	0.999	7	12	1	Epidinium.caudatum.SAG1.g8373.t1		Epidinium.caudatum.SAG1.g8373.t1
	Epidinium.caudatum.SAG1.g8467.t1	NaN	25.2768	NaN	22.5279	NaN	NaN	NaN	NaN						PX domain				492	15.2	1	0.9989	9	14	0	Epidinium.caudatum.SAG1.g8467.t1		Epidinium.caudatum.SAG1.g8467.t1
	Epidinium.caudatum.SAG1.g8689.t1	NaN	23.7531	22.5667	NaN	NaN	21.8814	NaN	NaN						Annexin				455	8.1	1	0.999	13	12	12	Epidinium.caudatum.SAG1.g8689.t1		Epidinium.caudatum.SAG1.g8689.t1
	Epidinium.caudatum.SAG1.g8801.t1	NaN	25.4331	24.8563	24.0749	NaN	NaN	NaN	NaN						Major Facilitator Superfamily				457	5.7	1	0.999	12	17	13	Epidinium.caudatum.SAG1.g8801.t1		Epidinium.caudatum.SAG1.g8801.t1
	Epidinium.caudatum.SAG1.g8974.t1	NaN	26.8998	26.6452	25.929	23.67	26.148	24.0613	NaN				K01875		Seryl-tRNA synthetase N-terminal domain;tRNA synthetase class II core domain (G, H, P, S and T)				498	33.1	1	0.999	14	101	0	Epidinium.caudatum.SAG1.g8974.t1		Epidinium.caudatum.SAG1.g8974.t1
	Epidinium.caudatum.SAG1.g9050.t1	NaN	22.0376	22.733	22.9742	NaN	NaN	NaN	NaN					GH16_3	Glycosyl hydrolases family 16				244	11.1	1	0.999	2	6	0	Epidinium.caudatum.SAG1.g9050.t1		Epidinium.caudatum.SAG1.g9050.t1
	Epidinium.caudatum.SAG1.g9051.t1	NaN	22.5977	24.2792	NaN	NaN	NaN	NaN	NaN										333	11.1	1	0.999	11	7	3	Epidinium.caudatum.SAG1.g9051.t1		Epidinium.caudatum.SAG1.g9051.t1
	Epidinium.caudatum.SAG1.g955.t1	24.138	NaN	NaN	23.1124	NaN	NaN	NaN	NaN										1663	1.6	1	0.9989	2	7	3	Epidinium.caudatum.SAG1.g955.t1		Epidinium.caudatum.SAG1.g955.t1
	Epidinium.caudatum.SAG1.g9868.t1	25.2094	28.4254	28.6124	27.8674	25.3647	27.7265	26.0928	NaN				K02870;K02960		Ribosomal protein L11, RNA binding domain;Ribosomal protein S9/S16				285	57.5	1	0.999	19	166	0	Epidinium.caudatum.SAG1.g9868.t1		Epidinium.caudatum.SAG1.g9868.t1
	Eremoplastron.rostratum.SAG2.g10512.t1	NaN	23.3065	22.9541	NaN	NaN	NaN	NaN	NaN						C2 domain				1721	1	1	0.9941	2	9	3	Eremoplastron.rostratum.SAG2.g10512.t1		Eremoplastron.rostratum.SAG2.g10512.t1
	Eremoplastron.rostratum.SAG2.g10614.t1	25.8718	25.1146	26.5355	25.6097	26.7023	26.7757	26.4167	25.8546						Cyclin, N-terminal domain;Domain of unknown function (DUF4867);L-fucose isomerase, C-terminal domain				1647	2.2	1	0.999	6	63	36	Eremoplastron.rostratum.SAG2.g10614.t1		Eremoplastron.rostratum.SAG2.g10614.t1
	Eremoplastron.rostratum.SAG2.g10854.t1	NaN	25.6919	25.1876	25.0645	NaN	NaN	NaN	NaN						Gelsolin repeat				333	12.9	1	0.999	5	24	1	Eremoplastron.rostratum.SAG2.g10854.t1		Eremoplastron.rostratum.SAG2.g10854.t1
	Eremoplastron.rostratum.SAG2.g1408.t1	NaN	20.502	21.5165	NaN	NaN	NaN	NaN	NaN				K12669;K13412		EF-hand domain pair;OST3 / OST6 family, transporter family;Protein kinase domain				728	1.2	0.95	0.9863	8	3	0	Eremoplastron.rostratum.SAG2.g1408.t1		Eremoplastron.rostratum.SAG2.g1408.t1
	Eremoplastron.rostratum.SAG2.g15182.t1	24.1704	27.1763	27.0807	27.9736	NaN	24.2338	NaN	NaN					GH94	Glycosyl hydrolase 36 superfamily, catalytic domain;Glycosyltransferase family 36				804	8.6	1	0.999	27	45	0	Eremoplastron.rostratum.SAG2.g15182.t1		Eremoplastron.rostratum.SAG2.g15182.t1
	Eremoplastron.rostratum.SAG2.g15427.t1	NaN	26.0475	24.8692	25.4421	NaN	NaN	NaN	NaN						Transmembrane amino acid transporter protein				317	13.6	1	0.999	5	30	0	Eremoplastron.rostratum.SAG2.g15427.t1		Eremoplastron.rostratum.SAG2.g15427.t1
	Eremoplastron.rostratum.SAG2.g15692.t1	NaN	21.2107	NaN	22.1288	NaN	NaN	NaN	NaN										275	3.6	0.93	0.9966	1	4	0	Eremoplastron.rostratum.SAG2.g15692.t1	Metadinium.minomm.SAG1.g19593.t1, Metadinium.minomm.SAG1.g20279.t1, Metadinium.minomm.SAG1.g33457.t1, Metadinium.minomm.SAG1.g35868.t1	Eremoplastron.rostratum.SAG2.g15692.t1
	Eremoplastron.rostratum.SAG2.g1588.t1	NaN	22.204	NaN	22.8315	NaN	NaN	NaN	21.6632				K03340		Diaminopimelic acid dehydrogenase C-terminal domain				1014	2.3	1	0.9984	2	4	0	Eremoplastron.rostratum.SAG2.g1588.t1	Ophryoscolex.caudatus.SAGT3.g22577.t1	Eremoplastron.rostratum.SAG2.g1588.t1
	Eremoplastron.rostratum.SAG2.g1676.t1	NaN	23.3255	22.0012	22.785	NaN	22.1414	NaN	NaN										640	2	1	0.999	1	13	13	Eremoplastron.rostratum.SAG2.g1676.t1		Eremoplastron.rostratum.SAG2.g1676.t1
	Eremoplastron.rostratum.SAG2.g17563.t1	NaN	21.6745	22.994	NaN	NaN	NaN	NaN	NaN				K01880		Anticodon binding domain				638	1.9	1	0.9987	13	5	0	Eremoplastron.rostratum.SAG2.g17563.t1		Eremoplastron.rostratum.SAG2.g17563.t1
	Eremoplastron.rostratum.SAG2.g19223.t1	NaN	22.3463	NaN	22.5048	NaN	NaN	NaN	NaN						PX domain				505	4.8	0.98	0.999	12	3	0	Eremoplastron.rostratum.SAG2.g19223.t1		Eremoplastron.rostratum.SAG2.g19223.t1
	Eremoplastron.rostratum.SAG2.g19297.t1	NaN	24.8218	25.6453	26.466	24.5825	25.2201	24.5739	NaN						Annexin				469	13.6	1	0.999	10	50	2	Eremoplastron.rostratum.SAG2.g19297.t1		Eremoplastron.rostratum.SAG2.g19297.t1
	Eremoplastron.rostratum.SAG2.g19360.t1	NaN	22.7008	NaN	23.3645	NaN	NaN	NaN	NaN										398	2.8	0	0.9989	6	8	0	Eremoplastron.rostratum.SAG2.g19360.t1		Eremoplastron.rostratum.SAG2.g19360.t1
	Eremoplastron.rostratum.SAG2.g2149.t1	NaN	22.7414	23.2539	NaN	NaN	NaN	22.6812	NaN				K01006		PEP-utilising enzyme, mobile domain;PEP-utilising enzyme, PEP-binding domain;Pyruvate phosphate dikinase, AMP/ATP-binding domain				892	3.1	1	0.999	55	9	9	Eremoplastron.rostratum.SAG2.g2149.t1		Eremoplastron.rostratum.SAG2.g2149.t1
	Eremoplastron.rostratum.SAG2.g26321.t1	NaN	22.6977	NaN	23.1554	NaN	NaN	NaN	NaN				K04649		UBA/TS-N domain;Ubiquitin-conjugating enzyme				198	5.1	1	0.9978	2	5	0	Eremoplastron.rostratum.SAG2.g26321.t1	Eremoplastron.rostratum.SAG2.g8655.t1	Eremoplastron.rostratum.SAG2.g26321.t1
	Eremoplastron.rostratum.SAG2.g27305.t1	23.8945	29.1254	27.2102	26.7643	NaN	25.2188	NaN	NaN				K10420		Tctex-1 family				110	23.6	1	0.999	12	169	0	Eremoplastron.rostratum.SAG2.g27305.t1		Eremoplastron.rostratum.SAG2.g27305.t1
	Eremoplastron.rostratum.SAG2.g28499.t1	NaN	NaN	NaN	NaN	22.9012	NaN	NaN	23.6631				K01711;K02377		GDP-mannose 4,6 dehydratase;NAD dependent epimerase/dehydratase family;Putative ATP-dependent DNA helicase recG C-terminal;Putative DNA-binding domain				1183	4.2	1	0.9989	6	4	0	Eremoplastron.rostratum.SAG2.g28499.t1		Eremoplastron.rostratum.SAG2.g28499.t1
	Eremoplastron.rostratum.SAG2.g28615.t1	NaN	NaN	NaN	NaN	NaN	NaN	23.3222	23.6528				K07263		Domain of unknown function (DUF4954);Insulinase (Peptidase family M16);Peptidase M16 inactive domain				1678	1.5	1	0.9806	3	5	0	Eremoplastron.rostratum.SAG2.g28615.t1		Eremoplastron.rostratum.SAG2.g28615.t1
	Eremoplastron.rostratum.SAG2.g28652.t1	NaN	24.1328	24.4537	22.2182	NaN	23.3116	NaN	NaN										2576	3.5	1	0.999	20	30	0	Eremoplastron.rostratum.SAG2.g28652.t1		Eremoplastron.rostratum.SAG2.g28652.t1
	Eremoplastron.rostratum.SAG2.g28753.t1	NaN	NaN	22.973	23.209	NaN	NaN	NaN	NaN				K01115		Phospholipase D Active site motif;PLD-like domain				1149	1	0.94	0.9978	1	2	0	Eremoplastron.rostratum.SAG2.g28753.t1		Eremoplastron.rostratum.SAG2.g28753.t1
	Eremoplastron.rostratum.SAG2.g29158.t1	26.4017	26.5233	26.5261	26.8126	25.6543	27.1813	25.0755	24.549						GGGtGRT protein				453	4.4	1	0.9989	14	37	10	Eremoplastron.rostratum.SAG2.g29158.t1		Eremoplastron.rostratum.SAG2.g29158.t1
	Eremoplastron.rostratum.SAG2.g29512.t1	NaN	24.795	NaN	24.7592	NaN	NaN	NaN	NaN				K16489						1437	1.9	1	0.999	7	16	0	Eremoplastron.rostratum.SAG2.g29512.t1		Eremoplastron.rostratum.SAG2.g29512.t1
	Eremoplastron.rostratum.SAG2.g31499.t1	NaN	NaN	NaN	NaN	NaN	NaN	23.1302	21.7702				K03832		Gram-negative bacterial TonB protein C-terminal				246	3.7	1	0.989	2	2	2	Eremoplastron.rostratum.SAG2.g31499.t1		Eremoplastron.rostratum.SAG2.g31499.t1
	Eremoplastron.rostratum.SAG2.g32330.t1	NaN	20.3519	24.9712	22.7163	21.5148	21.289	NaN	NaN				K03283		Hsp70 protein				729	4.5	1	0.9987	32	14	0	Eremoplastron.rostratum.SAG2.g32330.t1		Eremoplastron.rostratum.SAG2.g32330.t1
	Eremoplastron.rostratum.SAG2.g32456.t1	NaN	NaN	NaN	NaN	NaN	23.4931	22.7397	21.5128				K01808		Ribose/Galactose Isomerase				191	7.3	0.97	0.9987	1	4	0	Eremoplastron.rostratum.SAG2.g32456.t1	concoct.199_sub_k87_446792_2	Eremoplastron.rostratum.SAG2.g32456.t1
	Eremoplastron.rostratum.SAG2.g33448.t1	26.8175	29.2338	31.4046	27.59	26.9493	29.9396	27.4885	NaN				K07374;K14290		Tubulin C-terminal domain;Tubulin/FtsZ family, GTPase domain				642	11.4	1	0.999	16	162	20	Eremoplastron.rostratum.SAG2.g33448.t1		Eremoplastron.rostratum.SAG2.g33448.t1
	Eremoplastron.rostratum.SAG2.g3379.t1	NaN	22.1022	NaN	23.2421	NaN	NaN	NaN	NaN						Alba				682	2.9	1	0.9955	5	6	4	Eremoplastron.rostratum.SAG2.g3379.t1		Eremoplastron.rostratum.SAG2.g3379.t1
	Eremoplastron.rostratum.SAG2.g339.t1	NaN	21.7158	NaN	24.4314	NaN	23.1212	NaN	NaN				K03231		Elongation factor Tu C-terminal domain;Elongation factor Tu domain 2;Elongation factor Tu GTP binding domain				454	8.4	1	0.999	30	13	12	Eremoplastron.rostratum.SAG2.g339.t1		Eremoplastron.rostratum.SAG2.g339.t1
	Eremoplastron.rostratum.SAG2.g33916.t1	NaN	NaN	NaN	NaN	23.5303	NaN	NaN	22.4849				K02950		Ribosomal protein S12/S23;Ring finger domain				472	1.7	0.98	0.9687	2	4	0	Eremoplastron.rostratum.SAG2.g33916.t1	Maxbin_co_cow_2000.363_k87_16692226_3, concoct.197_sub_k87_23743256_3, concoct.285_k87_17273900_3, utFile.118_k87_21123582_17, utFile.196_k87_1944412_14, utFile.279_k87_16654294_2	Eremoplastron.rostratum.SAG2.g33916.t1
	Eremoplastron.rostratum.SAG2.g34630.t1	NaN	NaN	25.7538	22.9545	NaN	NaN	NaN	NaN										587	3.1	1	0.999	8	5	5	Eremoplastron.rostratum.SAG2.g34630.t1		Eremoplastron.rostratum.SAG2.g34630.t1
	Eremoplastron.rostratum.SAG2.g38585.t1	NaN	23.2475	25.4438	25.3161	NaN	NaN	NaN	NaN										276	20.3	1	0.999	11	42	1	Eremoplastron.rostratum.SAG2.g38585.t1		Eremoplastron.rostratum.SAG2.g38585.t1
	Eremoplastron.rostratum.SAG2.g4655.t1	27.1078	30.1885	30.6646	29.8442	27.2812	29.6473	27.8576	NaN						14-3-3 protein				393	44.6	1	0.999	29	523	1	Eremoplastron.rostratum.SAG2.g4655.t1		Eremoplastron.rostratum.SAG2.g4655.t1
	Eremoplastron.rostratum.SAG2.g4818.t1	NaN	23.794	NaN	24.765	NaN	NaN	NaN	NaN						EF-hand domain pair				158	5.1	0.98	0.9866	7	6	0	Eremoplastron.rostratum.SAG2.g4818.t1		Eremoplastron.rostratum.SAG2.g4818.t1
	Eremoplastron.rostratum.SAG2.g5179.t1	NaN	21.8696	NaN	21.7991	NaN	NaN	NaN	NaN				K00262		Glu/Leu/Phe/Val dehydrogenase, dimerisation domain;Glutamate/Leucine/Phenylalanine/Valine dehydrogenase				454	9.7	1	0.999	13	7	4	Eremoplastron.rostratum.SAG2.g5179.t1		Eremoplastron.rostratum.SAG2.g5179.t1
	Eremoplastron.rostratum.SAG2.g582.t1	25.2907	26.8774	26.0963	26.816	23.8251	23.8824	NaN	NaN						EF-hand domain pair				166	44.6	1	0.999	6	48	0	Eremoplastron.rostratum.SAG2.g582.t1		Eremoplastron.rostratum.SAG2.g582.t1
	Eremoplastron.rostratum.SAG2.g6848.t1	NaN	23.2185	NaN	24.4248	NaN	NaN	NaN	NaN				K00611		Aspartate/ornithine carbamoyltransferase, Asp/Orn binding domain;Aspartate/ornithine carbamoyltransferase, carbamoyl-P binding domain				316	3.2	0.99	0.9952	6	4	0	Eremoplastron.rostratum.SAG2.g6848.t1		Eremoplastron.rostratum.SAG2.g6848.t1
	Eremoplastron.rostratum.SAG2.g8858.t1	24.138	26.9393	24.1722	27.2903	NaN	NaN	NaN	NaN				K05759		Profilin				128	29.7	1	0.999	6	32	5	Eremoplastron.rostratum.SAG2.g8858.t1		Eremoplastron.rostratum.SAG2.g8858.t1
	Eremoplastron.rostratum.SAG2.g8880.t1	NaN	24.9788	23.1925	NaN	NaN	NaN	NaN	NaN						EF-hand domain pair				166	17.5	1	0.999	4	13	0	Eremoplastron.rostratum.SAG2.g8880.t1	Ophryoscolex.caudatus.SAGT3.g56475.t1	Eremoplastron.rostratum.SAG2.g8880.t1
	Eremoplastron.rostratum.SAG2.g9080.t1	NaN	23.7694	22.6133	NaN	NaN	23.9578	23.2929	NaN				K00940		Nucleoside diphosphate kinase				135	15.6	1	0.9989	6	18	11	Eremoplastron.rostratum.SAG2.g9080.t1		Eremoplastron.rostratum.SAG2.g9080.t1
	Eremoplastron.rostratum.SAG2.g9170.t1	NaN	25.1918	24.4406	25.9172	NaN	NaN	NaN	NaN				K03263		Eukaryotic elongation factor 5A hypusine, DNA-binding OB fold				153	32	1	0.999	6	13	0	Eremoplastron.rostratum.SAG2.g9170.t1	Eremoplastron.rostratum.SAG2.g9202.t1	Eremoplastron.rostratum.SAG2.g9170.t1
	Eremoplastron.rostratum.SAG2.g9309.t1	NaN	22.5295	NaN	22.8499	NaN	NaN	NaN	NaN										145	13.8	0.99	0.9978	5	5	0	Eremoplastron.rostratum.SAG2.g9309.t1	Metadinium.minomm.SAG1.g25007.t1	Eremoplastron.rostratum.SAG2.g9309.t1
	Isotricha.intestinalis.SAGT2.g10543.t1	NaN	22.2343	NaN	23.2986	NaN	NaN	NaN	NaN										187	4.8	0.67	0.9781	1	7	7	Isotricha.intestinalis.SAGT2.g10543.t1		Isotricha.intestinalis.SAGT2.g10543.t1
	Isotricha.intestinalis.SAGT2.g11387.t1	NaN	25.7882	24.9187	22.3425	25.0941	26.3582	NaN	NaN						EF-hand domain				168	72.6	1	0.999	12	112	0	Isotricha.intestinalis.SAGT2.g11387.t1	Isotricha.intestinalis.SAGT2.g1672.t1, Isotricha.intestinalis.SAGT2.g35447.t1, Isotricha.intestinalis.SAGT2.g7401.t1, Isotricha.sp.YL-2021b.SAG3.g290.t1, Isotricha.sp.YL-2021b.SAG3.g8603.t1	Isotricha.intestinalis.SAGT2.g11387.t1
	Isotricha.intestinalis.SAGT2.g11450.t1	NaN	24.3411	24.0259	NaN	NaN	23.9097	NaN	NaN				K09493		TCP-1/cpn60 chaperonin family				564	10.8	1	0.999	6	19	0	Isotricha.intestinalis.SAGT2.g11450.t1	Isotricha.prostoma.SAG3.g8288.t1, Isotricha.sp.YL-2021a.SAG1.g16090.t1	Isotricha.intestinalis.SAGT2.g11450.t1
	Isotricha.intestinalis.SAGT2.g11496.t1	NaN	23.5638	23.3135	NaN	NaN	NaN	NaN	NaN				K20298		Vps52 / Sac2 family;WD domain, G-beta repeat				1399	0.6	0.69	0.9801	1	5	0	Isotricha.intestinalis.SAGT2.g11496.t1	Isotricha.intestinalis.SAGT2.g7364.t1, Isotricha.prostoma.SAG3.g19267.t1, Isotricha.sp.YL-2021a.SAG1.g11227.t1, Isotricha.sp.YL-2021b.SAG3.g9607.t1	Isotricha.intestinalis.SAGT2.g11496.t1
	Isotricha.intestinalis.SAGT2.g11554.t1	NaN	23.1363	NaN	22.8132	NaN	NaN	NaN	NaN										278	13.7	1	0.9936	3	7	0	Isotricha.intestinalis.SAGT2.g11554.t1	Isotricha.intestinalis.SAGT2.g18874.t1, Isotricha.intestinalis.SAGT2.g20411.t1, Isotricha.prostoma.SAG3.g18108.t1, Isotricha.sp.YL-2021a.SAG1.g15432.t1, Isotricha.sp.YL-2021b.SAG3.g4281.t1	Isotricha.intestinalis.SAGT2.g11554.t1
	Isotricha.intestinalis.SAGT2.g1306.t1	NaN	23.6651	NaN	23.2883	NaN	24.0519	NaN	NaN						Cyclic nucleotide-binding domain;Protein kinase domain;Ribosomal L22e protein family				1164	3.1	1	0.999	3	9	2	Isotricha.intestinalis.SAGT2.g1306.t1		Isotricha.intestinalis.SAGT2.g1306.t1
	Isotricha.intestinalis.SAGT2.g13391.t1	NaN	25.3452	22.3882	25.4843	NaN	24.1729	NaN	NaN				K17255		GDP dissociation inhibitor				449	19.2	1	0.999	16	31	3	Isotricha.intestinalis.SAGT2.g13391.t1		Isotricha.intestinalis.SAGT2.g13391.t1
	Isotricha.intestinalis.SAGT2.g13402.t1	27.6241	28.5778	26.6986	27.6932	25.7481	27.3572	NaN	NaN										257	15.6	1	0.999	5	112	0	Isotricha.intestinalis.SAGT2.g13402.t1	Isotricha.prostoma.SAG3.g3282.t1, Isotricha.prostoma.SAG3.g7450.t1, Isotricha.sp.YL-2021a.SAG1.g13374.t1	Isotricha.intestinalis.SAGT2.g13402.t1
	Isotricha.intestinalis.SAGT2.g14149.t1	NaN	25.5482	NaN	23.4508	24.573	25.4846	NaN	NaN				K12447		UTP--glucose-1-phosphate uridylyltransferase				550	23.2	1	0.999	20	59	18	Isotricha.intestinalis.SAGT2.g14149.t1		Isotricha.intestinalis.SAGT2.g14149.t1
	Isotricha.intestinalis.SAGT2.g14230.t1	NaN	25.6556	NaN	24.0573	NaN	22.3084	NaN	NaN						p25-alpha;PX domain				768	8.6	1	0.999	7	29	0	Isotricha.intestinalis.SAGT2.g14230.t1		Isotricha.intestinalis.SAGT2.g14230.t1
	Isotricha.intestinalis.SAGT2.g14474.t1	NaN	22.7861	NaN	22.8121	NaN	NaN	NaN	NaN										249	21.1	1	0.999	5	9	0	Isotricha.intestinalis.SAGT2.g14474.t1		Isotricha.intestinalis.SAGT2.g14474.t1
	Isotricha.intestinalis.SAGT2.g14694.t1	24.3423	26.1031	24.1699	27.5898	NaN	24.763	NaN	NaN				K03231		Elongation factor Tu C-terminal domain;Elongation factor Tu domain 2;Elongation factor Tu GTP binding domain				451	14	1	0.999	25	29	11	Isotricha.intestinalis.SAGT2.g14694.t1		Isotricha.intestinalis.SAGT2.g14694.t1
	Isotricha.intestinalis.SAGT2.g14897.t1	NaN	22.7416	NaN	22.9569	NaN	23.1832	21.9216	NaN				K11584		Protein phosphatase 2A regulatory B subunit (B56 family)				481	5.6	1	0.999	5	12	0	Isotricha.intestinalis.SAGT2.g14897.t1	Isotricha.prostoma.SAG3.g14174.t1, Isotricha.sp.YL-2021a.SAG1.g10429.t1, Isotricha.sp.YL-2021b.SAG3.g4354.t1	Isotricha.intestinalis.SAGT2.g14897.t1
	Isotricha.intestinalis.SAGT2.g16307.t1	NaN	26.8568	NaN	27.0605	22.8834	24.4849	NaN	NaN				K01835		Phosphoglucomutase/phosphomannomutase, alpha/beta/alpha domain I;Phosphoglucomutase/phosphomannomutase, alpha/beta/alpha domain II;Phosphoglucomutase/phosphomannomutase, alpha/beta/alpha domain III				786	20	1	0.999	23	64	10	Isotricha.intestinalis.SAGT2.g16307.t1		Isotricha.intestinalis.SAGT2.g16307.t1
	Isotricha.intestinalis.SAGT2.g174.t1	25.5335	27.3827	NaN	27.3086	NaN	27.7709	NaN	NaN				K01006		PEP-utilising enzyme, mobile domain;PEP-utilising enzyme, PEP-binding domain;Pyruvate phosphate dikinase, AMP/ATP-binding domain				879	20.6	1	0.999	57	133	6	Isotricha.intestinalis.SAGT2.g174.t1		Isotricha.intestinalis.SAGT2.g174.t1
	Isotricha.intestinalis.SAGT2.g17509.t1	NaN	24.8832	26.9165	24.2811	NaN	NaN	23.7616	NaN						Glyoxalase/Bleomycin resistance protein/Dioxygenase superfamily				132	42.4	1	0.999	7	22	0	Isotricha.intestinalis.SAGT2.g17509.t1		Isotricha.intestinalis.SAGT2.g17509.t1
	Isotricha.intestinalis.SAGT2.g17591.t1	NaN	25.9819	23.9844	NaN	24.1859	25.0472	NaN	NaN				K11253		Core histone H2A/H2B/H3/H4				123	5.7	0.98	0.9695	5	6	0	Isotricha.intestinalis.SAGT2.g17591.t1	Isotricha.sp.YL-2021b.SAG3.g176.t1	Isotricha.intestinalis.SAGT2.g17591.t1
	Isotricha.intestinalis.SAGT2.g17592.t1	26.974	30.1789	29.6997	29.7642	25.9501	28.2598	24.1207	21.9501				K11254		Centromere kinetochore component CENP-T histone fold				100	40	1	0.999	13	98	0	Isotricha.intestinalis.SAGT2.g17592.t1		Isotricha.intestinalis.SAGT2.g17592.t1
	Isotricha.intestinalis.SAGT2.g1769.t1	NaN	24.4297	21.8889	22.8534	NaN	NaN	NaN	NaN				K02875		Ribosomal protein L14				131	16.8	1	0.999	6	12	4	Isotricha.intestinalis.SAGT2.g1769.t1		Isotricha.intestinalis.SAGT2.g1769.t1
	Isotricha.intestinalis.SAGT2.g17845.t1	26.5361	28.078	27.619	27.8199	25.4362	27.6032	25.5519	NaN				K07897		Ras family				207	25.6	1	0.9989	7	54	0	Isotricha.intestinalis.SAGT2.g17845.t1	Isotricha.prostoma.SAG3.g7044.t1, Isotricha.sp.YL-2021b.SAG3.g22162.t1	Isotricha.intestinalis.SAGT2.g17845.t1
	Isotricha.intestinalis.SAGT2.g1874.t1	22.8277	25.604	23.9581	25.6085	NaN	25.6202	23.2334	NaN				K00024		lactate/malate dehydrogenase, alpha/beta C-terminal domain;lactate/malate dehydrogenase, NAD binding domain				323	34.7	1	0.999	13	52	10	Isotricha.intestinalis.SAGT2.g1874.t1		Isotricha.intestinalis.SAGT2.g1874.t1
	Isotricha.intestinalis.SAGT2.g19248.t1	NaN	25.522	NaN	25.2279	NaN	24.0189	NaN	NaN						14-3-3 protein				243	24.7	1	0.999	21	52	0	Isotricha.intestinalis.SAGT2.g19248.t1		Isotricha.intestinalis.SAGT2.g19248.t1
	Isotricha.intestinalis.SAGT2.g19657.t1	NaN	23.648	NaN	22.7234	NaN	NaN	NaN	NaN						Phosphoribulokinase / Uridine kinase family				544	8.3	1	0.9989	6	9	0	Isotricha.intestinalis.SAGT2.g19657.t1		Isotricha.intestinalis.SAGT2.g19657.t1
	Isotricha.intestinalis.SAGT2.g19893.t1	NaN	21.9228	NaN	22.6602	NaN	22.6289	NaN	NaN				K10580		Ubiquitin-conjugating enzyme				154	22.7	1	0.999	6	9	0	Isotricha.intestinalis.SAGT2.g19893.t1	Isotricha.prostoma.SAG3.g13831.t1, Isotricha.sp.YL-2021a.SAG1.g12561.t1, Isotricha.sp.YL-2021b.SAG3.g7108.t1	Isotricha.intestinalis.SAGT2.g19893.t1
	Isotricha.intestinalis.SAGT2.g19947.t1	NaN	NaN	25.5191	24.8794	NaN	NaN	23.7271	NaN				K11254		Centromere kinetochore component CENP-T histone fold				151	5.3	1	0.9888	10	7	7	Isotricha.intestinalis.SAGT2.g19947.t1		Isotricha.intestinalis.SAGT2.g19947.t1
	Isotricha.intestinalis.SAGT2.g20511.t1	NaN	26.188	24.3741	NaN	23.168	23.9377	NaN	NaN				K11252		Core histone H2A/H2B/H3/H4				136	20.6	1	0.999	6	43	0	Isotricha.intestinalis.SAGT2.g20511.t1	Isotricha.prostoma.SAG3.g5603.t1, Isotricha.sp.YL-2021a.SAG1.g4614.t1, Isotricha.sp.YL-2021b.SAG3.g20254.t1	Isotricha.intestinalis.SAGT2.g20511.t1
	Isotricha.intestinalis.SAGT2.g20851.t1	NaN	23.7666	NaN	24.5354	NaN	NaN	NaN	NaN				K10408		ATP-binding dynein motor region;Dynein heavy chain C-terminal domain;Dynein heavy chain region D6 P-loop domain;Dynein heavy chain AAA lid domain;Dynein heavy chain, N-terminal region 1;Dynein heavy chain, N-terminal region 2;Hydrolytic ATP binding site of dynein motor region;Microtubule-binding stalk of dynein motor;P-loop containing dynein motor region;P-loop containing dynein motor region D4;A…				4700	2.2	1	0.999	47	23	0	Isotricha.intestinalis.SAGT2.g20851.t1		Isotricha.intestinalis.SAGT2.g20851.t1
	Isotricha.intestinalis.SAGT2.g23057.t1	NaN	24.3171	NaN	24.0944	NaN	NaN	NaN	NaN										806	4.5	1	0.999	4	17	0	Isotricha.intestinalis.SAGT2.g23057.t1	Isotricha.intestinalis.SAGT2.g5938.t1, Isotricha.prostoma.SAG3.g693.t1, Isotricha.prostoma.SAG3.g7272.t1, Isotricha.sp.YL-2021a.SAG1.g11907.t1, Isotricha.sp.YL-2021a.SAG1.g11931.t1, Isotricha.sp.YL-2021a.SAG1.g3565.t1, Isotricha.sp.YL-2021a.SAG1.g9135.t1, Isotricha.sp.YL-2021b.SAG3.g17760.t1, Isotricha.sp.YL-2021b.SAG3.g21177.t1, Isotricha.sp.YL-2021b.SAG3.g7424.t1	Isotricha.intestinalis.SAGT2.g23057.t1
	Isotricha.intestinalis.SAGT2.g23194.t1	NaN	24.3518	NaN	23.559	NaN	NaN	NaN	NaN				K05759		Profilin				155	25.5	1	0.999	3	11	5	Isotricha.intestinalis.SAGT2.g23194.t1		Isotricha.intestinalis.SAGT2.g23194.t1
	Isotricha.intestinalis.SAGT2.g23360.t1	NaN	23.259	NaN	22.9308	NaN	NaN	NaN	NaN						4Fe-4S binding domain;Iron hydrogenase small subunit;Iron only hydrogenase large subunit, C-terminal domain				914	7.4	1	0.999	6	14	4	Isotricha.intestinalis.SAGT2.g23360.t1		Isotricha.intestinalis.SAGT2.g23360.t1
	Isotricha.intestinalis.SAGT2.g23916.t1	NaN	24.9344	NaN	23.712	NaN	NaN	NaN	NaN				K00999		CDP-alcohol phosphatidyltransferase				223	13	1	0.999	3	12	4	Isotricha.intestinalis.SAGT2.g23916.t1		Isotricha.intestinalis.SAGT2.g23916.t1
	Isotricha.intestinalis.SAGT2.g23933.t1	NaN	22.896	NaN	25.1712	NaN	21.0015	NaN	NaN				K02183;K13448		EF-hand domain pair				154	26.6	1	0.999	11	19	0	Isotricha.intestinalis.SAGT2.g23933.t1	Isotricha.intestinalis.SAGT2.g24264.t1, Isotricha.sp.YL-2021a.SAG1.g11479.t1	Isotricha.intestinalis.SAGT2.g23933.t1
	Isotricha.intestinalis.SAGT2.g24508.t1	NaN	25.1275	NaN	25.3637	NaN	NaN	NaN	NaN				K00845		ROK family				346	21.4	1	0.999	5	14	0	Isotricha.intestinalis.SAGT2.g24508.t1	Isotricha.prostoma.SAG3.g24829.t1	Isotricha.intestinalis.SAGT2.g24508.t1
	Isotricha.intestinalis.SAGT2.g24995.t1	25.2369	27.7506	26.9065	27.5569	24.3174	26.4226	NaN	NaN				K11253		Core histone H2A/H2B/H3/H4				121	11.6	0.98	0.9692	4	18	0	Isotricha.intestinalis.SAGT2.g24995.t1	Isotricha.prostoma.SAG3.g14054.t1, Isotricha.prostoma.SAG3.g24750.t1, Isotricha.sp.YL-2021a.SAG1.g2876.t1, Isotricha.sp.YL-2021a.SAG1.g8629.t1	Isotricha.intestinalis.SAGT2.g24995.t1
	Isotricha.intestinalis.SAGT2.g25897.t1	25.647	24.1094	25.6856	26.5483	26.6281	28.5035	24.888	24.3246						EF-hand domain pair				1109	0.7	0.75	0.985	1	18	18	Isotricha.intestinalis.SAGT2.g25897.t1		Isotricha.intestinalis.SAGT2.g25897.t1
	Isotricha.intestinalis.SAGT2.g26871.t1	NaN	22.3402	22.1813	22.788	NaN	22.0116	NaN	NaN				K09500		TCP-1/cpn60 chaperonin family				534	6.5	1	0.999	5	13	0	Isotricha.intestinalis.SAGT2.g26871.t1		Isotricha.intestinalis.SAGT2.g26871.t1
	Isotricha.intestinalis.SAGT2.g26925.t1	24.4422	27.0774	26.8061	26.0072	24.1764	26.3463	24.7628	21.7929						DEAD/DEAH box helicase;Helicase conserved C-terminal domain				378	27.4	1	0.999	11	89	0	Isotricha.intestinalis.SAGT2.g26925.t1	Isotricha.prostoma.SAG3.g15258.t1, Isotricha.sp.YL-2021b.SAG3.g4303.t1	Isotricha.intestinalis.SAGT2.g26925.t1
	Isotricha.intestinalis.SAGT2.g27795.t1	NaN	24.3541	NaN	24.3716	NaN	NaN	NaN	NaN										635	18.8	1	0.999	26	40	15	Isotricha.intestinalis.SAGT2.g27795.t1		Isotricha.intestinalis.SAGT2.g27795.t1
	Isotricha.intestinalis.SAGT2.g28106.t1	23.5118	24.1425	NaN	24.5518	24.3145	24.0654	NaN	NaN						Glucokinase				352	36.1	1	0.999	11	41	1	Isotricha.intestinalis.SAGT2.g28106.t1		Isotricha.intestinalis.SAGT2.g28106.t1
	Isotricha.intestinalis.SAGT2.g28437.t1	26.9298	29.5285	27.3632	28.6654	27.4075	28.9979	NaN	NaN				K01689		Enolase, C-terminal TIM barrel domain;Enolase, N-terminal domain				394	63.7	1	0.999	26	423	88	Isotricha.intestinalis.SAGT2.g28437.t1		Isotricha.intestinalis.SAGT2.g28437.t1
	Isotricha.intestinalis.SAGT2.g30725.t1	NaN	23.1357	NaN	24.1362	NaN	NaN	NaN	NaN				K01006		PEP-utilising enzyme, mobile domain;PEP-utilising enzyme, PEP-binding domain;Pyruvate phosphate dikinase, AMP/ATP-binding domain				1030	1.1	1	0.9963	10	6	6	Isotricha.intestinalis.SAGT2.g30725.t1		Isotricha.intestinalis.SAGT2.g30725.t1
	Isotricha.intestinalis.SAGT2.g31280.t1	NaN	23.8165	NaN	22.2714	NaN	22.6175	NaN	NaN				K01835		Phosphoglucomutase/phosphomannomutase, alpha/beta/alpha domain I;Phosphoglucomutase/phosphomannomutase, alpha/beta/alpha domain II;Phosphoglucomutase/phosphomannomutase, alpha/beta/alpha domain III				563	8.5	1	0.999	23	18	15	Isotricha.intestinalis.SAGT2.g31280.t1		Isotricha.intestinalis.SAGT2.g31280.t1
	Isotricha.intestinalis.SAGT2.g31551.t1	NaN	22.2143	NaN	23.3781	NaN	NaN	NaN	NaN				K01810		Phosphoglucose isomerase				361	3	0.98	0.999	1	2	2	Isotricha.intestinalis.SAGT2.g31551.t1		Isotricha.intestinalis.SAGT2.g31551.t1
	Isotricha.intestinalis.SAGT2.g3202.t1	NaN	23.772	22.2688	22.9454	NaN	23.3468	NaN	NaN				K02976		EF-hand domain pair;Ribosomal protein S26e				216	10.9	1	0.999	2	18	0	Isotricha.intestinalis.SAGT2.g3202.t1		Isotricha.intestinalis.SAGT2.g3202.t1
	Isotricha.intestinalis.SAGT2.g32860.t1	NaN	NaN	NaN	NaN	NaN	21.7249	NaN	24.1754				K00864		FGGY family of carbohydrate kinases, C-terminal domain;FGGY family of carbohydrate kinases, N-terminal domain				468	8.3	1	0.999	3	5	2	Isotricha.intestinalis.SAGT2.g32860.t1		Isotricha.intestinalis.SAGT2.g32860.t1
	Isotricha.intestinalis.SAGT2.g3384.t1	NaN	22.5626	NaN	22.9579	NaN	NaN	NaN	NaN				K13412		EF-hand domain pair;Protein kinase domain				1018	2.1	1	0.9965	3	9	0	Isotricha.intestinalis.SAGT2.g3384.t1	Isotricha.prostoma.SAG3.g4837.t1, Isotricha.sp.YL-2021a.SAG1.g2410.t1, Isotricha.sp.YL-2021b.SAG3.g8590.t1	Isotricha.intestinalis.SAGT2.g3384.t1
	Isotricha.intestinalis.SAGT2.g35219.t1	NaN	24.8967	NaN	22.8078	NaN	NaN	NaN	NaN				K01006		Pyruvate phosphate dikinase, AMP/ATP-binding domain				300	22	1	0.999	10	25	22	Isotricha.intestinalis.SAGT2.g35219.t1		Isotricha.intestinalis.SAGT2.g35219.t1
	Isotricha.intestinalis.SAGT2.g36997.t1	NaN	23.0396	NaN	24.4354	NaN	NaN	NaN	NaN						EF-1 guanine nucleotide exchange domain				218	19.7	1	0.999	4	14	0	Isotricha.intestinalis.SAGT2.g36997.t1		Isotricha.intestinalis.SAGT2.g36997.t1
	Isotricha.intestinalis.SAGT2.g38244.t1	NaN	20.0729	NaN	22.7359	NaN	22.8584	NaN	NaN				K01006		PEP-utilising enzyme, mobile domain;PEP-utilising enzyme, PEP-binding domain;Pyruvate phosphate dikinase, AMP/ATP-binding domain				420	7.1	1	0.9987	8	12	12	Isotricha.intestinalis.SAGT2.g38244.t1		Isotricha.intestinalis.SAGT2.g38244.t1
	Isotricha.intestinalis.SAGT2.g3962.t1	24.8044	25.146	NaN	25.3922	NaN	25.914	NaN	NaN				K01006		PEP-utilising enzyme, mobile domain;PEP-utilising enzyme, PEP-binding domain;Pyruvate phosphate dikinase, AMP/ATP-binding domain				882	6.9	1	0.999	61	36	10	Isotricha.intestinalis.SAGT2.g3962.t1		Isotricha.intestinalis.SAGT2.g3962.t1
	Isotricha.intestinalis.SAGT2.g424.t1	NaN	22.0367	NaN	22.0237	NaN	NaN	NaN	NaN						Ribosomal protein L23				153	24.2	1	0.9988	4	12	0	Isotricha.intestinalis.SAGT2.g424.t1	Isotricha.prostoma.SAG3.g16653.t1	Isotricha.intestinalis.SAGT2.g424.t1
	Isotricha.intestinalis.SAGT2.g4613.t1	NaN	22.2631	NaN	22.8711	NaN	21.3619	NaN	NaN				K09498		TCP-1/cpn60 chaperonin family				642	5.8	1	0.9989	5	9	0	Isotricha.intestinalis.SAGT2.g4613.t1	Isotricha.prostoma.SAG3.g17168.t1, Isotricha.sp.YL-2021b.SAG3.g22090.t1	Isotricha.intestinalis.SAGT2.g4613.t1
	Isotricha.intestinalis.SAGT2.g4787.t1	24.5968	NaN	24.1439	NaN	NaN	NaN	NaN	NaN				K15430		Protein phosphatase 2C;Putative RNA methylase family UPF0020				1021	0.9	0.63	0.9741	1	3	3	Isotricha.intestinalis.SAGT2.g4787.t1		Isotricha.intestinalis.SAGT2.g4787.t1
	Isotricha.intestinalis.SAGT2.g5405.t1	NaN	23.2967	NaN	23.0079	NaN	NaN	NaN	NaN						Centriolar protein SAS N-terminal				230	8.3	1	0.9955	2	8	0	Isotricha.intestinalis.SAGT2.g5405.t1	Isotricha.prostoma.SAG3.g3465.t1, Isotricha.sp.YL-2021a.SAG1.g20323.t1, Isotricha.sp.YL-2021b.SAG3.g5974.t1	Isotricha.intestinalis.SAGT2.g5405.t1
	Isotricha.intestinalis.SAGT2.g5408.t1	NaN	26.6179	25.4701	26.5098	NaN	25.6154	23.8492	NaN				K00857;K02894		Ribosomal protein L14p/L23e;Thymidine kinase				366	14.5	1	0.999	7	31	0	Isotricha.intestinalis.SAGT2.g5408.t1	Isotricha.prostoma.SAG3.g18379.t1	Isotricha.intestinalis.SAGT2.g5408.t1
	Isotricha.intestinalis.SAGT2.g5627.t1	NaN	23.5289	23.0312	NaN	NaN	NaN	NaN	NaN				K01196	GH13_25	Amylo-alpha-1,6-glucosidase;Central domain of human glycogen debranching enzyme;Glycogen debranching enzyme, glucanotransferase domain;Glycogen recognition site of AMP-activated protein kinase				1646	2.4	1	0.9988	4	8	0	Isotricha.intestinalis.SAGT2.g5627.t1	Isotricha.sp.YL-2021a.SAG1.g11750.t1	Isotricha.intestinalis.SAGT2.g5627.t1
	Isotricha.intestinalis.SAGT2.g5683.t1	NaN	NaN	22.3726	24.2523	NaN	NaN	NaN	NaN				K03768		Cyclophilin type peptidyl-prolyl cis-trans isomerase/CLD				158	8.2	0	0.9988	1	6	0	Isotricha.intestinalis.SAGT2.g5683.t1	Metadinium.minomm.SAG1.g37652.t1	Isotricha.intestinalis.SAGT2.g5683.t1
	Isotricha.intestinalis.SAGT2.g5690.t1	NaN	24.5775	NaN	23.9919	NaN	23.2838	NaN	NaN						Histidine phosphatase superfamily (branch 1)				493	13.2	1	0.999	9	20	3	Isotricha.intestinalis.SAGT2.g5690.t1		Isotricha.intestinalis.SAGT2.g5690.t1
	Isotricha.intestinalis.SAGT2.g6701.t1	NaN	28.7241	28.0394	28.0692	25.8464	26.8612	22.8143	NaN						EF-hand domain pair				184	62.2	1	0.999	13	171	3	Isotricha.intestinalis.SAGT2.g6701.t1		Isotricha.intestinalis.SAGT2.g6701.t1
	Isotricha.intestinalis.SAGT2.g7067.t1	NaN	26.1876	25.3258	24.4965	23.6055	24.9956	NaN	NaN				K00847		pfkB family carbohydrate kinase				315	25.1	1	0.999	15	53	6	Isotricha.intestinalis.SAGT2.g7067.t1		Isotricha.intestinalis.SAGT2.g7067.t1
	Isotricha.intestinalis.SAGT2.g7380.t1	NaN	25.0845	NaN	23.8922	NaN	NaN	NaN	NaN						Glyoxalase/Bleomycin resistance protein/Dioxygenase superfamily				124	26.6	1	0.999	6	16	16	Isotricha.intestinalis.SAGT2.g7380.t1		Isotricha.intestinalis.SAGT2.g7380.t1
	Isotricha.intestinalis.SAGT2.g8038.t1	NaN	23.3329	NaN	22.6816	NaN	NaN	NaN	NaN				K08659		Peptidase family C69				490	16.5	1	0.999	8	18	0	Isotricha.intestinalis.SAGT2.g8038.t1		Isotricha.intestinalis.SAGT2.g8038.t1
	Isotricha.intestinalis.SAGT2.g8358.t1	NaN	24.9981	NaN	23.1628	23.2943	25.344	NaN	NaN				K16489		IQ calmodulin-binding motif				2407	7.7	1	0.999	41	63	39	Isotricha.intestinalis.SAGT2.g8358.t1		Isotricha.intestinalis.SAGT2.g8358.t1
	Isotricha.intestinalis.SAGT2.g8377.t1	24.414	25.9017	NaN	25.5181	23.8942	26.186	NaN	NaN						Calpain family cysteine protease				619	48.8	1	0.999	26	107	33	Isotricha.intestinalis.SAGT2.g8377.t1		Isotricha.intestinalis.SAGT2.g8377.t1
	Isotricha.intestinalis.SAGT2.g8729.t1	29.2099	30.638	30.5214	30.6387	26.9878	30.2284	27.6786	22.481				K01006		PEP-utilising enzyme, mobile domain;PEP-utilising enzyme, PEP-binding domain;Pyruvate phosphate dikinase, AMP/ATP-binding domain				881	31	1	0.999	60	257	39	Isotricha.intestinalis.SAGT2.g8729.t1		Isotricha.intestinalis.SAGT2.g8729.t1
	Isotricha.intestinalis.SAGT2.g9401.t1	22.991	25.6818	NaN	25.8283	NaN	26.1608	NaN	NaN				K01006		PEP-utilising enzyme, PEP-binding domain				270	25.6	1	0.999	19	59	9	Isotricha.intestinalis.SAGT2.g9401.t1		Isotricha.intestinalis.SAGT2.g9401.t1
	Isotricha.prostoma.SAG3.g1149.t1	NaN	22.7524	NaN	23.2482	NaN	NaN	NaN	NaN						Adenylate kinase				199	6	1	0.9984	2	8	0	Isotricha.prostoma.SAG3.g1149.t1	Isotricha.sp.YL-2021a.SAG1.g8145.t1, Isotricha.sp.YL-2021b.SAG3.g4192.t1	Isotricha.prostoma.SAG3.g1149.t1
	Isotricha.prostoma.SAG3.g11776.t1	26.7248	27.3782	28.0354	27.6538	25.8992	28.2699	25.1538	23.864				K03737		4Fe-4S double cluster binding domain;Domain of unknown function;Pyruvate ferredoxin/flavodoxin oxidoreductase;Pyruvate flavodoxin/ferredoxin oxidoreductase, thiamine diP-bdg;Pyruvate:ferredoxin oxidoreductase core domain II;Thiamine pyrophosphate enzyme, C-terminal TPP binding domain				1191	8.2	1	0.999	11	83	7	Isotricha.prostoma.SAG3.g11776.t1		Isotricha.prostoma.SAG3.g11776.t1
	Isotricha.prostoma.SAG3.g12001.t1	NaN	21.125	NaN	NaN	22.9007	23.179	NaN	21.4861				K00761		DNA gyrase C-terminal domain, beta-propeller;DNA gyrase/topoisomerase IV, subunit A;Uracil phosphoribosyltransferase				1555	0.5	1	0.971	1	10	0	Isotricha.prostoma.SAG3.g12001.t1		Isotricha.prostoma.SAG3.g12001.t1
	Isotricha.prostoma.SAG3.g12003.t1	NaN	NaN	22.5118	NaN	22.3397	22.1085	22.545	NaN						5TM C-terminal transporter carbon starvation CstA;Carbon starvation protein CstA;DNA gyrase B;DNA gyrase B subunit, carboxyl terminus;Histidine kinase-, DNA gyrase B-, and HSP90-like ATPase;Toprim domain				1091	0.7	0.76	0.9858	1	4	4	Isotricha.prostoma.SAG3.g12003.t1		Isotricha.prostoma.SAG3.g12003.t1
	Isotricha.prostoma.SAG3.g12281.t1	24.2124	25.2239	25.1949	NaN	24.5283	26.111	24.5488	NaN				K02985		Ribosomal protein S3, C-terminal domain				220	27.3	1	0.9959	9	33	2	Isotricha.prostoma.SAG3.g12281.t1		Isotricha.prostoma.SAG3.g12281.t1
	Isotricha.prostoma.SAG3.g12583.t1	NaN	23.5482	NaN	22.9647	NaN	NaN	NaN	NaN				K00940		Nucleoside diphosphate kinase				146	36.3	1	0.999	8	19	13	Isotricha.prostoma.SAG3.g12583.t1		Isotricha.prostoma.SAG3.g12583.t1
	Isotricha.prostoma.SAG3.g12641.t1	NaN	20.7526	NaN	23.3399	NaN	NaN	NaN	NaN				K02964		Ribosomal protein S13/S18				156	28.8	1	0.999	4	6	0	Isotricha.prostoma.SAG3.g12641.t1	Isotricha.sp.YL-2021a.SAG1.g12322.t1, Isotricha.sp.YL-2021a.SAG1.g18131.t1	Isotricha.prostoma.SAG3.g12641.t1
	Isotricha.prostoma.SAG3.g12750.t1	NaN	NaN	NaN	NaN	NaN	23.9124	NaN	22.5092				K06207		Elongation factor G C-terminus;Elongation factor Tu domain 2;Elongation factor Tu GTP binding domain;O-methyltransferase				756	2.4	0	0.999	1	2	0	Isotricha.prostoma.SAG3.g12750.t1	Isotricha.prostoma.SAG3.g23642.t1, Isotricha.sp.YL-2021b.SAG3.g14455.t1, Isotricha.sp.YL-2021b.SAG3.g26446.t1, Maxbin_co_cow_2000.076_k87_28855222_21, concoct.101_k87_24784636_1, concoct.393_k87_10666752_1, concoct.61_sub_k87_36358147_1, utFile.118_k87_22366854_1, utFile.175_k87_10417949_11, utFile.369_k87_2999839_6, utFile.394_k87_26287361_4, utFile.53_k87_3471425_4, utFile.610_k87_14431638_3, u…	Isotricha.prostoma.SAG3.g12750.t1
	Isotricha.prostoma.SAG3.g1296.t1	NaN	21.2274	NaN	24.0395	NaN	NaN	NaN	NaN				K02918		Ribosomal L29 protein				153	11.8	1	0.9781	5	3	0	Isotricha.prostoma.SAG3.g1296.t1		Isotricha.prostoma.SAG3.g1296.t1
	Isotricha.prostoma.SAG3.g13298.t1	NaN	22.4576	24.8152	NaN	24.0226	NaN	NaN	NaN				K10420		Tctex-1 family				646	5.1	1	0.999	5	16	16	Isotricha.prostoma.SAG3.g13298.t1		Isotricha.prostoma.SAG3.g13298.t1
	Isotricha.prostoma.SAG3.g1331.t1	26.4185	27.8288	27.941	27.7413	25.0246	26.8815	24.8014	NaN						Parkin co-regulated protein				314	43.8	1	0.999	13	128	0	Isotricha.prostoma.SAG3.g1331.t1	Isotricha.sp.YL-2021a.SAG1.g5359.t1	Isotricha.prostoma.SAG3.g1331.t1
	Isotricha.prostoma.SAG3.g13356.t1	29.4793	30.7797	30.7807	30.8311	26.9572	30.3778	29.0115	23.1101				K11254		Centromere kinetochore component CENP-T histone fold;NLI interacting factor-like phosphatase				587	5.1	1	0.999	11	207	0	Isotricha.prostoma.SAG3.g13356.t1		Isotricha.prostoma.SAG3.g13356.t1
	Isotricha.prostoma.SAG3.g13709.t1	26.9476	29.0611	28.9034	28.6297	25.88	28.4135	26.7966	NaN				K02957		Ribosomal protein S8				130	49.2	1	0.999	11	119	0	Isotricha.prostoma.SAG3.g13709.t1	Isotricha.prostoma.SAG3.g4090.t1	Isotricha.prostoma.SAG3.g13709.t1
	Isotricha.prostoma.SAG3.g13778.t1	NaN	23.0372	23.2031	NaN	23.471	NaN	NaN	NaN										497	8	1	0.999	3	16	1	Isotricha.prostoma.SAG3.g13778.t1		Isotricha.prostoma.SAG3.g13778.t1
	Isotricha.prostoma.SAG3.g14016.t1	NaN	24.4667	NaN	24.4714	NaN	21.5668	NaN	NaN						Annexin				558	7.7	1	0.9988	5	15	1	Isotricha.prostoma.SAG3.g14016.t1		Isotricha.prostoma.SAG3.g14016.t1
	Isotricha.prostoma.SAG3.g14625.t1	28.4931	30.5961	30.3416	30.2595	26.9371	30.197	28.1487	21.5932						Ubiquitin family;Ubiquitin-2 like Rad60 SUMO-like				193	37.3	1	0.999	9	266	0	Isotricha.prostoma.SAG3.g14625.t1		Isotricha.prostoma.SAG3.g14625.t1
	Isotricha.prostoma.SAG3.g1539.t1	NaN	22.1291	21.6373	22.5126	NaN	NaN	21.9974	NaN				K00134		Glyceraldehyde 3-phosphate dehydrogenase, C-terminal domain;Glyceraldehyde 3-phosphate dehydrogenase, NAD binding domain				347	26.2	1	0.999	9	19	0	Isotricha.prostoma.SAG3.g1539.t1	Isotricha.sp.YL-2021a.SAG1.g14977.t1, Isotricha.sp.YL-2021b.SAG3.g2536.t1	Isotricha.prostoma.SAG3.g1539.t1
	Isotricha.prostoma.SAG3.g15773.t1	NaN	21.1319	NaN	22.5657	NaN	NaN	NaN	NaN				K03263		Eukaryotic elongation factor 5A hypusine, DNA-binding OB fold				769	4	1	0.999	3	11	0	Isotricha.prostoma.SAG3.g15773.t1	Isotricha.prostoma.SAG3.g6877.t1, Isotricha.sp.YL-2021a.SAG1.g12001.t1, Isotricha.sp.YL-2021a.SAG1.g8722.t1, Isotricha.sp.YL-2021b.SAG3.g14899.t1, Isotricha.sp.YL-2021b.SAG3.g15557.t1	Isotricha.prostoma.SAG3.g15773.t1
	Isotricha.prostoma.SAG3.g16810.t1	NaN	23.3955	23.0766	NaN	23.142	NaN	NaN	NaN				K02900		Ribosomal proteins 50S-L15, 50S-L18e, 60S-L27A				345	9.3	1	0.9988	3	18	11	Isotricha.prostoma.SAG3.g16810.t1		Isotricha.prostoma.SAG3.g16810.t1
	Isotricha.prostoma.SAG3.g16884.t1	NaN	24.0769	23.277	NaN	24.5953	NaN	NaN	NaN						Calpain family cysteine protease				618	9.1	1	0.9989	22	15	15	Isotricha.prostoma.SAG3.g16884.t1		Isotricha.prostoma.SAG3.g16884.t1
	Isotricha.prostoma.SAG3.g17892.t1	NaN	25.1072	NaN	24.888	NaN	NaN	NaN	NaN				K02960		Ribosomal protein S9/S16				676	7.1	1	0.999	8	24	0	Isotricha.prostoma.SAG3.g17892.t1	Isotricha.prostoma.SAG3.g23107.t1, Isotricha.sp.YL-2021a.SAG1.g4619.t1	Isotricha.prostoma.SAG3.g17892.t1
	Isotricha.prostoma.SAG3.g18189.t1	NaN	25.3327	23.6917	24.2301	NaN	NaN	NaN	NaN				K03236		Alba;Translation initiation factor 1A / IF-1				399	6.3	1	0.999	2	14	0	Isotricha.prostoma.SAG3.g18189.t1	Isotricha.sp.YL-2021a.SAG1.g17020.t1	Isotricha.prostoma.SAG3.g18189.t1
	Isotricha.prostoma.SAG3.g18481.t1	NaN	26.1065	NaN	24.4518	21.4459	23.554	NaN	NaN				K01834		Histidine phosphatase superfamily (branch 1)				492	24.4	1	0.999	16	56	3	Isotricha.prostoma.SAG3.g18481.t1		Isotricha.prostoma.SAG3.g18481.t1
	Isotricha.prostoma.SAG3.g1926.t1	NaN	27.7637	26.9368	26.3477	26.8132	27.329	NaN	NaN				K01006		PEP-utilising enzyme, mobile domain;PEP-utilising enzyme, PEP-binding domain;Pyruvate phosphate dikinase, AMP/ATP-binding domain				856	28.7	1	0.999	65	119	29	Isotricha.prostoma.SAG3.g1926.t1		Isotricha.prostoma.SAG3.g1926.t1
	Isotricha.prostoma.SAG3.g19327.t1	NaN	22.0213	22.5016	22.7088	NaN	NaN	NaN	NaN						Malic enzyme, NAD binding domain;Malic enzyme, N-terminal domain				698	3.3	1	0.978	9	11	4	Isotricha.prostoma.SAG3.g19327.t1		Isotricha.prostoma.SAG3.g19327.t1
	Isotricha.prostoma.SAG3.g19466.t1	NaN	23.8132	NaN	22.7492	NaN	NaN	NaN	NaN						Histidine phosphatase superfamily (branch 1)				209	17.7	1	0.999	3	13	1	Isotricha.prostoma.SAG3.g19466.t1		Isotricha.prostoma.SAG3.g19466.t1
	Isotricha.prostoma.SAG3.g19862.t1	NaN	23.379	NaN	22.3938	NaN	NaN	NaN	NaN				K01689		Enolase, C-terminal TIM barrel domain;Enolase, N-terminal domain				452	25	1	0.999	16	19	2	Isotricha.prostoma.SAG3.g19862.t1		Isotricha.prostoma.SAG3.g19862.t1
	Isotricha.prostoma.SAG3.g20097.t1	NaN	27.4738	26.6825	27.4718	24.6861	27.083	24.9541	NaN				K02981		Ribosomal protein S5, C-terminal domain;Ribosomal protein S5, N-terminal domain				269	32.7	1	0.999	8	60	8	Isotricha.prostoma.SAG3.g20097.t1		Isotricha.prostoma.SAG3.g20097.t1
	Isotricha.prostoma.SAG3.g20172.t1	NaN	20.3224	22.3661	NaN	24.3399	NaN	NaN	NaN						Phosphate acetyl/butaryl transferase				988	4.8	1	0.999	5	11	11	Isotricha.prostoma.SAG3.g20172.t1		Isotricha.prostoma.SAG3.g20172.t1
	Isotricha.prostoma.SAG3.g20492.t1	NaN	23.8145	NaN	22.62	NaN	NaN	NaN	NaN										530	5.3	1	0.9974	4	10	0	Isotricha.prostoma.SAG3.g20492.t1		Isotricha.prostoma.SAG3.g20492.t1
	Isotricha.prostoma.SAG3.g21837.t1	24.305	27.1523	25.9208	27.0294	NaN	25.99	NaN	NaN				K02930		60S ribosomal protein L4 C-terminal domain;Ribosomal protein L4/L1 family				402	43.3	1	0.999	16	69	3	Isotricha.prostoma.SAG3.g21837.t1		Isotricha.prostoma.SAG3.g21837.t1
	Isotricha.prostoma.SAG3.g21864.t1	NaN	24.7559	23.883	NaN	NaN	NaN	NaN	NaN				K11252		Core histone H2A/H2B/H3/H4;Protein-tyrosine phosphatase				541	3	1	0.9986	1	9	9	Isotricha.prostoma.SAG3.g21864.t1		Isotricha.prostoma.SAG3.g21864.t1
	Isotricha.prostoma.SAG3.g21955.t1	NaN	25.0054	25.1606	24.8204	NaN	22.5208	NaN	NaN				K04739		Cyclic nucleotide-binding domain				400	22.7	1	0.999	8	27	0	Isotricha.prostoma.SAG3.g21955.t1		Isotricha.prostoma.SAG3.g21955.t1
	Isotricha.prostoma.SAG3.g22061.t1	27.0775	29.2654	27.9202	28.3787	27.9028	28.1458	26.3862	21.1204				K01006		PEP-utilising enzyme, mobile domain;PEP-utilising enzyme, PEP-binding domain;Pyruvate phosphate dikinase, AMP/ATP-binding domain				887	41.4	1	0.999	61	366	36	Isotricha.prostoma.SAG3.g22061.t1		Isotricha.prostoma.SAG3.g22061.t1
	Isotricha.prostoma.SAG3.g22189.t1	24.335	25.4385	24.9993	23.8193	23.9127	24.4294	NaN	NaN						Major Facilitator Superfamily				588	12.5	1	0.999	8	55	2	Isotricha.prostoma.SAG3.g22189.t1		Isotricha.prostoma.SAG3.g22189.t1
	Isotricha.prostoma.SAG3.g22194.t1	25.5234	25.6568	24.0401	25.8109	23.8743	NaN	NaN	NaN						Adenylate kinase				195	19.5	1	0.999	7	16	2	Isotricha.prostoma.SAG3.g22194.t1		Isotricha.prostoma.SAG3.g22194.t1
	Isotricha.prostoma.SAG3.g22269.t1	NaN	NaN	23.1807	23.105	NaN	NaN	NaN	NaN				K09499		TCP-1/cpn60 chaperonin family				532	20.4	1	0.999	9	22	1	Isotricha.prostoma.SAG3.g22269.t1		Isotricha.prostoma.SAG3.g22269.t1
	Isotricha.prostoma.SAG3.g22410.t1	NaN	24.1233	23.597	24.0185	NaN	NaN	NaN	NaN						RIB43A				644	3.4	0.98	0.999	2	14	0	Isotricha.prostoma.SAG3.g22410.t1		Isotricha.prostoma.SAG3.g22410.t1
	Isotricha.prostoma.SAG3.g23214.t1	24.3432	24.6452	NaN	24.9263	24.3491	NaN	NaN	NaN				K01006		PEP-utilising enzyme, PEP-binding domain				404	2.5	1	0.9978	28	10	10	Isotricha.prostoma.SAG3.g23214.t1		Isotricha.prostoma.SAG3.g23214.t1
	Isotricha.prostoma.SAG3.g23423.t1	25.1397	NaN	23.2446	NaN	23.1976	NaN	NaN	NaN										140	32.1	1	0.999	5	14	3	Isotricha.prostoma.SAG3.g23423.t1		Isotricha.prostoma.SAG3.g23423.t1
	Isotricha.prostoma.SAG3.g2350.t1	27.291	29.8263	29.2074	29.6513	26.0823	28.8856	24.8152	NaN				K03283		Hsp70 protein				782	33.6	1	0.999	49	311	2	Isotricha.prostoma.SAG3.g2350.t1		Isotricha.prostoma.SAG3.g2350.t1
	Isotricha.prostoma.SAG3.g2357.t1	23.8025	25.7858	25.5448	25.8176	22.3902	25.3678	21.959	NaN				K02868		ribosomal L5P family C-terminus;Ribosomal protein L5				381	13.4	1	0.999	6	64	0	Isotricha.prostoma.SAG3.g2357.t1		Isotricha.prostoma.SAG3.g2357.t1
	Isotricha.prostoma.SAG3.g24147.t1	NaN	20.9502	NaN	23.2623	NaN	NaN	NaN	NaN										695	2.7	1	0.9983	2	3	0	Isotricha.prostoma.SAG3.g24147.t1		Isotricha.prostoma.SAG3.g24147.t1
	Isotricha.prostoma.SAG3.g24434.t1	NaN	25.1524	23.236	22.7307	NaN	NaN	NaN	NaN				K01868		Threonyl and Alanyl tRNA synthetase second additional domain;tRNA synthetase class II core domain (G, H, P, S and T)				635	9.1	1	0.9989	13	22	1	Isotricha.prostoma.SAG3.g24434.t1		Isotricha.prostoma.SAG3.g24434.t1
	Isotricha.prostoma.SAG3.g2466.t1	NaN	20.9255	NaN	21.8006	NaN	NaN	NaN	NaN						Annexin				907	8	1	0.999	7	10	0	Isotricha.prostoma.SAG3.g2466.t1		Isotricha.prostoma.SAG3.g2466.t1
	Isotricha.prostoma.SAG3.g25382.t1	31.631	33.3875	33.129	33.1505	29.8745	32.7224	30.0441	23.4518				K07374;K14290		Tubulin C-terminal domain;Tubulin/FtsZ family, GTPase domain				451	66.1	1	0.999	32	1817	4	Isotricha.prostoma.SAG3.g25382.t1		Isotricha.prostoma.SAG3.g25382.t1
	Isotricha.prostoma.SAG3.g28025.t1	23.3607	25.4734	22.9432	24.1662	NaN	23.3772	NaN	NaN				K02989		Ribosomal protein S7p/S5e				192	15.6	1	0.999	9	15	0	Isotricha.prostoma.SAG3.g28025.t1	Isotricha.sp.YL-2021a.SAG1.g4254.t1	Isotricha.prostoma.SAG3.g28025.t1
	Isotricha.prostoma.SAG3.g28026.t1	NaN	24.3342	23.0837	22.2713	22.6888	NaN	NaN	NaN				K02934		Ribosomal protein L6e				193	30.6	1	0.9989	6	27	15	Isotricha.prostoma.SAG3.g28026.t1		Isotricha.prostoma.SAG3.g28026.t1
	Isotricha.prostoma.SAG3.g3725.t1	NaN	26.3029	NaN	26.5756	NaN	NaN	NaN	NaN						Alba				657	5.9	1	0.999	4	20	0	Isotricha.prostoma.SAG3.g3725.t1	Isotricha.sp.YL-2021a.SAG1.g13248.t1	Isotricha.prostoma.SAG3.g3725.t1
	Isotricha.prostoma.SAG3.g3791.t1	NaN	24.2616	NaN	23.1423	NaN	NaN	NaN	NaN										727	10.2	1	0.9989	24	18	0	Isotricha.prostoma.SAG3.g3791.t1		Isotricha.prostoma.SAG3.g3791.t1
	Isotricha.prostoma.SAG3.g4166.t1	NaN	24.124	NaN	23.401	NaN	NaN	NaN	NaN				K23029		DM10 domain				473	22.9	1	0.9989	10	29	0	Isotricha.prostoma.SAG3.g4166.t1	Isotricha.prostoma.SAG3.g5518.t1, Isotricha.sp.YL-2021a.SAG1.g18460.t1, Isotricha.sp.YL-2021a.SAG1.g68.t1	Isotricha.prostoma.SAG3.g4166.t1
	Isotricha.prostoma.SAG3.g4224.t1	NaN	23.6727	NaN	23.365	NaN	NaN	NaN	NaN				K00700	GH13_8	Alpha amylase, catalytic domain;Alpha amylase, C-terminal all-beta domain;Carbohydrate-binding module 48 (Isoamylase N-terminal domain)				742	3.6	1	0.999	10	14	4	Isotricha.prostoma.SAG3.g4224.t1		Isotricha.prostoma.SAG3.g4224.t1
	Isotricha.prostoma.SAG3.g424.t1	25.0789	26.9958	25.5925	26.9737	24.5364	26.4728	22.9213	NaN						Histidine phosphatase superfamily (branch 1)				214	42.1	1	0.999	11	70	0	Isotricha.prostoma.SAG3.g424.t1		Isotricha.prostoma.SAG3.g424.t1
	Isotricha.prostoma.SAG3.g432.t1	NaN	22.7923	NaN	22.3416	NaN	NaN	NaN	NaN				K01893		OB-fold nucleic acid binding domain;tRNA synthetases class II (D, K and N)				631	7.3	1	0.999	8	11	6	Isotricha.prostoma.SAG3.g432.t1		Isotricha.prostoma.SAG3.g432.t1
	Isotricha.prostoma.SAG3.g48.t1	NaN	23.5119	22.6994	NaN	23.9585	NaN	NaN	NaN				K01006		PEP-utilising enzyme, mobile domain;PEP-utilising enzyme, PEP-binding domain;Pyruvate phosphate dikinase, AMP/ATP-binding domain				1334	6.1	1	0.999	52	28	23	Isotricha.prostoma.SAG3.g48.t1		Isotricha.prostoma.SAG3.g48.t1
	Isotricha.prostoma.SAG3.g4836.t1	NaN	23.5809	22.3759	NaN	NaN	NaN	NaN	NaN						Cofilin/tropomyosin-type actin-binding protein				126	28.6	1	0.999	3	10	2	Isotricha.prostoma.SAG3.g4836.t1		Isotricha.prostoma.SAG3.g4836.t1
	Isotricha.prostoma.SAG3.g4989.t1	NaN	25.1255	24.7479	22.2703	NaN	NaN	NaN	NaN				K02865		Ribosomal protein L1p/L10e family				207	31.4	1	0.999	9	37	0	Isotricha.prostoma.SAG3.g4989.t1		Isotricha.prostoma.SAG3.g4989.t1
	Isotricha.prostoma.SAG3.g5059.t1	NaN	25.341	26.7272	NaN	23.6225	24.0077	NaN	NaN						EF-hand domain pair;Ras family				369	8.4	1	0.999	14	26	0	Isotricha.prostoma.SAG3.g5059.t1		Isotricha.prostoma.SAG3.g5059.t1
	Isotricha.prostoma.SAG3.g5141.t1	NaN	21.5887	22.5494	NaN	NaN	NaN	NaN	NaN										203	18.7	1	0.999	3	10	8	Isotricha.prostoma.SAG3.g5141.t1		Isotricha.prostoma.SAG3.g5141.t1
	Isotricha.prostoma.SAG3.g515.t1	23.515	26.8563	24.4869	24.8317	25.0213	NaN	NaN	NaN						Tctex-1 family				120	54.2	1	0.999	9	58	5	Isotricha.prostoma.SAG3.g515.t1		Isotricha.prostoma.SAG3.g515.t1
	Isotricha.prostoma.SAG3.g5265.t1	NaN	26.4376	25.8645	26.0974	23.1143	24.896	NaN	NaN				K02969;K12876		Ribosomal protein S10p/S20e;RNA recognition motif. (a.k.a. RRM, RBD, or RNP domain)				171	35.1	1	0.999	6	28	0	Isotricha.prostoma.SAG3.g5265.t1		Isotricha.prostoma.SAG3.g5265.t1
	Isotricha.prostoma.SAG3.g5490.t1	23.3499	28.214	24.9876	28.2251	25.3463	26.9438	NaN	NaN				K03231		Elongation factor Tu C-terminal domain;Elongation factor Tu domain 2;Elongation factor Tu GTP binding domain				1110	19.2	1	0.999	25	174	12	Isotricha.prostoma.SAG3.g5490.t1		Isotricha.prostoma.SAG3.g5490.t1
[truncated: 2,196 more rows]

## Sheet: RUDB_G
		CTL	CTL	CTL	CTL	COS	COS	COS	COS	MAG_annotation			SAG_annotation			ENTO-genome_annotation
[truncated: 3,819 more rows]
[truncated: 1 more columns]

[truncated: 2 more sheets: RUDB_C MAG_taxa, RUDB_G MAG_taxa]
