# Supplementary material for: Metabolic influence of core ciliates within the rumen microbiome
Source: ISME J. 2023 May 11;17(7):1128–40. doi: 10.1038/s41396-023-01407-y (PMC10284877; doi:10.1038/s41396-023-01407-y)
Supplement: Supplementary file 9 — Supplementary Table S8 [file 41396_2023_1407_MOESM9_ESM.xlsx]

## Sheet: TEAGASC_sumLFQ_perID
Table S8: Sum LFQ values in each sample (LR=7, LA=8) per MAG (bacteria/archaea), SAG (protozoa) and genome (En. caudatum + anaerobic rumen fungi). MAGs affiliated to selected Archaea, Prevotella and Succinivibrionaceae lineages are outlined in red, blue and green respectively		Diet: Restricted							Diet: Ad lib (high starch)
Population	Genome_ID	LR1	LR2	LR3	LR4	LR5	LR6	LR7	LA1	LA2	LA3	LA4	LA5	LA6	LA7	LA8	T.TEST (unpaired)
Protozoa	Dasytricha.ruminantium.SAG3	19183304704	19541962752	16438584320	16071992320	24805154816	50674757632	19325128704	43585667072	46789349376	1754773504	9764382720	1801587328	3049395456	2405771520	2220188672	0.273005
	Diplodinium.dentatum.SAGT1	78821392384	57410146304	52751253504	39840677888	59909869568	44045086720	56044322816	5022842880	77250945024	592470528	1521820032	581905088	1651433984	548990080	1233620352	0.00148311
	Diplodinium.flabellum.SAG1	63836655616	61910147072	60046020608	52210999296	72007729152	48724336640	64030904320	2242791936	55933739008	188732416	1284775936	264776224	683162240	137420864	433289664	1.53585e-05
	Enoploplastron.triloricatum.SAGT1	42769858560	44945367040	47558053888	55183876096	55340539904	43983777792	48045232128	6056812544	44663910400	522404224	2922685952	913733376	1834377216	474179488	1396075392	1.32269e-05
	Entodinium.bursa.SAG3	252964454400	276052443136	262473105408	276183285760	304122658816	274004738048	278412001280	99645882368	396161613824	5175821312	39301451776	5163396608	14963410944	7120296448	10520377344	0.00170429
	Entodinium.longinucleatum.SAG4	81242685440	71699128320	64781197312	69456371712	73980592128	51846713344	78457552896	4963258368	67239645184	771002496	2179796736	211528944	625109568	551598464	1370257536	2.44205e-05
	Epidinium.cattanei.SAG3	400693166080	373279490048	432200450048	411283357696	463463120896	365828472832	359820460032	27908622336	377681936384	1210983680	6947688448	1669753600	5837660672	1322920576	2933729280	1.40392e-05
	Epidinium.caudatum.SAG1	142429339648	151245651968	166477643776	147014434816	169495904256	138194485248	141308952576	17713530880	165307236352	2515997440	11894274048	4319868416	6394343424	2231175424	5058604544	7.37638e-05
	Eremoplastron.rostratum.SAG2	50265190400	24852623360	32486647808	28932491264	39574577152	27609176064	37234880512	3161584128	54588157952	611181952	740080192	616145088	1478740992	441795136	663382720	0.00467912
	Isotricha.intestinalis.SAGT2	205839826944	123649335296	80438427648	78947926016	152469225472	118977101824	71186382848	135440310272	87039942656	4234564096	48358019072	596519296	8902400000	16207220736	4687550976	0.00713884
	Isotricha.prostoma.SAG3	101114789888	107046043648	98262048768	104366538752	126440652800	124908756992	93587955712	71114326016	181428731904	2811285504	27714707456	2809954048	10305722368	6457278464	6976537600	0.0127588
	Isotricha.sp.YL-2021a	119360626688	108434833408	54903345152	65710034944	122798661632	175140044800	80614055936	111872778240	113542848512	3538563584	107832991744	3808356352	14954937344	11474077696	15418339328	0.0405214
	Isotricha.sp.YL-2021b	52447457280	41958359040	41944989696	30464735232	42927296512	39460630528	39384395776	13793243136	31096358912	2030966912	8217333248	3001117184	4807604736	3634112000	4662945792	4.83904e-06
	Metadinium.minomm.SAG1	33958944768	28058517504	23906361344	25523881984	27893516288	20773636096	24870725632	2672599552	69452677120	300545280	1014700736	99703096	432774560	192650592	74943592	0.0897794
	Ophryoscolex.caudatus.SAGT3	32251316224	33042835456	30285541376	33960519680	34928492544	28482619392	32170756096	3235660288	48972435456	1336101376	1704683520	1224798080	1407850752	576899840	1225996160	0.00202464
	Ostracodinium.dentatum.SAG1	35455266816	35239796736	40886575104	30667384832	39019548672	33056956416	32867694592	2080182400	47897296896	135008096	617341120	275147360	566000704	NaN	401846176	0.00160878
	Ostracodinium.gracile.SAG1	11381493760	10076003328	10420933632	12559010816	12159028224	8072947200	10055410688	865366144	11824407552	44821760	186215648	NaN	142067072	NaN	NaN	0.00264561
	Polyplastron.multivesiculatum.SAGT3	18691823616	19199068160	19488131072	20410925056	23722311680	15372339200	19467210752	1324909056	23483344896	758758016	975943424	691409664	1620450816	698890944	1151351296	0.000250595
	Ento	185461866496	213407268864	292618436608	247351148544	277849899008	199827800064	320977960960	40953933824	252820717568	41445679104	25283846144	16198371328	85496905728	20278112256	61476155392	0.000172019
MAGs (bacteria/archaea)	bin.10-Bacteroidota;c__Bacteroidia;o__Bacteroidales;f__UBA932;g__RC9;s__	245012544	189876288	149822592	186882256	283084256	284185216	270557856	237594912	305690848	290095392	358375808	429993248	583559936	235676544	508418688	0.0196483
	bin.100-Firmicutes_A;c__Clostridia;o__Oscillospirales;f__Acutalibacteraceae;g__UBA1213;s__UBA1213 sp002351795	15765706	73202720	198094832	124867168	55532400	171580416	182662432	35563048	15702692	121453056	205203008	NaN	256770384	105001584	67515736	0.962141
	bin.1008-Firmicutes_A;c__Clostridia;o__Lachnospirales;f__Lachnospiraceae;g__CAG-127;s__	NaN	NaN	NaN	24664016	NaN	NaN	NaN	111950624	53975040	328096800	311722528	471796672	447172320	309864256	398850880	#DIV/0!
	bin.1011-Firmicutes_A;c__Clostridia;o__Peptostreptococcales;f__Anaerovoracaceae;g__Eubacterium_A;s__Eubacterium_A sp900315125	NaN	NaN	NaN	NaN	NaN	NaN	NaN	44437596	NaN	72665360	4626571	80252992	43506472	17567996	7.01186e+06	#DIV/0!
	bin.1012-Firmicutes_A;c__Clostridia;o__Oscillospirales;f__Oscillospiraceae;g__CAG-110;s__CAG-110 sp900315595	212609696	280328640	578622400	25686478	328972640	369443136	401022816	544218752	157386864	340910976	519810848	410272864	670608768	226566256	627353216	0.206225
	bin.1019-Bacteroidota;c__Bacteroidia;o__Bacteroidales;f__Bacteroidaceae;g__Prevotella;s__	193722656	824148224	1573743232	645209088	993547904	1069758592	1076585728	1559363584	1402396160	3772544000	3705686272	3020879872	5543695360	3395136256	4106249216	0.000605933
	bin.1020-Firmicutes_A;c__Clostridia;o__Lachnospirales;f__Lachnospiraceae;g__UBA6987;s__	NaN	39620408	203839680	NaN	76117688	94648768	266895488	201492272	NaN	247614432	197281344	246171040	557906688	94030392	383357792	0.101609
	bin.1022-Firmicutes_A;c__Clostridia;o__Oscillospirales;f__Acutalibacteraceae;g__UBA737;s__UBA737 sp002371985	206035888	954373632	1946141312	1004907200	1272008448	1856374528	1911714688	2062845184	1574926208	1116915200	1828482432	1375069952	1536040960	1051467456	1269241728	0.529969
	bin.1027-Bacteroidota;c__Bacteroidia;o__Bacteroidales;f__Bacteroidaceae;g__Prevotella;s__Prevotella sp900319895	497176352	318653600	525342592	376276160	226773984	478474432	1056546688	1058112128	318552064	1105643648	1032266688	1465049856	1763710208	1595001728	1021024384	0.00423416
	bin.1032-Firmicutes_A;c__Clostridia;o__Oscillospirales;f__Oscillospiraceae;g__UBA1777;s__	751195264	1100894208	1091932416	1192080128	1121241600	1476832640	1007975808	254787280	1046773568	215941648	380519968	217058784	191513920	247070944	339596544	8.12579e-05
	bin.1039-Firmicutes_A;c__Clostridia;o__Lachnospirales;f__Lachnospiraceae;g__AC2028;s__	286979936	368090400	588395520	599351808	822102912	579074624	646172864	204489088	339857120	174183120	479314944	371245120	280144512	360878272	295239776	0.00536243
	bin.1051-Bacteroidota;c__Bacteroidia;o__Bacteroidales;f__UBA932;g__RC9;s__	984731072	1708400896	1160099328	992636672	1222765824	1338803840	2191906560	638128192	777329920	127867360	505643136	278261216	215717312	52982684	126752128	8.67978e-05
	bin.1056-Cyanobacteria;c__Vampirovibrionia;o__Gastranaerophilales;f__Gastranaerophilaceae;g__CAG-484;s__CAG-484 sp900321895	NaN	30403512	NaN	NaN	NaN	NaN	20807224	131296576	NaN	102457664	92311480	152972176	NaN	NaN	268582784	0.0664869
	bin.1060-Firmicutes_A;c__Clostridia;o__Monoglobales;f__UBA1381;g__UBA4716;s__	2.89265e+06	182991152	148137008	17910274	22294388	233932448	20981892	2556833280	112766560	NaN	2706079488	2421663488	2989127936	2078275456	2024770944	0.000108577
	bin.1070-Firmicutes;c__Bacilli;o__RF39;f__CAG-1000;g__;s__	107384832	454039200	304628160	382353568	128278304	167652416	447559712	757049984	150062064	1219260416	373275136	994564800	1028702720	430977920	744088832	0.013377
	bin.1075-Firmicutes_A;c__Clostridia;o__Lachnospirales;f__Lachnospiraceae;g__Blautia_A;s__	NaN	151030960	140466512	259817408	426404224	400973120	548983936	NaN	41792092	193639120	66586468	104655800	87434688	NaN	80348384	0.00939051
	bin.1078-Bacteroidota;c__Bacteroidia;o__Bacteroidales;f__Bacteroidaceae;g__Prevotella;s__	5083691008	9955332096	10508276736	6258910720	7917735936	7333638144	9897488384	9309542400	11386552320	4219555840	9778300928	7008030208	10392565760	5085868032	10906365952	0.772074
	bin.108-Bacteroidota;c__Bacteroidia;o__Bacteroidales;f__P3;g__UBA1711;s__	4900717056	6196291072	11129962496	8572674048	7132237312	8331867648	11917706240	6494205952	5255013376	284610560	1305596416	756039488	1961263744	1173641600	2163240448	0.000357945
	bin.1084-Firmicutes_A;c__Clostridia;o__Oscillospirales;f__Ruminococcaceae;g__UBA3855;s__	NaN	NaN	26792704	36619244	NaN	31710242	20048890	33413702	26490712	43787972	23114896	6.27626e+06	9398056	NaN	74568720	0.859345
	bin.1091-Firmicutes_A;c__Clostridia;o__Saccharofermentanales;f__Saccharofermentanaceae;g__Firm-16;s__	75522664	56615960	126146064	63789896	121078944	82175696	55305172	NaN	172139792	NaN	NaN	NaN	NaN	NaN	336911648	0.00439292
	bin.1092-Bacteroidota;c__Bacteroidia;o__Bacteroidales;f__WCHB1-69;g__F23-D06;s__F23-D06 sp002311645	NaN	37923432	433951552	150461568	243825440	460274624	429247392	522974976	245935360	131497048	173589968	321052128	393346752	131578960	653517632	0.775835
	bin.1097-Firmicutes_A;c__Clostridia;o__Lachnospirales;f__Lachnospiraceae;g__Eubacterium_Q;s__Eubacterium_Q sp002372545	NaN	274621728	729996032	490754976	174662128	772109952	662715776	333175808	216663056	2562142464	2153456896	2010558592	356308160	1866035072	1527312896	0.0505453
	bin.1101-Firmicutes_A;c__Clostridia;o__Oscillospirales;f__CAG-272;g__;s__	NaN	NaN	NaN	NaN	NaN	NaN	NaN	92116048	NaN	NaN	111512176	84859984	107002336	NaN	NaN	#DIV/0!
	bin.1121-Firmicutes_A;c__Clostridia;o__Oscillospirales;f__Acutalibacteraceae;g__UBA1213;s__	998823936	1615032832	1487578624	1541165696	1433674240	2278085120	2263068928	357365536	1191630848	76356560	354880704	96893704	195969696	103602936	150370480	2.96427e-05
	bin.1123-Firmicutes_A;c__Clostridia;o__Oscillospirales;f__Ruminococcaceae;g__Angelakisella;s__Angelakisella sp003453215	36308832	NaN	50839256	76193296	36374272	44147204	NaN	NaN	NaN	NaN	NaN	NaN	NaN	NaN	NaN	#DIV/0!
	bin.1127-Firmicutes_A;c__Clostridia;o__Oscillospirales;f__Ruminococcaceae;g__UBA3855;s__UBA3855 sp900319285	NaN	NaN	175522384	267337552	62151344	246099120	283139904	1197070336	395095520	481610208	600170624	421041824	1449658880	231392880	1087944448	0.0266088
	bin.114-Bacteroidota;c__Bacteroidia;o__Bacteroidales;f__Bacteroidaceae;g__Alloprevotella;s__Alloprevotella sp900321445	47646124	83882912	142686976	181051728	120819248	49706092	126952800	66266008	59986992	229799696	142183392	141594288	282408416	225118320	305637888	0.0832802
	bin.1142-Bacteroidota;c__Bacteroidia;o__Bacteroidales;f__Bacteroidaceae;g__Prevotella;s__Prevotella sp900315075	2096902656	3209759744	3719904256	4406033920	4318773760	3166562816	4286999808	1360167168	2069110912	1310949504	1331131776	2043185920	1752034688	1895021568	1576054400	4.09728e-05
	bin.1153-Firmicutes_A;c__Clostridia;o__Oscillospirales;f__Acutalibacteraceae;g__Ruminococcus_E;s__Ruminococcus_E sp900320415	187785104	630785472	598007296	524200288	337425280	1262134784	688740544	267338256	121131488	17802882	276031392	225406720	393945024	228972848	NaN	0.0151157
	bin.1156-Firmicutes_A;c__Clostridia;o__Lachnospirales;f__Lachnospiraceae;g__RUG306;s__RUG306 sp900317755	2349090816	2126447872	2827547904	2763319808	3726160896	4821864448	2795955456	2056889344	4421654016	2185835008	2481446144	2156379648	3168697344	3425580544	2375241216	0.553913
	bin.1157-Bacteroidota;c__Bacteroidia;o__Bacteroidales;f__UBA932;g__;s__	NaN	67481016	182610080	311181248	NaN	90940352	330529056	NaN	NaN	NaN	NaN	NaN	NaN	25899502	73839720	0.171129
	bin.1160-Cyanobacteria;c__Vampirovibrionia;o__Gastranaerophilales;f__Gastranaerophilaceae;g__UBA2813;s__UBA2813 sp900319365	NaN	NaN	NaN	NaN	NaN	NaN	NaN	65141136	NaN	81390144	41178156	105937352	NaN	85551752	121919280	#DIV/0!
	bin.1161-Firmicutes_A;c__Clostridia;o__Lachnospirales;f__Lachnospiraceae;g__UBA1066_A;s__	110129832	200045536	376406176	84914528	195916448	357091392	336604960	NaN	96616336	NaN	NaN	NaN	79125768	NaN	NaN	0.136967
	bin.1164-Firmicutes_A;c__Clostridia;o__TANB77;f__CAG-508;g__UBA7001;s__	NaN	NaN	NaN	92158808	76654128	NaN	32193320	NaN	NaN	219920688	130174328	94661536	282282624	98324152	59478572	0.169285
	bin.1168-Firmicutes;c__Bacilli;o__RF39;f__CAG-822;g__;s__	148150128	131046680	425028640	139358512	121300128	337484480	167610304	319937696	NaN	NaN	244815680	198249008	359334336	NaN	228153648	0.340581
	bin.1169-Firmicutes_A;c__Clostridia;o__Oscillospirales;f__Oscillospiraceae;g__RUG678;s__RUG678 sp900321335	NaN	243032032	157925072	NaN	NaN	277128992	167148256	108182824	NaN	110320448	14614215	NaN	169487440	96679888	NaN	0.0218918
	bin.1177-Firmicutes;c__Bacilli;o__Erysipelotrichales;f__Erysipelotrichaceae;g__Solobacterium;s__Solobacterium sp900290205	NaN	69553992	NaN	86302656	50552264	81155160	NaN	86957608	NaN	187746784	155267520	158406480	111000008	52580724	68062424	0.125231
	bin.1195-Firmicutes_A;c__Clostridia;o__Lachnospirales;f__Lachnospiraceae;g__CAG-590;s__	NaN	28953824	37591724	NaN	NaN	64515904	NaN	272209760	293093408	165634144	273193632	246342288	205514912	234536432	108009328	0.000979768
	bin.1197-Actinobacteriota;c__Actinobacteria;o__Actinomycetales;f__Bifidobacteriaceae;g__Bifidobacterium;s__Bifidobacterium ruminantium	NaN	NaN	135668496	NaN	NaN	64626968	NaN	13244060	NaN	NaN	68522888	42339496	NaN	19311886	90322328	0.143851
	bin.1199-Firmicutes_A;c__Clostridia;o__Oscillospirales;f__Acutalibacteraceae;g__UBA737;s__	704191104	919859520	3470341632	NaN	893699264	1848339584	4417598464	NaN	NaN	NaN	NaN	NaN	NaN	NaN	NaN	#DIV/0!
	bin.1200-Firmicutes_A;c__Clostridia;o__Oscillospirales;f__Oscillospiraceae;g__UBA738;s__	43755332	103650472	128847440	222437680	127814832	184149296	143801632	146745584	15961965	302563840	152081504	274265344	325219520	223539008	350838784	0.0875316
	bin.1203-Firmicutes_A;c__Clostridia;o__Oscillospirales;f__Ruminococcaceae;g__Ruminococcus_D;s__	NaN	NaN	NaN	NaN	NaN	NaN	NaN	88120768	NaN	71742984	60993416	97741576	71037664	102896120	67223056	#DIV/0!
	bin.1206-Firmicutes_A;c__Clostridia;o__Oscillospirales;f__Ruminococcaceae;g__Ruminococcus_D;s__Ruminococcus_D sp900319075	24374832	30750518	38195192	NaN	67068328	126636552	72485872	211120576	152927888	167302352	183759216	119945584	333356032	215703312	272211200	0.000507233
	bin.1207-Bacteroidota;c__Bacteroidia;o__Bacteroidales;f__Bacteroidaceae;g__Prevotella;s__	102614776	584594048	682080000	345850784	562007424	220192480	213783568	922063424	344435264	1599782528	1858907776	1307246208	1939488640	1554836864	2034325632	0.00052527
	bin.1208-Proteobacteria;c__Alphaproteobacteria;o__RF32;f__CAG-239;g__UBA1254;s__UBA1254 sp003542415	129809984	89699720	87851824	NaN	NaN	44782016	NaN	143209664	84747976	86543632	59828976	88778648	217011648	NaN	NaN	0.458197
	bin.1209-Thermoplasmatota;c__Thermoplasmata;o__Methanomassiliicoccales;f__Methanomethylophilaceae;g__Methanomethylophilus;s__Methanomethylophilus sp001481295	NaN	NaN	126374448	58588776	164434944	54336968	95945312	48770680	190964592	NaN	42651528	43802680	NaN	NaN	51478408	0.512615
	bin.122-Firmicutes_A;c__Clostridia;o__Oscillospirales;f__Oscillospiraceae;g__UBA1777;s__	186162592	183433440	674987072	378547968	413617984	538816832	304016896	63493288	879730944	NaN	99507216	102087760	22083058	62109200	74548216	0.169804
	bin.1236-Firmicutes_A;c__Clostridia;o__Oscillospirales;f__Ruminococcaceae;g__;s__	NaN	NaN	138247024	117525552	90224104	32001260	161961776	97839312	114479608	NaN	74792944	56973068	NaN	NaN	NaN	0.453596
	bin.1244-Firmicutes_A;c__Clostridia;o__Oscillospirales;f__Ruminococcaceae;g__Firm-04;s__	63980756	19810414	NaN	7837242	48888300	111309016	42939116	2.08959e+06	124347888	NaN	NaN	NaN	19498552	NaN	NaN	0.988821
	bin.1249-Bacteroidota;c__Bacteroidia;o__Bacteroidales;f__P3;g__Phil12;s__Phil12 sp900314725	224345920	269203008	606179200	651600448	734170368	720558272	754201024	766291520	369444160	110618464	373845760	645986304	900204672	66719376	386904320	0.425788
	bin.1257-Firmicutes;c__Bacilli;o__Erysipelotrichales;f__Erysipelatoclostridiaceae;g__Kandleria;s__Kandleria sp900317725	NaN	109399608	693403712	352891584	285124608	472153088	1307947520	519227840	NaN	323787776	1245358848	594691584	580243712	371925376	430176416	0.833478
	bin.1258-Firmicutes_A;c__Clostridia;o__Lachnospirales;f__Lachnospiraceae;g__CAG-791;s__	4758362624	3655348480	4342999552	3853195776	5745525248	6198470144	3246110208	271328384	3341799168	170524944	277219904	150124128	175266288	246266992	375780160	1.10214e-05
	bin.126-Firmicutes_A;c__Clostridia;o__Lachnospirales;f__Lachnospiraceae;g__UBA1066;s__	481032256	845585792	967449984	634022784	721421248	1624148480	916302912	172585744	492447680	208529248	295984064	275921920	442247712	50782092	33847828	0.000666411
	bin.1263-Bacteroidota;c__Bacteroidia;o__Bacteroidales;f__Muribaculaceae;g__;s__	137529408	6.96404e+06	61490060	425117952	238896736	291641984	276130144	681945536	428582144	1860921600	1467603584	1893626880	2419203072	1287764096	1359216640	0.00032908
	bin.1265-Bacteroidota;c__Bacteroidia;o__Bacteroidales;f__WCHB1-69;g__UBA1756;s__UBA1756 sp900321845	175199152	218468304	581407936	489172736	167904992	244245056	491506496	34805836	104459376	330650144	202335536	319997408	518073152	272555328	205275392	0.302869
	bin.1277-Firmicutes_A;c__Clostridia;o__Christensenellales;f__CAG-74;g__RUG740;s__	66256812	139398016	176188896	232246320	207002960	NaN	358992448	NaN	201840208	NaN	NaN	NaN	NaN	NaN	NaN	#DIV/0!
	bin.1283-Firmicutes;c__Bacilli;o__RF39;f__UBA5348;g__CAG-1193;s__	48312596	99142720	82476168	NaN	121158928	150038848	NaN	NaN	NaN	NaN	NaN	NaN	NaN	NaN	NaN	#DIV/0!
	bin.1289-Actinobacteriota;c__Actinobacteria;o__Actinomycetales;f__Bifidobacteriaceae;g__Pseudoscardovia;s__Pseudoscardovia radai	513147136	1309771392	2891849216	1886354816	1515225728	3506699520	2012199936	1656939264	1998701312	471644192	1521731200	622886272	1149513600	480662912	864546560	0.0605145
	bin.1311-Firmicutes_A;c__Clostridia;o__Lachnospirales;f__Lachnospiraceae;g__CAG-791;s__CAG-791 sp900320025	37124696	81613944	95966744	79355928	68423944	104745776	99730752	2036621440	147488608	1906017152	1217302272	721241536	1918704640	1257749120	1531168384	0.000216216
	bin.1320-Firmicutes_A;c__Clostridia;o__Peptostreptococcales;f__Anaerovoracaceae;g__Mogibacterium;s__Mogibacterium sp900315625	81701176	105737400	101635376	160542176	154459968	132406624	93671680	NaN	115636744	NaN	NaN	NaN	NaN	NaN	NaN	#DIV/0!
	bin.1336-Firmicutes_A;c__Clostridia;o__Christensenellales;f__CAG-74;g__UBA2943;s__UBA2943 sp900321295	85034736	257862016	234463712	243281152	365396896	489638880	190203072	14779566	220248320	NaN	103935344	149643632	74189536	149902640	293241088	0.0632216
	bin.1346-Firmicutes_A;c__Clostridia;o__Oscillospirales;f__Acutalibacteraceae;g__RUG806;s__	116272944	198661456	84213544	NaN	126100432	294769440	148378880	48112196	52317700	209316304	15941129	208859920	192420544	310128704	187923840	0.870985
	bin.1349-Firmicutes_A;c__Clostridia;o__Christensenellales;f__CAG-74;g__RUG740;s__RUG740 sp900316415	139421168	196512832	393509312	104605864	272857472	478167232	369456224	11687818	171038704	NaN	11133938	NaN	NaN	NaN	NaN	0.0433979
	bin.1357-Firmicutes_A;c__Clostridia;o__Oscillospirales;f__Ruminococcaceae;g__Firm-04;s__	80465424	103942496	206150784	131728648	NaN	253757728	193301136	226021248	35750188	202638624	81499352	86274176	249309504	242598944	356893120	0.647693
	bin.1372-Spirochaetota;c__Spirochaetia;o__Treponematales;f__Treponemataceae;g__Treponema_D;s__	NaN	NaN	175029664	49222104	69915768	127348688	220947264	549595712	30634546	546802240	178059712	474832736	547871488	213387376	509102560	0.0249596
	bin.1373-Bacteroidota;c__Bacteroidia;o__Bacteroidales;f__UBA932;g__RC9;s__RC9 sp900167925	519875296	533067232	1953463040	1169907200	915298240	1404011520	2027760512	914531392	505359552	209591600	287764512	123418584	663789696	248137216	1235037824	0.0203243
	bin.1375-Firmicutes;c__Bacilli;o__Acholeplasmatales;f__CAG-307;g__;s__	45945268	NaN	129675848	113318328	126486464	213306128	NaN	67005936	256487072	43044664	47513020	46471624	77260616	NaN	73045472	0.368729
	bin.1378-Firmicutes_A;c__Clostridia;o__Lachnospirales;f__Lachnospiraceae;g__Eubacterium_Q;s__	NaN	109979824	236775872	207704224	84969440	491957568	137073696	147624976	175827616	NaN	284311104	128547560	195252496	NaN	312118336	0.952814
	bin.1382-Bacteroidota;c__Bacteroidia;o__Bacteroidales;f__Bacteroidaceae;g__Prevotella;s__Prevotella sp900314455	341832544	435544800	1260856192	814696320	837667648	1295137792	1508886400	7694156288	684560384	15305376768	11150473216	16025513984	19845810176	18528759808	13496981504	0.000246226
	bin.1383-Firmicutes;c__Bacilli;o__Lactobacillales;f__Listeriaceae;g__Listeria;s__Listeria monocytogenes_B	384569504	863505920	1749449856	817584384	1135760000	1345428352	1155811072	6977088000	5549273600	2192900608	5102840320	3552610816	4178076416	2260059136	6415941632	0.000263641
	bin.1395-Firmicutes_A;c__Clostridia;o__Lachnospirales;f__Lachnospiraceae;g__NK4A136;s__	29245514	NaN	18905544	36581064	62920476	66573176	NaN	NaN	NaN	NaN	NaN	NaN	NaN	NaN	NaN	#DIV/0!
	bin.1396-Firmicutes_A;c__Clostridia;o__Lachnospirales;f__Lachnospiraceae;g__UBA2856;s__	160429936	179917712	238252976	265970768	205790064	114444200	246289856	38261804	112238840	NaN	32049612	37419864	NaN	44862372	NaN	0.000283267
	bin.1400-Firmicutes_A;c__Clostridia;o__Peptostreptococcales;f__Anaerovoracaceae;g__UBA3738;s__	NaN	NaN	239464976	663490624	318231616	273255360	316189568	NaN	NaN	NaN	88545640	NaN	NaN	NaN	NaN	#DIV/0!
	bin.1403-Firmicutes_A;c__Clostridia;o__Oscillospirales;f__Acutalibacteraceae;g__Ruminococcus_E;s__	NaN	38088492	NaN	NaN	48483440	64731544	102613832	NaN	38655396	NaN	NaN	NaN	NaN	NaN	NaN	#DIV/0!
	bin.142-Bacteroidota;c__Bacteroidia;o__Bacteroidales;f__UBA932;g__RC9;s__RC9 sp900316045	NaN	NaN	NaN	NaN	NaN	NaN	NaN	233806272	NaN	458690336	87679480	186351328	210359872	250684176	335686432	#DIV/0!
	bin.145-Firmicutes_C;c__Negativicutes;o__Acidaminococcales;f__Acidaminococcaceae;g__Succiniclasticum;s__Succiniclasticum sp900314855	317852032	337421824	1619858688	1746048640	601871104	865723200	1316845056	824720896	768219648	551350144	422316928	1284844032	3950143744	2480212736	492508192	0.482179
	bin.1450-Firmicutes_A;c__Clostridia;o__Lachnospirales;f__Lachnospiraceae;g__UBA2856;s__	588124672	831236032	841761472	680536576	622798144	975584320	705638848	355006624	447604320	335139584	283459328	379595904	332973312	400874432	201186368	6.77877e-06
	bin.1458-Firmicutes_A;c__Clostridia;o__Oscillospirales;f__Ruminococcaceae;g__UBA3855;s__	NaN	235025584	321371936	208110592	122594048	474342048	222446208	184432912	89981096	74913672	108025248	8333295	192657024	NaN	165953072	0.0187961
	bin.146-Verrucomicrobiota;c__Kiritimatiellae;o__RFP12;f__UBA1067;g__;s__	NaN	NaN	NaN	NaN	NaN	NaN	NaN	94858832	NaN	242921552	196209696	251936192	344296640	217586224	281904640	#DIV/0!
	bin.1461-Firmicutes;c__Bacilli;o__RFN20;f__CAG-826;g__UBA4951;s__	674241216	547074688	NaN	NaN	292581216	243509952	213703280	NaN	NaN	NaN	NaN	NaN	NaN	NaN	NaN	#DIV/0!
	bin.1465-Firmicutes_B;c__Dehalobacteriia;o__UBA7702;f__UBA7702;g__UBA7702;s__	180503808	194498736	28807128	137192992	175089840	525970496	299402848	225629504	83580760	178823152	227630912	207004160	272515008	187799408	439310144	0.912019
	bin.1466-Bacteroidota;c__Bacteroidia;o__Bacteroidales;f__UBA932;g__RC9;s__	8604303	2.9146e+06	7441853	NaN	6836689	8582909	124805088	NaN	3.14102e+06	151727104	76614936	210743472	279813952	192260544	487960864	0.0241907
	bin.1489-Firmicutes_A;c__Clostridia;o__Oscillospirales;f__Oscillospiraceae;g__;s__	NaN	NaN	193595360	NaN	74436432	12865825	131862464	50356420	NaN	NaN	NaN	NaN	NaN	NaN	NaN	#DIV/0!
	bin.1491-Bacteroidota;c__Bacteroidia;o__Bacteroidales;f__Bacteroidaceae;g__Prevotella;s__	653530176	706109376	1232198016	795280576	708003712	1045965760	1066980544	7930447872	1377427968	25460342784	14943354880	24475031552	24996726784	28537888768	18441205760	0.000365959
	bin.1492-Firmicutes_A;c__Clostridia;o__Lachnospirales;f__Lachnospiraceae;g__NK4A144;s__	NaN	NaN	NaN	NaN	NaN	NaN	NaN	98434648	53851060	244632544	85729712	83645424	204195040	197472800	206696480	#DIV/0!
	bin.1495-Firmicutes_A;c__Clostridia;o__Lachnospirales;f__Lachnospiraceae;g__UBA2856;s__	NaN	120662488	227061088	284068640	60195544	48518320	100881952	NaN	NaN	NaN	NaN	NaN	NaN	NaN	NaN	#DIV/0!
	bin.1502-Actinobacteriota;c__Coriobacteriia;o__Coriobacteriales;f__Atopobiaceae;g__Olegusella;s__Olegusella sp900314685	NaN	NaN	49127056	12240833	14798355	7.51613e+06	41005668	102043192	NaN	44412980	NaN	40994012	46499956	73489016	9153976	0.119373
	bin.1504-Firmicutes_A;c__Clostridia;o__Lachnospirales;f__Lachnospiraceae;g__UBA1066_A;s__	791386304	1241117056	3754061824	2188785152	2419160576	2715855360	3644534272	918503296	1017723520	520718048	885302848	758921856	702993920	806138112	515102528	0.00127595
	bin.1509-Firmicutes;c__Bacilli;o__RF39;f__CAG-1000;g__UBA11963;s__	131542256	318119840	NaN	NaN	153909184	119068704	372689312	95574616	NaN	NaN	14454746	210279056	202352128	161721488	NaN	0.236003
	bin.1523-Firmicutes_A;c__Clostridia;o__Oscillospirales;f__Acutalibacteraceae;g__RUG420;s__	612920192	892902080	1004671232	918975808	1278227328	1449656064	1356759552	1969063680	251040544	351460576	397401280	430327136	1046602624	363752800	1092763392	0.200815
	bin.1527-Firmicutes_A;c__Clostridia;o__Lachnospirales;f__Lachnospiraceae;g__UBA1066;s__UBA1066 sp900320575	383029760	313022112	417033824	169111360	384309376	333442592	408909696	37087120	33222574	NaN	NaN	NaN	NaN	NaN	NaN	0.0018762
	bin.155-Firmicutes_A;c__Clostridia;o__Lachnospirales;f__Lachnospiraceae;g__UBA2727;s__UBA2727 sp002480925	302879392	411621984	804582528	370633120	517821952	475216544	652797632	1190200064	490302240	1077586688	1353334400	2630313984	667615936	2334511360	513146016	0.0275023
	bin.1550-Firmicutes_A;c__Clostridia;o__Lachnospirales;f__Lachnospiraceae;g__UBA1066;s__	NaN	NaN	NaN	NaN	NaN	NaN	NaN	NaN	NaN	196934240	91215504	387200960	564168320	NaN	NaN	#DIV/0!
	bin.1551-Firmicutes_A;c__Clostridia;o__Lachnospirales;f__Lachnospiraceae;g__CAG-411;s__	466541120	508577728	500333408	406162496	419436512	508191232	409080768	247919936	736663680	21986634	212405088	22648960	62071196	15315471	115991552	0.0102342
	bin.1552-Bacteroidota;c__Bacteroidia;o__Bacteroidales;f__UBA932;g__RC9;s__RC9 sp900320965	104227304	29025608	131870656	99038336	70602352	99807896	61134212	181476544	140838048	432486240	664381184	710667904	1012508864	763970112	588361088	0.00102376
	bin.1553-Firmicutes_A;c__Clostridia;o__Lachnospirales;f__Lachnospiraceae;g__Eubacterium_H;s__	NaN	NaN	44702160	86212912	71452768	65163704	NaN	61860696	117033880	111075904	51954964	130617616	127204880	90250944	74115232	0.11525
	bin.1558-Firmicutes;c__Bacilli;o__Erysipelotrichales;f__Erysipelotrichaceae;g__CAG-536;s__CAG-536 sp900314505	1238085120	1451044480	1516109568	1426153216	1996471808	1736390400	2579460608	4794252288	914737728	1316185088	8392128000	2282974720	3209570048	3632733440	1895897216	0.110036
	bin.1559-Firmicutes_A;c__Clostridia;o__Lachnospirales;f__Lachnospiraceae;g__Catonella;s__	NaN	NaN	NaN	NaN	NaN	NaN	NaN	110294040	NaN	10915849	231672608	24443212	NaN	149569856	71637024	#DIV/0!
	bin.1570-Planctomycetota;c__Planctomycetes;o__Pirellulales;f__Thermoguttaceae;g__RUG695;s__RUG695 sp900321495	NaN	NaN	NaN	NaN	395125952	85201056	NaN	NaN	62845408	93510088	NaN	119131368	23715182	NaN	168713248	0.171084
	bin.1572-Verrucomicrobiota;c__Kiritimatiellae;o__RFP12;f__UBA1067;g__UBA1067;s__	306788448	121818416	211909440	34843728	177773152	477752416	488431392	18671136	162839056	NaN	52486912	NaN	NaN	NaN	NaN	0.127269
	bin.1585-Firmicutes_A;c__Clostridia;o__Lachnospirales;f__Lachnospiraceae;g__;s__	65663308	25953830	18367178	116714344	89490056	69060848	31794788	NaN	53692132	9266462	3880999	5448912	18272768	7503550	9565742	0.0132157
	bin.1594-Firmicutes_A;c__Clostridia;o__Oscillospirales;f__Acutalibacteraceae;g__RUG420;s__RUG420 sp900315285	NaN	NaN	28122622	NaN	15950805	49714400	9253350	61953876	21462974	54943260	62437040	51059588	145724048	36599932	110113384	0.0787717
	bin.1596-Myxococcota;c__Bradimonadia;o__Bradymonadales;f__UBA4248;g__UBA4248;s__	NaN	NaN	246944704	87574088	108070224	NaN	99758312	105474032	NaN	82116360	45374280	69677048	232013824	136235360	136087904	0.636163
	bin.1597-Firmicutes;c__Bacilli;o__Acholeplasmatales;f__CAG-307;g__UBA7004;s__	NaN	NaN	NaN	NaN	NaN	NaN	NaN	NaN	NaN	98500192	49812860	63874372	NaN	50032380	68493096	#DIV/0!
	bin.1598-Firmicutes_A;c__Clostridia;o__Christensenellales;f__CAG-138;g__UBA3792;s__	NaN	NaN	107078472	NaN	52707284	84528992	172214672	NaN	71671120	163079056	287761632	131703920	256663808	189142864	60130148	0.230437
	bin.1600-Bacteroidota;c__Bacteroidia;o__Bacteroidales;f__Bacteroidaceae;g__UBA6382;s__UBA6382 sp002372095	1194936960	2183991808	2639302144	302896992	3117856256	2904157184	3066323456	1052931648	2591988480	830201216	1201981056	877523648	1342439040	884298560	1242684928	0.048297
	bin.1602-Proteobacteria;c__Alphaproteobacteria;o__Rs-D84;f__;g__;s__	NaN	1676127360	1676340096	423481152	1324257024	1181755648	924271232	NaN	1338017280	39485964	124332432	41372968	NaN	NaN	30004598	0.0207787
	bin.1603-Firmicutes_A;c__Clostridia;o__Oscillospirales;f__Acutalibacteraceae;g__UBA1213;s__UBA1213 sp900322105	150968976	610363456	271098112	266947120	249836480	913097088	393530816	43201620	246266816	NaN	83292456	22001492	114887776	11566442	154880000	0.0121431
	bin.1619-Firmicutes_A;c__Clostridia;o__Oscillospirales;f__Ruminococcaceae;g__Ruminococcus;s__Ruminococcus sp900315755	141533904	246018784	125761456	168691392	34248720	206768032	380950848	449001440	272827936	22047556	39146296	128880984	43612964	5682766	355047840	0.777981
	bin.1623-Firmicutes_A;c__Clostridia;o__Lachnospirales;f__Lachnospiraceae;g__RUG306;s__RUG306 sp900316075	NaN	NaN	NaN	NaN	NaN	NaN	NaN	219148640	NaN	82959640	122244336	75433952	NaN	70017608	205266736	#DIV/0!
	bin.1631-Firmicutes_A;c__Clostridia;o__Lachnospirales;f__Lachnospiraceae;g__CAG-127;s__CAG-127 sp900319515	115006000	141132768	254997744	25202388	155396176	359519232	156684128	146176304	423080256	142427008	164227328	139885776	190395680	240872400	80569424	0.741497
	bin.1635-Firmicutes_A;c__Clostridia;o__Christensenellales;f__CAG-74;g__;s__	720737216	1069719552	1970098560	1223916160	1817624320	1439315712	2125477760	1128313344	1553726848	406477376	1445913856	695312704	817693120	779317696	405213760	0.0348601
	bin.1637-Bacteroidota;c__Bacteroidia;o__Bacteroidales;f__Bacteroidaceae;g__Prevotella;s__Prevotella sp900315455	2883848960	3461509632	5413682176	2744083968	2179674624	2225398528	5535407616	3520911104	2246672384	4304598528	5188449792	4745189376	7259737600	4104345856	7461131264	0.129073
	bin.1648-Actinobacteriota;c__Coriobacteriia;o__Coriobacteriales;f__Atopobiaceae;g__UBA7748;s__UBA7748 sp900313905	NaN	NaN	131532864	NaN	104435208	NaN	92530680	744134656	63965216	58973532	31469474	80045328	164851808	365377568	27942838	0.592777
	bin.1653-Desulfobacterota_A;c__Desulfovibrionia;o__Desulfovibrionales;f__Desulfovibrionaceae;g__Desulfovibrio;s__Desulfovibrio sp900319575	NaN	NaN	NaN	NaN	NaN	NaN	NaN	692869568	NaN	262156096	368689088	495591296	353395456	350649152	485442848	#DIV/0!
	bin.1657-Bacteroidota;c__Bacteroidia;o__Bacteroidales;f__UBA932;g__RC9;s__RC9 sp002472565	231365840	400500416	514367168	403852864	365604896	348632384	424882560	343665376	252590400	284905792	400746048	521214080	221172432	321600992	453651808	0.499826
	bin.1688-Firmicutes_A;c__Clostridia;o__Lachnospirales;f__Lachnospiraceae;g__UBA4285;s__	NaN	NaN	NaN	NaN	NaN	NaN	NaN	NaN	NaN	41119944	12801283	44362512	NaN	46111092	26034728	#DIV/0!
	bin.1698-Firmicutes_A;c__Clostridia;o__Lachnospirales;f__Lachnospiraceae;g__Eubacterium_E;s__	62514436	40036120	35176148	NaN	21919676	17416084	NaN	NaN	8140791	NaN	NaN	NaN	NaN	NaN	NaN	#DIV/0!
	bin.1705-Firmicutes_A;c__Clostridia;o__Lachnospirales;f__Lachnospiraceae;g__UBA2856;s__	8.0442e+06	16023175	114678056	NaN	10827340	NaN	120885168	NaN	NaN	NaN	NaN	NaN	NaN	NaN	NaN	#DIV/0!
	bin.1706-Bacteroidota;c__Bacteroidia;o__Bacteroidales;f__P3;g__UBA1217;s__	690328896	1813427840	3455935744	3622146304	1145511808	1507695360	3362674688	11241559040	642625024	NaN	476373312	563309312	1536852224	366099168	3809871360	0.787016
	bin.1710-Actinobacteriota;c__Actinobacteria;o__Actinomycetales;f__Bifidobacteriaceae;g__Bifidobacterium;s__Bifidobacterium boum	NaN	126603680	473344000	NaN	30808708	116267600	159446768	NaN	NaN	NaN	2.25094e+06	NaN	NaN	NaN	NaN	#DIV/0!
	bin.1721-Firmicutes_A;c__Clostridia;o__Oscillospirales;f__Ruminococcaceae;g__Ruminococcus;s__Ruminococcus sp900321885	NaN	NaN	NaN	NaN	NaN	55374016	39271628	308693664	43289952	82333232	120361720	140777856	270493888	NaN	277591680	0.142319
	bin.1722-Firmicutes;c__Bacilli;o__RF39;f__CAG-302;g__;s__	NaN	NaN	NaN	NaN	NaN	NaN	NaN	NaN	NaN	92324296	62486424	NaN	102332984	154436080	72300864	#DIV/0!
	bin.1726-Firmicutes_A;c__Clostridia;o__Lachnospirales;f__UBA1390;g__RUG159;s__	196966000	63673028	53418124	125825888	67135576	87045608	71599632	82883664	107694960	180926624	227902624	198190400	302777856	192013120	86784352	0.0407077
	bin.1733-Spirochaetota;c__Spirochaetia;o__Sphaerochaetales;f__Sphaerochaetaceae;g__RUG023;s__RUG023 sp900315435	NaN	NaN	80632616	NaN	46837016	56054092	108573696	406398720	37801192	329902880	295150784	365736096	355190272	434838080	531216288	0.00436054
	bin.1739-Firmicutes_A;c__Clostridia;o__Lachnospirales;f__Lachnospiraceae;g__CAG-632;s__	NaN	NaN	6754484	NaN	45854004	18476874	5799461	NaN	2727505	NaN	NaN	NaN	NaN	NaN	NaN	#DIV/0!
	bin.1744-Firmicutes_A;c__Clostridia;o__Lachnospirales;f__Lachnospiraceae;g__CAG-791;s__CAG-791 sp900317475	217458832	192662816	526726752	378781440	512912448	649064128	424857984	1207574912	238147168	2337545472	723607424	1061815616	1701421312	1282622336	1980608896	0.00462814
	bin.1773-Firmicutes;c__Bacilli;o__Erysipelotrichales;f__Erysipelotrichaceae;g__Solobacterium;s__Solobacterium sp900343155	NaN	NaN	NaN	NaN	NaN	NaN	NaN	62435556	NaN	180994400	139554688	100255976	405995776	370698144	149890752	#DIV/0!
	bin.1780-Firmicutes_A;c__Clostridia;o__Peptostreptococcales;f__Anaerovoracaceae;g__Eubacterium_B;s__	NaN	93064856	305997344	106869448	105613384	442341920	255339104	724370112	320747904	766285824	924890624	907693824	926042752	812079488	1688436608	0.001619
	bin.1805-Firmicutes_A;c__Clostridia;o__Lachnospirales;f__UBA1390;g__RUG760;s__RUG760 sp900322165	NaN	NaN	48922764	NaN	39202944	75790544	NaN	58936900	278735840	240990080	65728984	40591368	31242716	20638132	104891424	0.418109
	bin.1816-Firmicutes;c__Bacilli;o__RF39;f__CAG-822;g__RUG832;s__	6205348	NaN	101706344	32199790	NaN	82092368	68629968	98539528	NaN	38776652	9472175	26460574	157420192	14591279	NaN	0.984225
	bin.1827-Firmicutes_A;c__Clostridia;o__Oscillospirales;f__Oscillospiraceae;g__;s__	NaN	14612148	19971378	NaN	23277874	NaN	12540599	NaN	NaN	NaN	NaN	NaN	NaN	NaN	NaN	#DIV/0!
	bin.1829-Firmicutes_A;c__Clostridia;o__Saccharofermentanales;f__Saccharofermentanaceae;g__Saccharofermentans;s__Saccharofermentans sp900314745	NaN	NaN	26967690	NaN	NaN	NaN	NaN	576147200	NaN	288063264	565648064	599574912	748257600	396372480	1496346368	#DIV/0!
	bin.1843-Bacteroidota;c__Bacteroidia;o__Bacteroidales;f__UBA932;g__UBA1232;s__	59509168	64216700	94230624	65669644	60930792	75393376	80696704	1255459840	NaN	816251392	518449024	693823872	575119680	1235499392	1406454144	4.28456e-05
	bin.1844-Firmicutes_A;c__Clostridia;o__Lachnospirales;f__Lachnospiraceae;g__Clostridium_R;s__Clostridium_R sp900321355	457993120	290546944	589001536	591872640	557628160	639592768	643495488	70699248	427555680	19778616	98380456	168312352	98547320	62515840	59162828	2.98272e-05
	bin.1846-Firmicutes_A;c__Clostridia;o__Peptostreptococcales;f__Anaerovoracaceae;g__Eubacterium_B;s__Eubacterium_B sp002472145	NaN	NaN	13561507	NaN	6263340	NaN	7559719	6.73318e+06	NaN	27729246	17453586	12985788	8257840	112080176	8646141	0.436901
	bin.1847-Firmicutes_A;c__Clostridia;o__Oscillospirales;f__Oscillospiraceae;g__UBA1777;s__	14678017	NaN	43400496	38067800	75115992	28915264	37147184	89455520	NaN	213428224	149890784	156811968	117231792	84696232	327964512	0.00553069
	bin.1860-Firmicutes_A;c__Clostridia;o__4C28d-15;f__CAG-727;g__UBA10281;s__	21153018	NaN	80842144	NaN	79016832	54726064	55063680	NaN	NaN	88448392	136105952	91506112	185973760	160133904	NaN	0.00949237
	bin.1866-Bacteroidota;c__Bacteroidia;o__Bacteroidales;f__Bacteroidaceae;g__UBA4372;s__UBA4372 sp900313335	532524160	1073555072	1189833472	406291456	761672384	195858176	709142080	115203368	260748672	NaN	111134480	34461192	275369696	34999744	15201475	0.00144975
	bin.1876-Firmicutes_A;c__Clostridia;o__Lachnospirales;f__Lachnospiraceae;g__ISDg;s__	NaN	NaN	NaN	NaN	4973048	NaN	NaN	NaN	8691939	NaN	4.60878e+06	NaN	9387476	NaN	10823046	#DIV/0!
	bin.1878-Firmicutes_A;c__Clostridia;o__Peptostreptococcales;f__Anaerovoracaceae;g__Eubacterium_A;s__Eubacterium_A sp900321685	261152560	155246736	134770720	NaN	231269824	150586336	NaN	191202432	NaN	NaN	20973932	34528688	NaN	NaN	23668732	0.0362552
	bin.1890-Bacteroidota;c__Bacteroidia;o__Bacteroidales;f__UBA932;g__RC9;s__	111177504	117174144	158536240	NaN	133995728	196733552	65948404	48468636	NaN	274914304	103536664	207534864	142489552	NaN	290008672	0.301157
	bin.1891-Firmicutes_A;c__Clostridia;o__Lachnospirales;f__Lachnospiraceae;g__Acetatifactor;s__	840210368	1354092032	1727556224	526644416	1542972928	2538129408	2068109312	779026816	1529195904	118171048	504206368	170101168	546724480	269026944	336295744	0.00584126
	bin.1899-Firmicutes_A;c__Clostridia;o__Oscillospirales;f__Ruminococcaceae;g__UBA3855;s__	39283468	151474880	NaN	NaN	NaN	11183122	18201664	278413568	19199366	135450368	161326176	154076000	401531808	NaN	322820128	0.0554482
	bin.19-Bacteroidota;c__Bacteroidia;o__Bacteroidales;f__Paludibacteraceae;g__RF16;s__RF16 sp900321775	NaN	NaN	93142152	46433364	58206916	70040936	NaN	NaN	NaN	55251016	NaN	NaN	NaN	NaN	NaN	#DIV/0!
	bin.1901-Bacteroidota;c__Bacteroidia;o__Bacteroidales;f__Paludibacteraceae;g__RUG163;s__RUG163 sp900316125	544241792	623974528	827717504	138671680	617817536	1022972672	428238016	201588672	173721600	343478016	32301148	112123392	399686720	152784704	255830592	0.00332123
	bin.191-Bacteroidota;c__Bacteroidia;o__Bacteroidales;f__Muribaculaceae;g__CAG-485;s__CAG-485 sp900321585	NaN	NaN	NaN	NaN	NaN	NaN	NaN	463413056	150054064	135882464	340274208	324183744	242845760	438148288	590811584	#DIV/0!
	bin.1911-Firmicutes_A;c__Clostridia;o__Oscillospirales;f__CAG-272;g__;s__	NaN	45617640	66357188	92504504	118224176	224961904	206217152	NaN	NaN	NaN	116360904	NaN	139569632	NaN	NaN	0.968024
	bin.1912-Firmicutes_A;c__Clostridia;o__Peptostreptococcales;f__Anaerovoracaceae;g__Eubacterium_A;s__Eubacterium_A sp000688015	17014594	NaN	19151324	NaN	NaN	18021290	NaN	70683264	30683348	NaN	41417020	7811536	NaN	NaN	NaN	0.260776
	bin.1920-Firmicutes_C;c__Negativicutes;o__Selenomonadales;f__Selenomonadaceae;g__UBA2897;s__UBA2897 sp900315155	NaN	107764848	1212737920	577722944	740821696	1578054272	1403885312	2185942016	1210396672	3614925824	5038385152	4533399040	3446756096	2975817216	2062398592	0.00222257
	bin.1922-Bacteroidota;c__Bacteroidia;o__Bacteroidales;f__UBA932;g__RC9;s__	NaN	16148862	64969552	9511227	62068984	16330885	18691240	19514464	NaN	NaN	10244710	NaN	NaN	NaN	NaN	0.418413
	bin.1924-Firmicutes_A;c__Clostridia;o__Lachnospirales;f__Lachnospiraceae;g__Blautia_A;s__	320948768	508675200	423068800	804313024	548456320	1013173696	802114624	547928064	1068120896	131023472	470277504	305588608	361367168	210103696	280785984	0.161727
	bin.1941-Firmicutes_A;c__Clostridia;o__Lachnospirales;f__Lachnospiraceae;g__CAG-791;s__CAG-791 sp900317555	8799800320	14204875776	27139160064	7933661696	15283085312	16593300480	16391818240	15517605888	6910770176	8114436608	14074044416	10479346688	9190368256	13575945216	10992593920	0.127526
	bin.1942-Bacteroidota;c__Bacteroidia;o__Bacteroidales;f__P3;g__UBA1711;s__	NaN	172370432	286532928	NaN	51399724	91854184	129568912	1624732160	330436800	223786224	677278976	648499328	1046601088	493240672	1810596352	0.0230326
	bin.1944-Firmicutes_A;c__Clostridia;o__Lachnospirales;f__Lachnospiraceae;g__Eubacterium_H;s__	515687264	563668928	705314176	283614720	656554944	997683776	1135105152	8288091648	1118296192	702263232	1223629184	1112092544	5413332992	10876740608	5737105408	0.0292121
	bin.1945-Firmicutes_A;c__Clostridia;o__Oscillospirales;f__Acutalibacteraceae;g__Ruminococcus_E;s__Ruminococcus_E sp900317315	582938176	1353392000	625453056	920457728	338822912	2332391424	818143936	62142388	576235520	NaN	80902232	83575528	NaN	NaN	NaN	0.0515735
	bin.1947-Firmicutes_A;c__Clostridia;o__Lachnospirales;f__UBA1390;g__;s__	NaN	199561744	186138320	131901864	144041344	274360576	215514608	88854024	253762784	9574055	89728304	56102320	128250616	9011253	161490400	0.0326669
	bin.1950-Firmicutes_C;c__Negativicutes;o__Acidaminococcales;f__Acidaminococcaceae;g__Acidaminococcus;s__Acidaminococcus sp900315205	NaN	24780996	194803600	45572852	38836576	104072160	104358608	342631680	NaN	319299584	266425808	496153600	534056096	323036992	433756032	5.55167e-05
	bin.1966-Proteobacteria;c__Alphaproteobacteria;o__RF32;f__CAG-239;g__51-20;s__	NaN	NaN	NaN	NaN	NaN	NaN	NaN	106960896	NaN	17089102	9025274	30703192	NaN	NaN	22088432	#DIV/0!
	bin.197-Firmicutes;c__Bacilli;o__RF39;f__CAG-822;g__UBA5364;s__	NaN	NaN	NaN	NaN	NaN	NaN	NaN	1190611456	41859000	515941664	846534656	936054464	617005632	685866944	1262420480	#DIV/0!
	bin.1971-Actinobacteriota;c__Coriobacteriia;o__Coriobacteriales;f__Atopobiaceae;g__RUG001;s__RUG001 sp900314575	NaN	NaN	144802992	83156088	144883040	145914336	154900864	369470016	NaN	NaN	101482304	99831936	421551744	137924256	158163888	0.252805
	bin.1992-Firmicutes_A;c__Clostridia;o__Lachnospirales;f__Lachnospiraceae;g__Eubacterium_Q;s__Eubacterium_Q sp900321215	5666350080	5851543040	6588164096	4856802816	6710155776	6915748864	8281634304	154211456	5776680960	NaN	245403136	310604896	343271424	236347600	323814240	5.99554e-05
	bin.1993-Firmicutes_A;c__Clostridia;o__Lachnospirales;f__Lachnospiraceae;g__Eubacterium_Q;s__	NaN	NaN	NaN	NaN	NaN	NaN	NaN	NaN	NaN	96674896	NaN	88719864	84357736	46620176	75707808	#DIV/0!
	bin.1996-Firmicutes_A;c__Clostridia;o__Christensenellales;f__CAG-74;g__;s__	521260704	295077056	458464224	82530160	585649216	742578368	408340096	72598944	686474752	24192958	61052888	101130592	29598432	56764808	89582576	0.0188966
	bin.2000-Spirochaetota;c__Spirochaetia;o__Treponematales;f__Treponemataceae;g__Treponema_D;s__	207962304	310475936	232365376	283512128	136174528	124885088	188920192	852466624	114773608	568615040	943074176	642337216	1287618432	519041888	1238939904	0.00263432
	bin.2001-Firmicutes_C;c__Negativicutes;o__Selenomonadales;f__Selenomonadaceae;g__RUG114;s__RUG114 sp900315615	335775936	937067328	1261871488	2470065920	1012504576	737892608	742823808	1028453888	132895392	926899392	502518688	1194645632	1097248256	1218327936	1552474752	0.702336
	bin.2010-Firmicutes_A;c__Clostridia;o__Lachnospirales;f__Lachnospiraceae;g__UBA2882;s__UBA2882 sp900317505	NaN	NaN	NaN	NaN	NaN	NaN	NaN	NaN	15210099	11052717	NaN	3.17279e+06	3.9315e+06	NaN	NaN	#DIV/0!
	bin.2015-Firmicutes_A;c__Clostridia;o__Lachnospirales;f__Lachnospiraceae;g__Eubacterium_E;s__	157516160	119980952	84999440	139569072	107424456	200100160	199519008	NaN	NaN	NaN	NaN	NaN	NaN	NaN	NaN	#DIV/0!
	bin.2017-Bacteroidota;c__Bacteroidia;o__Bacteroidales;f__Bacteroidaceae;g__Prevotella;s__Prevotella sp900313215	439993280	872201344	1085565824	480486176	576067456	545357888	1240260352	892956672	368602848	2779009792	3705656064	3153643776	5718284800	4269710080	4381555712	0.00405132
	bin.202-Firmicutes_C;c__Negativicutes;o__Selenomonadales;f__Selenomonadaceae;g__;s__	437715328	488218944	516722336	345827776	517144096	576349056	623362688	776771520	972170752	717667136	737231232	1006819392	1098818048	1034894656	797270912	4.62692e-05
	bin.2025-Proteobacteria;c__Gammaproteobacteria;o__Enterobacterales;f__Succinivibrionaceae;g__Succinivibrio;s__	295312480	611014528	505660896	167164016	280146688	1084246272	840700288	3265207808	319411936	1783622784	1234825216	2441784576	2062426624	2571581696	4301792768	0.00337509
	bin.2036-Firmicutes_A;c__Clostridia;o__Lachnospirales;f__Lachnospiraceae;g__NK4A144;s__	177318960	283336640	267497152	100215160	699284416	430666368	644834944	20064376	107429992	136215232	NaN	NaN	NaN	61041900	NaN	0.0369622
	bin.2040-Cyanobacteria;c__Vampirovibrionia;o__Gastranaerophilales;f__Gastranaerophilaceae;g__UBA6984;s__UBA6984 sp003258725	NaN	NaN	NaN	NaN	NaN	NaN	NaN	122385352	NaN	NaN	NaN	110785232	140015968	NaN	195626896	#DIV/0!
	bin.2041-Bacteroidota;c__Bacteroidia;o__Bacteroidales;f__Bacteroidaceae;g__UBA4334;s__UBA4334 sp900318775	198038192	374132992	1001329920	346227104	1112545664	951897664	869673792	1010097280	1136532352	2021552128	1473849088	1872644224	2828456192	2040028160	1534248832	0.00134256
	bin.2042-Firmicutes_A;c__Clostridia;o__Monoglobales;f__UBA1381;g__UBA1738;s__	NaN	81060152	NaN	NaN	NaN	113062728	62068736	64682272	15089265	NaN	NaN	NaN	23434272	NaN	150517072	0.595022
	bin.2050-Firmicutes_A;c__Clostridia;o__Lachnospirales;f__Lachnospiraceae;g__Eubacterium_Q;s__Eubacterium_Q sp003520205	329660928	86595816	182437520	NaN	99401536	523840352	65131836	34045296	348201952	NaN	NaN	NaN	NaN	NaN	NaN	0.883674
	bin.2051-Firmicutes_A;c__Clostridia;o__Lachnospirales;f__Lachnospiraceae;g__UBA1066;s__UBA1066 sp900317515	NaN	16156464	NaN	42390744	NaN	99191888	NaN	51669256	NaN	NaN	210752752	NaN	NaN	49998724	155595424	0.265426
	bin.2052-Firmicutes_A;c__Clostridia;o__Lachnospirales;f__Lachnospiraceae;g__Oribacterium;s__	44575760	39492072	74994760	77606112	124067120	100803312	82277688	NaN	NaN	45310016	NaN	43027368	55748496	38638072	NaN	0.0673167
	bin.2053-Bacteroidota;c__Bacteroidia;o__Bacteroidales;f__Bacteroidaceae;g__Prevotella;s__Prevotella sp002480935	1748710272	2357970432	2801739776	2443528192	4001487616	3667029504	6307310592	7130562560	6174051328	11525657600	10139538432	12188362752	16858249216	12815334400	10697091072	9.92455e-05
	bin.2061-Verrucomicrobiota;c__Lentisphaeria;o__Victivallales;f__UBA1829;g__UBA1829;s__	NaN	NaN	NaN	NaN	NaN	95735104	NaN	119331568	206192576	NaN	48556632	105531824	NaN	NaN	NaN	#DIV/0!
	bin.2069-Verrucomicrobiota;c__Kiritimatiellae;o__RFP12;f__UBA1067;g__UBA3624;s__	21620752	61018660	172571088	229550256	82633440	111168752	42740264	363047264	379681024	461090464	205185392	777151232	626322368	626125504	808785024	0.000230996
	bin.2077-Bacteroidota;c__Bacteroidia;o__Bacteroidales;f__UBA932;g__RC9;s__	36688588	NaN	NaN	NaN	18205636	17047084	NaN	1142709632	7.31716e+06	2105868032	2153385216	2116436992	2890864384	2615012864	1129288832	0.0128835
	bin.208-Firmicutes_A;c__Clostridia;o__Christensenellales;f__CAG-138;g__UBA3792;s__UBA3792 sp900318765	NaN	NaN	NaN	NaN	NaN	NaN	NaN	150441744	NaN	112168080	132435248	224405408	200114704	138863424	344787008	#DIV/0!
	bin.2080-Bacteroidota;c__Bacteroidia;o__Bacteroidales;f__Muribaculaceae;g__C941;s__	38241124	NaN	112139528	113033432	131604176	73693232	144199824	NaN	17162278	NaN	NaN	75253760	92724664	90080720	53858780	0.129838
	bin.2083-Bacteroidota;c__Bacteroidia;o__Bacteroidales;f__UBA932;g__Bact-11;s__	72532560	97079368	144247216	130558480	149806544	56846776	142331632	NaN	NaN	NaN	NaN	NaN	NaN	NaN	NaN	#DIV/0!
	bin.2088-Firmicutes_A;c__Clostridia;o__Oscillospirales;f__QAMX01;g__;s__	NaN	NaN	1.64774e+06	1.80025e+06	2.66715e+06	NaN	4.28026e+06	NaN	NaN	NaN	NaN	30604468	NaN	NaN	26936760	5.42924e-05
	bin.2093-Bacteroidota;c__Bacteroidia;o__Bacteroidales;f__P3;g__UBA1219;s__	NaN	NaN	27156168	NaN	12650486	3.86193e+06	NaN	83082352	NaN	193076736	73311368	81225440	162875440	62453388	81030976	0.0182262
	bin.2100-Firmicutes_C;c__Negativicutes;o__Selenomonadales;f__Selenomonadaceae;g__UBA2897;s__UBA2897 sp002350105	150818896	243442752	201146160	126403136	252003856	378039840	650855488	725757248	88245280	1189025920	1727903232	1670486656	822703168	1005857664	747235776	0.00542208
	bin.2104-Firmicutes_A;c__Clostridia;o__Peptostreptococcales;f__Anaerovoracaceae;g__UBA1191;s__	848394112	1230139520	1647917696	2660104192	1085361920	1166903680	1811972224	32546938	228900512	NaN	70045752	NaN	NaN	NaN	NaN	0.00551531
	bin.2120-Firmicutes_A;c__Clostridia;o__Oscillospirales;f__Ruminococcaceae;g__Ruminococcus;s__	NaN	NaN	NaN	NaN	NaN	NaN	NaN	461420768	28096720	263960448	192733856	269846432	407238208	67947072	622977536	#DIV/0!
	bin.2122-Firmicutes_A;c__Clostridia;o__Lachnospirales;f__Lachnospiraceae;g__NK4A144;s__	64035612	NaN	35191128	99245016	52024524	129660936	NaN	NaN	307456704	8607374	56401692	34412388	NaN	NaN	87535432	0.69581
	bin.2131-Firmicutes_A;c__Clostridia;o__Lachnospirales;f__Lachnospiraceae;g__UBA1066;s__UBA1066 sp900320615	675190528	1693700096	3983463936	2946987520	1787273344	2215724800	4990057472	2241345280	506605184	4639332352	1465952256	1413628416	8866758656	1112475520	4784652800	0.671298
	bin.2133-Firmicutes_C;c__Negativicutes;o__Acidaminococcales;f__Acidaminococcaceae;g__Acidaminococcus;s__Acidaminococcus sp900314165	137972576	402254752	699030976	217327472	374059136	132881864	555336192	297753280	66657988	156856144	115393768	501352608	790068224	487293248	260588672	0.835354
	bin.2140-Bacteroidota;c__Bacteroidia;o__Bacteroidales;f__Bacteroidaceae;g__UBA4372;s__	NaN	NaN	10599886	18428984	NaN	NaN	NaN	524420864	855775424	768198592	529972800	477639136	987181056	527974048	66444888	0.0244746
	bin.2153-Firmicutes_A;c__Clostridia;o__Lachnospirales;f__Lachnospiraceae;g__UBA1712-A;s__	415392672	265851024	374839488	501249472	537484928	745716352	512497088	144680032	353755968	152429648	343127904	239151120	61913548	25262602	77596016	0.000920577
	bin.2156-Bacteroidota;c__Bacteroidia;o__Bacteroidales;f__Bacteroidaceae;g__UBA4372;s__	96051992	121495256	246755968	358501600	505516384	220411664	439101280	27571448	116259056	19717680	228666640	170589760	288365984	71011464	353377024	0.107349
	bin.2175-Firmicutes_A;c__Clostridia;o__Lachnospirales;f__Lachnospiraceae;g__CAG-45;s__CAG-45 sp900315735	162843792	238650528	276592256	192843392	248039328	355042272	285545568	552656384	255448800	234966816	350190240	252210688	731698304	243364032	153671056	0.240715
	bin.2186-Bacteroidota;c__Bacteroidia;o__Bacteroidales;f__P3;g__Phil12;s__Phil12 sp900319595	NaN	120494720	213270608	175500736	122258888	219716896	233000608	101108000	179255280	205299024	140806768	308017696	364259552	248828320	390334144	0.210777
	bin.2201-Firmicutes_C;c__Negativicutes;o__Selenomonadales;f__Selenomonadaceae;g__Anaerovibrio;s__	842644416	1300971136	1935228288	1905865856	2102916096	2487095296	1631704320	644343680	575406720	735009280	723028160	1160469248	1294868736	1037304064	970824960	0.0016294
	bin.2202-Bacteroidota;c__Bacteroidia;o__Bacteroidales;f__Bacteroidaceae;g__Prevotella;s__Prevotella sp900315545	514467328	1713909632	2247078912	2047514880	1444766336	829800512	2063498752	1925702528	2064229120	3736521728	5015663616	3934523136	5786877952	3638413568	4467844608	0.00131742
	bin.2204-Firmicutes_A;c__Clostridia;o__Oscillospirales;f__Acutalibacteraceae;g__;s__	106749136	225888512	243362224	365079136	260648624	695240192	417089088	87336952	173990528	109970376	95005440	85741080	157889152	81738664	101251000	0.00664455
	bin.2208-Bacteroidota;c__Bacteroidia;o__Bacteroidales;f__UBA932;g__RC9;s__	NaN	52421032	65775736	41169552	44298220	254911424	314076672	NaN	NaN	NaN	36981996	NaN	NaN	NaN	NaN	#DIV/0!
	bin.2211-Firmicutes_A;c__Clostridia;o__Lachnospirales;f__Lachnospiraceae;g__CAG-603;s__CAG-603 sp900314525	1204844416	2261083136	809170880	2706682112	2053119488	4706036736	2609611008	1752748800	7775399424	1114836864	3407512064	1812439168	1931185152	1458940416	1855943552	0.75221
	bin.2224-Bacteroidota;c__Bacteroidia;o__Bacteroidales;f__Bacteroidaceae;g__UBA2918;s__UBA2918 sp002349865	1698110848	2929865216	4462921728	1110540288	3216812544	2669611520	4372387840	1782382464	1921689216	2078640000	2352033792	2483012096	4648312832	2054772736	3609038336	0.606627
	bin.2225-Firmicutes_A;c__Clostridia;o__Oscillospirales;f__Oscillospiraceae;g__;s__	NaN	NaN	43171472	43820404	NaN	39093532	NaN	84647984	NaN	112406048	14199797	NaN	NaN	NaN	52002108	0.386564
	bin.2228-Actinobacteriota;c__Coriobacteriia;o__Coriobacteriales;f__Atopobiaceae;g__UBA7741;s__UBA7741 sp900314495	NaN	NaN	309261952	244479424	15071780	293774400	193598944	343720416	61633632	57880092	265015904	294572064	632736512	190026080	154322560	0.68802
	bin.2231-Firmicutes_C;c__Negativicutes;o__Selenomonadales;f__Selenomonadaceae;g__UBA2913;s__UBA2913 sp002349925	564742144	1432029312	3106359552	1907071744	2010816000	2126936448	2906989824	4127145728	1296964864	3154781696	2453895168	5120844288	3188753152	3166467072	3584521728	0.0323884
	bin.2233-Firmicutes_A;c__Clostridia;o__Lachnospirales;f__Lachnospiraceae;g__;s__	262901856	301235008	257618480	304638912	211668192	859937792	437606144	NaN	15428874	NaN	NaN	NaN	NaN	NaN	NaN	#DIV/0!
	bin.2243-Firmicutes_A;c__Clostridia;o__Oscillospirales;f__Oscillospiraceae;g__F23-B02;s__F23-B02 sp002472405	NaN	35655652	116495280	83239752	123429552	144521648	64227400	NaN	NaN	NaN	NaN	NaN	NaN	NaN	NaN	#DIV/0!
	bin.2253-Bacteroidota;c__Bacteroidia;o__Bacteroidales;f__UBA932;g__RC9;s__	NaN	NaN	NaN	NaN	116869520	NaN	NaN	162488528	63532520	256014816	430804736	220547280	285476864	138311920	301527264	#DIV/0!
	bin.2259-Firmicutes_A;c__Clostridia;o__Christensenellales;f__CAG-74;g__GCA-900199385;s__	NaN	220135040	240137440	313802656	169868832	280062464	326296256	35015144	12184597	45529976	18347472	70194824	35685504	36861964	NaN	1.39452e-06
	bin.2262-Firmicutes_A;c__Clostridia;o__Lachnospirales;f__Lachnospiraceae;g__CAG-127;s__CAG-127 sp002369325	NaN	NaN	89848904	70241704	37575280	77804504	40806220	68915824	37643500	162804608	83347272	111160672	144723568	112727656	70491864	0.110735
	bin.2273-Firmicutes_A;c__Clostridia;o__Peptostreptococcales;f__Anaerovoracaceae;g__Eubacterium_A;s__	217013664	236001856	250189360	34849672	172085488	551814080	17935960	121634952	8886908	109945368	163215808	199763680	180114768	194527696	98628416	0.271054
	bin.2280-Bacteroidota;c__Bacteroidia;o__Bacteroidales;f__P3;g__UBA1217;s__UBA1217 sp002309335	299214496	43024068	738568576	407372896	131588912	790819008	890692672	474987680	39209840	539760192	422294976	1024834944	683144832	422479744	719053120	0.674066
	bin.2281-Firmicutes_A;c__Clostridia;o__Lachnospirales;f__Lachnospiraceae;g__UBA2868;s__UBA2868 sp002350465	NaN	NaN	NaN	NaN	NaN	NaN	NaN	82502232	62991308	105081712	160444784	89409520	262775840	200684048	52674884	#DIV/0!
	bin.2288-Bacteroidota;c__Bacteroidia;o__Bacteroidales;f__UBA932;g__RC9;s__	5.03968e+06	NaN	11043865	NaN	12952456	20757686	12528700	160864048	NaN	161370800	372323904	356740384	302615104	254980176	425550432	0.000146491
	bin.2305-Firmicutes_A;c__Clostridia;o__Lachnospirales;f__Lachnospiraceae;g__UBA2727;s__UBA2727 sp900317825	NaN	NaN	NaN	NaN	625558080	NaN	265316160	81855136	149968672	449270432	507864640	873743616	260419808	688728320	38357024	0.790456
	bin.2309-Firmicutes_A;c__Clostridia;o__Lachnospirales;f__Lachnospiraceae;g__UBA3633;s__	NaN	35736040	16597984	37576420	NaN	50817088	37814248	NaN	NaN	NaN	NaN	NaN	NaN	NaN	NaN	#DIV/0!
	bin.2313-Firmicutes_A;c__Clostridia;o__Christensenellales;f__CAG-74;g__UBA1224;s__	NaN	36525876	88654144	25332302	88862528	70582416	101670824	NaN	29123204	NaN	NaN	NaN	NaN	NaN	NaN	#DIV/0!
	bin.2321-Firmicutes_A;c__Clostridia;o__Peptostreptococcales;f__Anaerovoracaceae;g__;s__	16495386	23930738	14401031	NaN	NaN	15778775	NaN	186339488	NaN	192665696	257697440	385037024	380032832	184102816	580171456	0.00387489
	bin.2322-Firmicutes_A;c__Clostridia;o__Lachnospirales;f__Lachnospiraceae;g__UBA1066;s__UBA1066 sp900319795	598296192	732525504	607916160	694192000	621706560	1317712256	653170560	NaN	286641024	67238072	34174588	80020480	250818928	NaN	178252320	0.000249191
	bin.2339-Firmicutes_A;c__Clostridia;o__Lachnospirales;f__Lachnospiraceae;g__XBB2008;s__	NaN	19169994	NaN	27555984	57078392	90496480	NaN	NaN	27346286	6696042	NaN	12490728	NaN	NaN	NaN	0.155941
	bin.2346-Firmicutes_C;c__Negativicutes;o__Acidaminococcales;f__Acidaminococcaceae;g__Acidaminococcus;s__Acidaminococcus fermentans	119014392	180269616	311269024	169277088	293388800	405416160	129486832	1285204608	275773376	2442292224	1080413568	2850328576	2354465536	2104211712	974988672	0.000986586
	bin.2358-Firmicutes_A;c__Clostridia;o__UBA1212;f__UBA1255;g__UBA1255;s__	NaN	31578460	104153920	NaN	51662832	28396854	44412864	NaN	32459662	NaN	NaN	NaN	NaN	NaN	NaN	#DIV/0!
	bin.2371-Bacteroidota;c__Bacteroidia;o__Bacteroidales;f__WCHB1-69;g__F23-D06;s__	NaN	NaN	237479696	190670048	223379520	43821676	620094272	NaN	39508364	94355536	68007552	86302112	46577436	99351480	233303824	0.0753002
	bin.2372-Proteobacteria;c__Gammaproteobacteria;o__Enterobacterales;f__Succinivibrionaceae;g__Succinivibrio;s__Succinivibrio sp900316175	NaN	348766976	468481440	5702462464	1054027584	3435105792	877070592	1641672320	227956800	1418921856	765558272	1176302336	921590464	1404808832	2321428224	0.36406
	bin.2380-Firmicutes_A;c__Clostridia;o__Peptostreptococcales;f__Anaerovoracaceae;g__RUG100;s__RUG100 sp900315555	284771584	693105024	1131832576	1084035072	248440032	146280320	1320034304	704126848	462098304	69529816	43584784	52265676	340000704	NaN	16687117	0.0477449
	bin.2386-Firmicutes_A;c__Clostridia;o__Lachnospirales;f__Lachnospiraceae;g__Eubacterium_C;s__	NaN	NaN	NaN	NaN	NaN	65290728	NaN	222061952	NaN	329364704	380805824	335804800	426648384	331183776	288312064	#DIV/0!
	bin.2387-Bacteroidota;c__Bacteroidia;o__Bacteroidales;f__Bacteroidaceae;g__UBA1786;s__	856194048	809655232	645599424	1012727168	731443008	859578944	1583060992	1731179648	747089920	449845792	572967424	1445866496	1629433728	847393216	1949687168	0.341337
	bin.2397-Bacteroidota;c__Bacteroidia;o__Bacteroidales;f__Bacteroidaceae;g__Prevotella;s__Prevotella sp900318855	226589776	1126181760	1830365952	493379488	1415106048	1155974272	1811748096	5360922624	833810496	17349447680	13231796224	16234403840	19931688960	18138464256	14535161856	0.000390814
	bin.2398-Firmicutes;c__Bacilli;o__Acholeplasmatales;f__CAG-307;g__UBA7004;s__	36050952	8026695	76347600	12248490	68793720	127871824	81085960	NaN	4601895	NaN	NaN	NaN	NaN	NaN	NaN	#DIV/0!
	bin.2408-Firmicutes_A;c__Clostridia;o__Lachnospirales;f__Lachnospiraceae;g__Catonella;s__	NaN	NaN	NaN	NaN	NaN	72826584	39791484	1455957376	NaN	770854016	599499328	2129945088	849524928	1789872128	1536859648	0.0221792
	bin.2420-Bacteroidota;c__Bacteroidia;o__Bacteroidales;f__F082;g__F082;s__	538809536	2297553920	3571423488	3082306048	1972821120	852271424	3290400768	121021744	206360448	24138804	55288984	174831008	785095168	65576812	123600752	0.000378896
	bin.2422-Firmicutes_A;c__Clostridia;o__Saccharofermentanales;f__Saccharofermentanaceae;g__Saccharofermentans;s__	65606124	NaN	114340760	74251360	192196768	70352768	168586016	528138656	323982400	76570464	545048192	100852480	362723904	24364876	927948672	0.0752015
	bin.243-Firmicutes_A;c__Clostridia;o__Saccharofermentanales;f__Saccharofermentanaceae;g__;s__	NaN	68399888	66010252	69000520	166854128	167093904	103937824	76326384	104271504	NaN	74060184	132623168	NaN	93971232	NaN	0.667787
	bin.2433-Actinobacteriota;c__Coriobacteriia;o__Coriobacteriales;f__Atopobiaceae;g__UBA1367;s__	74748256	170256192	91131488	124569360	94631128	283337760	111669440	21693766	4396112	19215896	26796884	35512120	NaN	78256664	NaN	0.00621232
	bin.2434-Firmicutes_A;c__Clostridia;o__TANB77;f__CAG-508;g__CAG-793;s__	NaN	NaN	NaN	NaN	NaN	NaN	NaN	6.77222e+06	NaN	105560008	66690868	174016880	140387328	231096512	20310462	#DIV/0!
	bin.2436-Firmicutes_A;c__Clostridia;o__Lachnospirales;f__Lachnospiraceae;g__Eubacterium_I;s__	NaN	1.52614e+06	NaN	NaN	7674408	29531672	7114886	NaN	NaN	NaN	NaN	NaN	NaN	NaN	NaN	#DIV/0!
	bin.2438-Bacteroidota;c__Bacteroidia;o__Bacteroidales;f__Bacteroidaceae;g__Prevotella;s__Prevotella sp900315635	292636896	1434062080	2220065024	1233312128	2188404224	2050011648	2582098176	13390730240	1764578560	49889550336	14196027392	46052999168	31479592960	39299731456	23983515648	0.00161884
	bin.2446-Firmicutes_A;c__Clostridia;o__Lachnospirales;f__Lachnospiraceae;g__Eubacterium_E;s__	18814036	NaN	NaN	654928512	58208148	55989140	97110696	211295936	NaN	126578304	128376368	111868928	129010824	84020040	112396688	0.645514
	bin.2452-Bacteroidota;c__Bacteroidia;o__Bacteroidales;f__UBA932;g__RC9;s__	341168480	536197984	686678400	593372288	519797632	617389120	839312768	117082632	NaN	21127696	120433248	NaN	8814302	10210163	157830192	1.03233e-05
	bin.2457-Firmicutes_A;c__Clostridia;o__Lachnospirales;f__Lachnospiraceae;g__CAG-791;s__CAG-791 sp900315055	456502176	722559744	1861135616	1193809152	1654284800	1865600256	1839334528	3941810176	2431185152	3395060736	3221840640	2637586432	4108195072	2677321216	3048146176	5.8653e-05
	bin.2460-Spirochaetota;c__Spirochaetia;o__Treponematales;f__Treponemataceae;g__Treponema_D;s__	NaN	NaN	143897328	58317680	115262416	123183360	415186560	361081216	44979484	156555728	70728792	478333248	478443680	39051844	177851936	0.586721
	bin.2470-Verrucomicrobiota;c__Kiritimatiellae;o__RFP12;f__UBA1067;g__UBA3624;s__	NaN	37323568	854779264	75476552	59526480	NaN	72170512	66213292	NaN	119817520	34739224	100435720	29255298	NaN	149121664	0.370903
	bin.2471-Bacteroidota;c__Bacteroidia;o__Bacteroidales;f__Muribaculaceae;g__C941;s__C941 sp900316835	1599427072	1485478400	2232592640	1539554816	1071964224	2543813888	6201384960	163466752	1194564992	146393168	360507712	498441824	223207040	874755584	497616736	0.0105959
	bin.2478-Firmicutes_A;c__Clostridia;o__Lachnospirales;f__Lachnospiraceae;g__Agathobacter;s__Agathobacter sp900317585	313004288	387201408	633379072	327747872	659486336	748736640	386189472	608429312	503444384	695796992	1027173248	819553472	638590976	964542208	302788352	0.0920354
	bin.2490-Actinobacteriota;c__Coriobacteriia;o__Coriobacteriales;f__Atopobiaceae;g__RUG440;s__	NaN	NaN	NaN	NaN	NaN	NaN	NaN	72682784	NaN	138957632	29471450	NaN	81056616	145998656	NaN	#DIV/0!
	bin.2505-Firmicutes_A;c__Clostridia;o__Lachnospirales;f__Lachnospiraceae;g__Eubacterium_H;s__Eubacterium_H sp900318405	NaN	NaN	NaN	NaN	NaN	NaN	NaN	169680704	NaN	NaN	154781920	178486496	123168376	143676560	283549472	#DIV/0!
	bin.2514-Bacteroidota;c__Bacteroidia;o__Bacteroidales;f__Bacteroidaceae;g__Prevotella;s__Prevotella sp900315095	890049984	3750239232	3962100480	2041694848	2383525888	2136444288	2793311232	4406434304	5862693888	2895740160	5429910528	3850266880	7269578240	2788229888	8242365440	0.010038
	bin.2515-Bacteroidota;c__Bacteroidia;o__Bacteroidales;f__Bacteroidaceae;g__UBA4372;s__	192540768	552494656	1350662144	397676832	914827008	1119273984	460899264	1473200512	1064199232	1044630976	1720308352	1745506048	2480147968	1323710720	1331483392	0.00388205
	bin.2517-Firmicutes_A;c__Clostridia;o__Lachnospirales;f__Lachnospiraceae;g__CAG-791;s__	764006272	1501436032	1483149440	285454080	1171746432	2638499584	1244151936	2614006272	971711936	2336661248	1216481664	2625302016	2629711360	1130038144	2244900608	0.0990651
	bin.2534-Bacteroidota;c__Bacteroidia;o__Bacteroidales;f__Bacteroidaceae;g__UBA4372;s__	48203176	48253120	241459040	185783104	475574848	459101888	477869728	834742912	1085966208	502023328	1070017408	605609216	1074116480	700236288	997965568	0.000168329
	bin.2538-Firmicutes_A;c__Clostridia;o__Oscillospirales;f__Ruminococcaceae;g__Ruminococcus;s__Ruminococcus sp900319195	NaN	NaN	NaN	NaN	NaN	NaN	NaN	77706928	2547760	51976968	65666648	14091311	31537488	9047053	75483080	#DIV/0!
	bin.2539-Firmicutes;c__Bacilli;o__RF39;f__CAG-611;g__UBA2730;s__UBA2730 sp900320505	NaN	NaN	NaN	NaN	NaN	NaN	NaN	NaN	NaN	4.52967e+06	NaN	3.97e+06	7.70226e+06	NaN	6.62477e+06	#DIV/0!
	bin.2541-Spirochaetota;c__Spirochaetia;o__Treponematales;f__Treponemataceae;g__Treponema_D;s__Treponema_D berlinense	NaN	NaN	218993120	432060736	185597216	331707840	21239918	69598328	NaN	72673752	71064248	70273472	NaN	NaN	NaN	0.0717118
	bin.2545-Firmicutes_A;c__Clostridia;o__Peptostreptococcales;f__Anaerovoracaceae;g__UBA3738;s__	2078374400	2347479808	2784227584	2362817792	2383043072	2320173568	2261517568	571097920	829881600	269286400	799926720	318682240	307826912	313054368	467016640	4.38787e-10
	bin.2547-Firmicutes_A;c__Clostridia;o__Lachnospirales;f__Lachnospiraceae;g__UBA1258;s__	NaN	NaN	24529292	16436805	24598854	31715400	29661578	184454864	199890224	417256768	239559344	321228288	254043744	276261280	225271168	2.29817e-05
	bin.2548-Bacteroidota;c__Bacteroidia;o__Bacteroidales;f__UBA3663;g__UBA3663;s__	36537756	NaN	68377192	69346944	84536480	108920712	139936704	429110240	NaN	393756192	334460288	396418112	785913280	555130496	542801088	5.67038e-05
	bin.2558-Firmicutes;c__Bacilli;o__Erysipelotrichales;f__Erysipelotrichaceae;g__Solobacterium;s__	250131472	219294720	74974112	123450576	78189856	141215968	161456160	NaN	NaN	NaN	NaN	NaN	NaN	NaN	NaN	#DIV/0!
	bin.2568-Firmicutes_A;c__Clostridia;o__Oscillospirales;f__Ruminococcaceae;g__Ruminococcus_D;s__	NaN	NaN	NaN	NaN	NaN	NaN	NaN	119149800	NaN	81526384	57065564	NaN	107331896	NaN	107140920	#DIV/0!
	bin.2577-Firmicutes_A;c__Clostridia;o__Lachnospirales;f__Lachnospiraceae;g__UBA2912;s__UBA2912 sp900314845	NaN	NaN	NaN	41518004	NaN	58578556	159119872	14078201	5591214	8604394	226075840	5778689	13667721	NaN	NaN	0.505296
	bin.2595-Firmicutes_A;c__Clostridia;o__Lachnospirales;f__Lachnospiraceae;g__;s__	46732796	50348964	59822568	NaN	23093130	46157752	45499948	104466696	133764944	NaN	NaN	91262184	141215216	NaN	412432608	0.0381969
	bin.260-Firmicutes_A;c__Clostridia;o__Oscillospirales;f__Ruminococcaceae;g__Ruminococcus;s__Ruminococcus flavefaciens_M	71834576	125459760	311459616	NaN	153931360	278988128	166293312	731257728	396425920	326448608	492678144	399725952	1054770368	9825724	934131968	0.0296347
	bin.2602-Firmicutes;c__Bacilli;o__Erysipelotrichales;f__Erysipelotrichaceae;g__Solobacterium;s__Solobacterium sp900319505	824616576	1323856128	911514176	1685049472	1344774016	1124425088	1143318272	1036321984	NaN	352085312	1143399424	286282016	323412320	378505248	266635824	0.00347712
	bin.2607-Bacteroidota;c__Bacteroidia;o__Bacteroidales;f__UBA932;g__RC9;s__RC9 sp900320185	60217736	121322976	121932008	107566856	185995728	256895616	293377824	58690648	14726825	NaN	67740512	68071064	37962808	57589200	58537060	0.00528262
	bin.2609-Firmicutes_A;c__Clostridia;o__Lachnospirales;f__Lachnospiraceae;g__Eubacterium_H;s__	299018336	175146560	88169360	174855968	223862720	NaN	NaN	NaN	NaN	NaN	NaN	NaN	NaN	NaN	NaN	#DIV/0!
	bin.2615-Bacteroidota;c__Bacteroidia;o__Bacteroidales;f__Bacteroidaceae;g__Prevotella;s__	636430656	1065524288	1570165504	763872064	1433831168	844447808	1459459328	2097240192	2875972608	2382656256	3822110208	2990643456	6626894336	2672731904	6528399872	0.00239956
	bin.262-Bacteroidota;c__Bacteroidia;o__Bacteroidales;f__Bacteroidaceae;g__Prevotella;s__	4032455424	9596059648	10891832320	5755956736	8527844864	10695503872	12966460416	11609031680	14996388864	6158412288	9912756224	8858509312	13378290688	7472861184	12986413056	0.295247
	bin.2623-Actinobacteriota;c__Actinobacteria;o__Mycobacteriales;f__Mycobacteriaceae;g__Corynebacterium;s__Corynebacterium xerosis	NaN	36412620	NaN	87883768	32735346	NaN	146227952	108436992	279885344	660801792	602700416	87266432	811693120	80852728	199404816	0.0956958
	bin.2632-Firmicutes_A;c__Clostridia;o__Oscillospirales;f__Ruminococcaceae;g__Ruminococcus_D;s__	216691408	645640256	885394112	484661344	429441120	1285336192	932147072	451340032	602975552	106452752	133661528	222292832	358236704	134717456	509032160	0.0218331
	bin.2648-Bacteroidota;c__Bacteroidia;o__Bacteroidales;f__WCHB1-69;g__F23-D06;s__	200795808	372688320	205758784	671102784	272067264	160544512	198228560	NaN	NaN	NaN	NaN	NaN	NaN	NaN	NaN	#DIV/0!
	bin.2651-Bacteroidota;c__Bacteroidia;o__Bacteroidales;f__Bacteroidaceae;g__Prevotella;s__Prevotella sp900314365	65885224	270422464	468593536	200733136	159866448	258167264	689455168	2907795968	775307072	9798179840	7938895872	10692405248	11590602752	12552534016	9488704512	0.000267398
	bin.2663-Bacteroidota;c__Bacteroidia;o__Bacteroidales;f__Bacteroidaceae;g__RUG210;s__	186279712	220879344	619141632	320370720	819620096	733066880	788140544	629484544	288375936	247131056	572003968	423768800	302530560	681110016	654597440	0.669186
	bin.2667-Firmicutes_A;c__Clostridia;o__Lachnospirales;f__Lachnospiraceae;g__UBA2912;s__UBA2912 sp900314775	426674304	629116608	516328672	397667136	395125952	620588032	567937792	1878492544	761344512	886797184	951862720	1160163328	1246901504	1671250432	2113889408	0.000865155
	bin.267-Spirochaetota;c__Spirochaetia;o__Treponematales;f__Treponemataceae;g__Treponema_D;s__Treponema_D sp003455655	NaN	NaN	NaN	NaN	NaN	NaN	65890536	689622144	NaN	420459680	545859520	601974336	522677440	640979520	1276649856	#DIV/0!
	bin.2670-Firmicutes_A;c__Clostridia;o__Oscillospirales;f__Oscillospiraceae;g__CAG-170;s__CAG-170 sp002404795	NaN	NaN	NaN	NaN	NaN	NaN	NaN	79454392	NaN	228079216	116160960	258435760	630954816	291294400	504660960	#DIV/0!
	bin.2676-Firmicutes;c__Bacilli;o__Erysipelotrichales;f__Erysipelatoclostridiaceae;g__Sharpea;s__Sharpea azabuensis	3194475776	11866423296	184307630080	22281256960	36626173952	46386647040	82776768512	15356251136	4355568640	4132672512	17528502272	5931936768	8028697088	9204304896	2665746176	0.0534822
	bin.2677-Synergistota;c__Synergistia;o__Synergistales;f__Aminobacteriaceae;g__Fretibacterium;s__	31273296	305020576	400861568	208366800	699130048	174282192	343174080	NaN	198886336	NaN	NaN	NaN	NaN	NaN	NaN	#DIV/0!
	bin.2678-Firmicutes_A;c__Clostridia;o__Lachnospirales;f__Lachnospiraceae;g__Oribacterium;s__Oribacterium sp002449915	1792456192	1459905024	1310447232	1236903936	1768472576	1352207872	1413593216	340004096	513402016	34917776	253914896	213370640	152413600	160912544	127756800	7.14813e-09
	bin.2681-Firmicutes_A;c__Clostridia;o__Peptostreptococcales;f__Anaerovoracaceae;g__Eubacterium_A;s__	567870208	512917184	614006144	583795456	700105728	560580160	844702272	320463072	362445632	NaN	35662628	24033148	NaN	NaN	NaN	0.00068128
	bin.2683-Bacteroidota;c__Bacteroidia;o__Bacteroidales;f__UBA932;g__RC9;s__	13424506	NaN	93038896	NaN	119926240	74988192	172778608	NaN	39342248	NaN	14645858	NaN	NaN	NaN	NaN	0.186474
	bin.2684-Firmicutes;c__Bacilli;o__Erysipelotrichales;f__Erysipelatoclostridiaceae;g__Kandleria;s__Kandleria vitulina	83185776	486002624	4314074624	990606336	1051325824	1031509568	5090147328	348985632	85798112	132466856	324524896	NaN	NaN	251243408	NaN	0.0994375
	bin.2689-Bacteroidota;c__Bacteroidia;o__Bacteroidales;f__Paludibacteraceae;g__RF16;s__RF16 sp002373505	10044119	37770220	50286164	32165368	51906564	NaN	NaN	NaN	NaN	106675208	53305880	96004056	NaN	111535320	NaN	0.00644736
	bin.2692-Firmicutes_A;c__Clostridia;o__Oscillospirales;f__Butyricicoccaceae;g__Butyricicoccus_A;s__Butyricicoccus_A sp002395695	52901072	50099500	263289200	206833600	230438528	54938900	92057488	188641984	138421680	176661664	132717704	45953532	200607152	124127464	NaN	0.845685
	bin.2693-Firmicutes_A;c__Clostridia;o__Monoglobales;f__;g__;s__	NaN	NaN	113312336	91515912	NaN	356736608	142915360	713603392	370608448	415602912	584370752	730292480	341733216	595363136	1097131904	0.00915757
	bin.2706-Bacteroidota;c__Bacteroidia;o__Bacteroidales;f__Bacteroidaceae;g__Prevotella;s__Prevotella bryantii	1409465344	4127076352	3953406720	2215001088	2808519424	1920314624	3705735936	3510854656	2307860480	7660889088	7638321664	7898183680	12175119360	9650758656	10321408000	0.00311824
	bin.2707-Firmicutes_A;c__Clostridia;o__Oscillospirales;f__Acutalibacteraceae;g__Eubacterium_R;s__	NaN	54895048	95807776	NaN	NaN	37278740	NaN	137176304	64090664	112179944	76220704	90002152	169883616	NaN	109447056	0.0941934
	bin.2710-Firmicutes_A;c__Clostridia;o__Lachnospirales;f__Lachnospiraceae;g__CAG-791;s__CAG-791 sp900318875	242317232	256784672	384248384	364926144	387046368	758733376	468323200	3159245568	876496256	1712254592	2377432576	2766072832	2254338560	2400172800	2103471232	1.47305e-05
	bin.2735-Firmicutes;c__Bacilli;o__Acholeplasmatales;f__CAG-307;g__;s__	78245384	297166848	222629888	625836160	175850720	95002928	253543808	560261888	1141292032	417528064	741588352	690200704	729687936	203601184	868873984	0.0053706
	bin.2743-Firmicutes_A;c__Clostridia;o__Oscillospirales;f__Oscillospiraceae;g__UBA1777;s__UBA1777 sp003150355	1640887936	1787925376	3276833792	1691019392	2883692288	3466498048	2233778688	580919360	1413569024	51091056	434424352	131711080	249077472	104146488	158755296	2.67433e-05
	bin.2745-Firmicutes_A;c__Clostridia;o__Lachnospirales;f__Lachnospiraceae;g__Lachnospira;s__Lachnospira sp000437735	NaN	NaN	94299416	NaN	NaN	NaN	NaN	NaN	NaN	84216552	72451768	102882248	175034288	153728192	72524504	#DIV/0!
	bin.2746-Synergistota;c__Synergistia;o__Synergistales;f__Synergistaceae;g__Synergistes;s__	NaN	128600920	245222304	27774044	145419696	21384914	316560672	1404668416	29139996	751078720	554592704	950381632	658899200	1104050944	1982502528	0.00794927
	bin.2756-Firmicutes_A;c__Clostridia;o__Oscillospirales;f__Acutalibacteraceae;g__UBA1213;s__	73507864	435213984	126640400	398845664	61933404	465684320	424600160	NaN	71102408	NaN	NaN	NaN	NaN	NaN	NaN	#DIV/0!
	bin.2784-Firmicutes_A;c__Clostridia;o__Lachnospirales;f__Lachnospiraceae;g__Eubacterium_H;s__Eubacterium_H sp900319355	353898816	356310048	698635264	808875968	704134528	1068652928	730221312	1587575424	1042105280	349240672	448961184	540141376	593679104	518249376	552875648	0.871091
	bin.2787-Firmicutes_A;c__Clostridia;o__TANB77;f__CAG-508;g__CAG-793;s__	NaN	NaN	NaN	NaN	NaN	NaN	NaN	NaN	NaN	83535800	NaN	56361664	179911520	NaN	81781688	#DIV/0!
	bin.2788-Actinobacteriota;c__Coriobacteriia;o__Coriobacteriales;f__Eggerthellaceae;g__;s__	NaN	123254872	243703840	351755424	186900048	266641472	278697856	22128592	NaN	204700064	305890560	274960096	347165856	256106896	433287136	0.727967
	bin.2813-Cyanobacteria;c__Vampirovibrionia;o__Gastranaerophilales;f__Gastranaerophilaceae;g__UBA791;s__	8627278	10968535	23905504	27310770	20854208	21161268	33373792	13689133	35962236	NaN	NaN	8089689	NaN	NaN	NaN	0.827476
	bin.2822-Firmicutes_A;c__Clostridia;o__Lachnospirales;f__Lachnospiraceae;g__UBA2912;s__	72749600	174827072	236447104	384979584	326711520	366716160	561898496	NaN	196922208	NaN	20672676	NaN	NaN	NaN	NaN	0.160784
	bin.2837-Firmicutes_A;c__Clostridia;o__Lachnospirales;f__Lachnospiraceae;g__CAG-590;s__CAG-590 sp003530125	519047712	110684968	211691824	230928768	291892288	421547968	299049440	183977632	132025488	47678008	45435388	37515960	287613152	50997320	266832160	0.0187598
	bin.2846-Firmicutes;c__Bacilli;o__RFN20;f__CAG-826;g__UBA733;s__UBA733 sp900316365	NaN	NaN	NaN	NaN	NaN	NaN	NaN	NaN	NaN	20020522	NaN	13324568	20680932	19499738	NaN	#DIV/0!
	bin.2859-Firmicutes_C;c__Negativicutes;o__Selenomonadales;f__Selenomonadaceae;g__Mitsuokella;s__Mitsuokella jalaludinii	NaN	55686984	154513888	NaN	65733748	24062746	162288512	856124416	68537208	585382208	582474304	564524736	681998656	690725632	429632800	0.00124497
	bin.2866-Firmicutes_A;c__Clostridia;o__Lachnospirales;f__Lachnospiraceae;g__UBA2727;s__UBA2727 sp900315505	317514784	187058992	241222448	605083008	608858560	629236352	760221376	390274816	958793664	163468128	482271616	404423552	639938368	575680576	526100160	0.744397
	bin.2883-Firmicutes_A;c__Clostridia;o__Oscillospirales;f__Ruminococcaceae;g__UBA1394;s__	NaN	NaN	NaN	NaN	NaN	65289952	54178800	88237576	13684989	264150592	185880848	66926432	287256800	NaN	163184528	0.259649
	bin.2888-Firmicutes_A;c__Clostridia;o__Lachnospirales;f__Lachnospiraceae;g__UBA2856;s__	605401472	340827872	230222640	122648832	280093760	248669840	263495680	307179008	284749024	207228832	136463008	169247744	281777088	212573760	315955232	0.330226
	bin.289-Firmicutes_A;c__Clostridia;o__Oscillospirales;f__Acutalibacteraceae;g__Ruminococcus_E;s__	NaN	192908592	152657808	167442864	37775612	362547616	44318664	41666968	111654096	NaN	88849200	NaN	30780046	17808650	86592208	0.0865007
	bin.2893-Firmicutes;c__Bacilli;o__Erysipelotrichales;f__Erysipelotrichaceae;g__Solobacterium;s__	NaN	484154112	292107360	160373952	120740456	155900784	274493376	NaN	NaN	NaN	NaN	NaN	NaN	NaN	NaN	#DIV/0!
	bin.290-Firmicutes_A;c__Clostridia;o__Oscillospirales;f__Acutalibacteraceae;g__Ruminococcus_E;s__Ruminococcus_E sp900316555	601465024	965619136	908295744	1577120512	788497600	4282135552	826639744	354610624	1828840704	76454136	415353696	NaN	589646784	124728720	115240392	0.115632
	bin.2905-Fibrobacterota;c__Fibrobacteria;o__Fibrobacterales;f__Fibrobacteraceae;g__Fibrobacter_A;s__Fibrobacter_A sp002390045	78649456	99090976	229424816	336726592	47476728	512680320	217836560	1279146112	108632272	3604077568	740234816	2540964608	2894382080	134560656	675944768	0.0266122
	bin.2916-Firmicutes_A;c__Clostridia;o__Oscillospirales;f__Acutalibacteraceae;g__Ruminococcus_E;s__Ruminococcus_E sp900315605	135608064	440366144	359215840	353300992	141164272	683360128	488580608	16418952	274298688	77259808	49466024	23663850	118787816	47285136	110090736	0.00239846
	bin.2931-Actinobacteriota;c__Coriobacteriia;o__Coriobacteriales;f__Atopobiaceae;g__Olsenella;s__Olsenella sp900316105	163600784	337553344	557797760	133287912	698214784	506277824	1310321152	2159070720	30390492	344111808	502406784	388515936	1038505664	888702784	531410624	0.484819
	bin.2934-Firmicutes_A;c__Clostridia;o__Lachnospirales;f__Lachnospiraceae;g__Eubacterium_Q;s__	NaN	NaN	68602296	NaN	NaN	NaN	NaN	NaN	NaN	188071712	97434768	287436704	78959608	116738264	165166848	#DIV/0!
	bin.2955-Firmicutes_A;c__Clostridia;o__Lachnospirales;f__Lachnospiraceae;g__UBA2868;s__	NaN	113395656	1.0857e+06	NaN	4624865	NaN	NaN	NaN	6882123	NaN	7.43905e+06	NaN	53342328	NaN	171231360	0.731822
	bin.2982-Firmicutes_A;c__Clostridia;o__Lachnospirales;f__Lachnospiraceae;g__UBA2912;s__	3479130624	1945343744	2459876352	1325780352	3356584960	1459507200	868939328	NaN	3411958784	NaN	167049328	11380914	NaN	NaN	NaN	0.32978
	bin.2988-Firmicutes_A;c__Clostridia;o__Oscillospirales;f__Acutalibacteraceae;g__Ruminococcus_E;s__	295636640	458011680	745168448	645944768	523539456	1001661568	1078845952	336739552	842945024	39534856	632084352	307536896	494565824	275107968	757225216	0.154203
	bin.2997-Bacteroidota;c__Bacteroidia;o__Bacteroidales;f__Bacteroidaceae;g__Prevotella;s__	35659640	174551168	554626112	248876944	27839224	198787360	140955424	912741696	620234752	1612207872	1527225088	1416914432	2573203200	1735396224	1700928768	7.17389e-05
	bin.3000-Firmicutes_A;c__Clostridia;o__Lachnospirales;f__Lachnospiraceae;g__UBA2856;s__UBA2856 sp900319065	3528602368	2668361216	2174649856	2372408064	3877392896	4630336512	3850281984	5196432384	4573010432	3275691264	1744962304	3494487040	4076117248	3338721792	2410087680	0.694339
	bin.3001-Firmicutes_C;c__Negativicutes;o__Selenomonadales;f__Selenomonadaceae;g__UBA2897;s__UBA2897 sp900316275	NaN	50726532	NaN	NaN	21718674	NaN	NaN	383148992	133936952	1922953472	2060923264	2096260864	2017099520	2734319872	558290368	0.0785147
	bin.3007-Firmicutes;c__Bacilli;o__Erysipelotrichales;f__Erysipelotrichaceae;g__UBA636;s__	NaN	NaN	NaN	NaN	NaN	NaN	NaN	53843116	NaN	132033944	42340168	66439704	103840992	53772832	161202560	#DIV/0!
	bin.3010-Firmicutes_A;c__Clostridia;o__Oscillospirales;f__Oscillospiraceae;g__RUG626;s__RUG626 sp900320765	NaN	NaN	72781736	NaN	NaN	82608096	12332367	185689696	NaN	209785088	233825504	273273696	279056896	272850624	187653728	0.000206358
	bin.3017-Firmicutes_A;c__Clostridia;o__Lachnospirales;f__Lachnospiraceae;g__Eubacterium_H;s__	22622724	9037417	1.82741e+06	17238010	20689082	88720688	32060928	180901568	86071352	108470112	206415216	268327984	512504352	234392816	438876544	0.00178727
	bin.3023-Bacteroidota;c__Bacteroidia;o__Bacteroidales;f__WCHB1-69;g__UBA1205;s__	678854400	932044736	887852800	1655528704	1223603968	1513946112	1778779904	761957120	1383295488	63245908	155324544	114126520	150372224	154736192	33529022	0.00227232
	bin.3027-Firmicutes_A;c__Clostridia;o__Lachnospirales;f__Lachnospiraceae;g__;s__	125310352	183734672	NaN	66150908	25347344	209174944	180368304	219866032	49739852	NaN	19266214	243172240	NaN	83387720	131605752	0.88347
	bin.3032-Firmicutes_A;c__Clostridia;o__Lachnospirales;f__Lachnospiraceae;g__Eubacterium_H;s__Eubacterium_H sp000702845	928527232	1002486976	1103602432	1013448640	1199613568	1097273216	913238400	467449664	1180648448	309195744	475556256	246481728	336786496	264461280	362985120	0.000350685
	bin.3040-Firmicutes_A;c__Clostridia;o__Christensenellales;f__CAG-138;g__UBA3792;s__	58597996	135764672	NaN	NaN	59929040	NaN	43193224	13946782	NaN	NaN	44174704	NaN	129730720	NaN	283501120	0.521745
	bin.3044-Firmicutes_A;c__Clostridia;o__Peptostreptococcales;f__Anaerovoracaceae;g__Mogibacterium;s__	NaN	NaN	17025936	8146820	25974220	18800610	NaN	59379420	39699740	NaN	14390602	NaN	NaN	NaN	NaN	0.143385
	bin.3064-Firmicutes_A;c__Clostridia;o__Oscillospirales;f__Acutalibacteraceae;g__Ruminococcus_E;s__	2578521600	5065481728	5251258880	3631579136	3326023424	7182164992	8216989184	3082740736	5264619520	1146160512	4594289664	1418799232	2271213568	800891776	1285552000	0.0205133
	bin.3069-Proteobacteria;c__Gammaproteobacteria;o__Burkholderiales;f__Burkholderiaceae;g__Dakarella;s__	NaN	NaN	NaN	NaN	NaN	NaN	NaN	73230744	NaN	119168840	NaN	133038880	62186276	326179072	288532672	#DIV/0!
	bin.3076-Verrucomicrobiota;c__Kiritimatiellae;o__RFP12;f__UBA1067;g__UBA1067;s__	13051588	36851488	38468088	57256656	22099240	NaN	29843660	374936960	466009472	NaN	243062224	215117216	NaN	82904488	NaN	0.00292636
	bin.308-Firmicutes_A;c__Clostridia;o__Oscillospirales;f__Ruminococcaceae;g__Ruminococcus;s__	684615680	620225600	658250944	67555648	724925568	764858496	798489152	709587392	957735936	93433352	393151744	115375920	445752192	76028480	403897344	0.165344
	bin.3083-Firmicutes_A;c__Clostridia;o__Lachnospirales;f__Lachnospiraceae;g__UBA629;s__UBA629 sp900317915	NaN	NaN	226828800	84597368	150339488	NaN	268222560	223673376	132625072	NaN	500794208	177525488	588354304	95590808	67135216	0.523516
	bin.3090-Bacteroidota;c__Bacteroidia;o__Bacteroidales;f__UBA932;g__RC9;s__RC9 sp900318355	1044606080	1770471040	2103225472	2398819328	1963115776	2994589952	3693797632	1234358784	1739166464	996867200	731493440	804425472	1195102848	261416128	887974272	0.00230242
	bin.3093-Firmicutes_A;c__Clostridia;o__Oscillospirales;f__Acutalibacteraceae;g__CAG-177;s__	NaN	NaN	84906896	382429056	176296288	269519872	355052640	384734560	99636656	355067392	393635552	415297376	515239712	451232384	499720960	0.0891568
	bin.3106-Bacteroidota;c__Bacteroidia;o__Bacteroidales;f__Bacteroidaceae;g__Prevotella;s__	1262098048	4695708672	3443124480	1819984640	2533472512	1852233600	3109838336	1833206528	2447076608	2040565376	2372231424	1745670016	3342689024	1806040704	3292815872	0.524961
	bin.3107-Bacteroidota;c__Bacteroidia;o__Bacteroidales;f__UBA932;g__RC9;s__	59626512	75518472	184188544	123565792	47619360	323034560	505999712	166340608	182619936	320906144	284838784	346233248	328108928	330159232	161160256	0.274059
	bin.3126-Spirochaetota;c__Spirochaetia;o__Treponematales;f__Treponemataceae;g__Treponema_D;s__	109352472	142257088	NaN	107191648	139700336	264040944	159894608	134485808	361227328	321748192	221013424	245658656	385995456	308269184	447037568	0.00683485
	bin.3160-Firmicutes_A;c__Clostridia;o__TANB77;f__CAG-508;g__CAG-492;s__	444390176	1390441856	1058716800	1258010496	421327712	1218417920	1448783616	NaN	274800256	510133056	159371744	266496560	350874528	149759616	30195212	0.00066716
	bin.3167-Firmicutes_A;c__Clostridia;o__Oscillospirales;f__Ruminococcaceae;g__Ruminococcus_D;s__	NaN	NaN	NaN	NaN	NaN	NaN	NaN	4.91391e+06	NaN	1.35007e+06	NaN	8.20629e+06	95122704	21951924	34184800	#DIV/0!
	bin.317-Firmicutes;c__Bacilli;o__Erysipelotrichales;f__Erysipelotrichaceae;g__Solobacterium;s__	NaN	NaN	NaN	998080448	212970256	155093072	968794816	112325680	54179444	NaN	NaN	NaN	NaN	NaN	NaN	0.222874
	bin.3176-Firmicutes_A;c__Clostridia;o__Oscillospirales;f__Ruminococcaceae;g__HUN007;s__	653098048	280888832	570044864	196383040	927863360	918578624	1408884992	274299776	527216992	123336888	77608592	125086016	270148640	20416898	130470320	0.00657638
	bin.3179-Bacteroidota;c__Bacteroidia;o__Bacteroidales;f__UBA932;g__RC9;s__RC9 sp900319855	37475068	106051136	NaN	17419192	75665456	63435716	19526748	NaN	NaN	NaN	NaN	NaN	NaN	NaN	NaN	#DIV/0!
	bin.3182-Firmicutes_A;c__Clostridia;o__Lachnospirales;f__;g__;s__	624272128	120177328	134404880	148818560	215036464	375679744	299877024	NaN	48931108	NaN	NaN	NaN	NaN	NaN	NaN	#DIV/0!
	bin.3190-Euryarchaeota;c__Methanobacteria;o__Methanobacteriales;f__Methanobacteriaceae;g__Methanobrevibacter_B;s__	75012088	376395648	885476032	830174592	1008652736	1545535104	783293184	856636864	1900146432	152829056	548885888	318898848	316770560	169754976	556264960	0.512456
	bin.3208-Firmicutes_A;c__Clostridia;o__Saccharofermentanales;f__Saccharofermentanaceae;g__Saccharofermentans;s__	NaN	96571680	319749952	220178144	197787984	172153856	306871616	269389376	96571552	25470796	208936544	NaN	205392048	NaN	577476160	0.894088
	bin.3219-Euryarchaeota;c__Methanobacteria;o__Methanobacteriales;f__Methanobacteriaceae;g__Methanobrevibacter_B;s__Methanobrevibacter_B boviskoreani	23317114	NaN	375212160	399570272	361191616	513655872	NaN	54673344	603157888	44599860	26938186	NaN	NaN	NaN	NaN	0.357689
	bin.3229-Proteobacteria;c__Gammaproteobacteria;o__Enterobacterales;f__Succinivibrionaceae;g__Succinivibrio;s__Succinivibrio sp900317105	73157808	858058368	639254336	420969920	183782960	1082862848	677704896	1813473152	31057600	1189086848	926091392	1511716864	1041909120	1514360320	1554711936	0.0228536
	bin.3245-Firmicutes_A;c__Clostridia;o__Oscillospirales;f__Oscillospiraceae;g__UBA1777;s__	186920736	368854240	1191625472	651865600	1096787584	529388224	1124640640	354572512	516631968	177575520	275492320	368963488	289902816	317699168	325792576	0.0155158
	bin.325-Firmicutes_A;c__Clostridia;o__Oscillospirales;f__Ruminococcaceae;g__Ruminococcus;s__	61477540	193864288	371399616	354678720	240122800	566932032	517324768	228320688	120246784	101630104	90045176	295205696	126588064	30639772	520896960	0.130596
	bin.3253-Firmicutes_A;c__Clostridia;o__Lachnospirales;f__Lachnospiraceae;g__Eubacterium_I;s__Eubacterium_I sp000270305	276381824	107278832	79536904	72064392	251416192	172733392	89926392	NaN	112577672	NaN	NaN	NaN	NaN	NaN	NaN	#DIV/0!
	bin.3263-Firmicutes_A;c__Clostridia;o__Lachnospirales;f__Lachnospiraceae;g__UBA1066;s__UBA1066 sp900317045	1838238208	1689666432	1595156992	846676864	2519109632	2533643520	2054991744	416209600	2016612608	490450848	1025099648	896636096	986342976	527535360	104637048	0.00383664
	bin.3279-Proteobacteria;c__Gammaproteobacteria;o__Enterobacterales;f__Succinivibrionaceae;g__Ruminobacter;s__Ruminobacter sp900315145	214545616	710369984	1609678464	416300288	261328272	1248091520	1114997504	8487462912	1975532672	6095810560	6235965952	8069860864	6025321984	10343957504	12154674176	9.26782e-05
	bin.3282-Firmicutes_A;c__Clostridia;o__Lachnospirales;f__Lachnospiraceae;g__;s__	NaN	NaN	52669520	78138080	NaN	79884664	61722024	NaN	NaN	NaN	NaN	NaN	NaN	NaN	NaN	#DIV/0!
	bin.3293-Firmicutes_A;c__Clostridia;o__Oscillospirales;f__Ruminococcaceae;g__Ruminococcus_D;s__Ruminococcus_D sp900104495	NaN	NaN	232118624	83073456	NaN	44188664	83648416	292289696	71155912	200175312	251604064	180105232	NaN	218275696	339263616	0.0670755
	bin.3301-Firmicutes_A;c__Clostridia;o__TANB77;f__CAG-465;g__;s__	NaN	NaN	144185008	NaN	103836048	211322192	166299424	NaN	NaN	152568224	153417136	231330368	NaN	150587936	138342640	0.75598
	bin.3311-Bacteroidota;c__Bacteroidia;o__Bacteroidales;f__Bacteroidaceae;g__RUG210;s__RUG210 sp003265305	4269123584	6228002816	7193272832	6618442752	7959861760	7559749120	7316481536	3725604352	7854097920	1204801152	3898964480	2185377536	2814388736	1369857664	3420147200	0.00231397
	bin.3317-Firmicutes_A;c__Clostridia;o__Oscillospirales;f__Ruminococcaceae;g__UBA3855;s__	NaN	NaN	NaN	NaN	NaN	189233472	60324912	76836560	82041696	102164416	69903840	65695088	125346144	90366520	229606704	0.690115
	bin.3323-Proteobacteria;c__Gammaproteobacteria;o__Enterobacterales;f__Enterobacteriaceae;g__Salmonella;s__Salmonella enterica	NaN	36067656	NaN	NaN	NaN	NaN	NaN	498014016	NaN	477509312	431519936	853240192	586611648	1294996096	1374291584	#DIV/0!
	bin.3325-Firmicutes_A;c__Clostridia;o__Lachnospirales;f__Lachnospiraceae;g__;s__	388235872	378056384	NaN	129932408	544119424	394368704	326064992	6.29494e+06	608173120	NaN	13438268	NaN	NaN	NaN	NaN	0.357919
	bin.3334-Firmicutes;c__Bacilli;o__RFN20;f__CAG-826;g__UBA4951;s__UBA4951 sp900321485	NaN	NaN	NaN	NaN	NaN	3.71835e+06	NaN	160773056	12053121	249909008	242345088	279913856	547462464	356133440	427090816	#DIV/0!
	bin.3335-Actinobacteriota;c__Actinobacteria;o__Actinomycetales;f__Bifidobacteriaceae;g__RUG039;s__RUG039 sp900314875	11893781	463112768	1072763648	1072399744	418987040	441140672	364559968	NaN	NaN	NaN	NaN	NaN	NaN	NaN	NaN	#DIV/0!
	bin.3346-Cyanobacteria;c__Vampirovibrionia;o__Gastranaerophilales;f__Gastranaerophilaceae;g__;s__	72083304	NaN	131807720	76577960	157047104	113985496	46303708	13522710	67274896	NaN	3.09227e+06	NaN	NaN	NaN	NaN	0.0380085
	bin.3358-Firmicutes_A;c__Clostridia;o__Oscillospirales;f__Ruminococcaceae;g__Ruminococcus_D;s__	261648480	523595232	554021312	398992640	354491648	862075520	362771136	493198144	880525184	NaN	136583280	132302864	176488224	NaN	188781936	0.337745
	bin.3359-Verrucomicrobiota;c__Kiritimatiellae;o__RFP12;f__UBA1067;g__UBA1067;s__	NaN	38917684	69348776	85552320	NaN	NaN	32821108	NaN	NaN	NaN	NaN	NaN	NaN	NaN	NaN	#DIV/0!
	bin.336-Firmicutes_A;c__Clostridia;o__Lachnospirales;f__Lachnospiraceae;g__Catonella;s__Catonella sp900314885	53265724	56481536	118866824	158534640	58386652	115668856	101589288	50537764	57198608	60654108	14076911	9901187	NaN	18775844	NaN	0.00861428
	bin.3378-Firmicutes_A;c__Clostridia;o__Lachnospirales;f__Lachnospiraceae;g__CAG-590;s__	59615240	60493108	45557072	57471688	86063728	22684050	NaN	NaN	119442208	NaN	NaN	NaN	NaN	NaN	NaN	#DIV/0!
	bin.338-Firmicutes_A;c__Clostridia;o__Oscillospirales;f__Oscillospiraceae;g__CAG-110;s__CAG-110 sp900316335	235004800	124858352	159725056	237404128	93097832	287183200	199003456	248210304	NaN	115974640	55889816	NaN	183164896	NaN	78504112	0.230715
	bin.3393-Proteobacteria;c__Gammaproteobacteria;o__Enterobacterales;f__Succinivibrionaceae;g__Succinivibrio;s__	55816268	182011104	140627344	177187552	102514432	101455608	258864736	869194368	NaN	867889984	559945728	846579584	897790272	991120896	1857921408	0.000167172
	bin.3412-Firmicutes_A;c__Clostridia;o__Oscillospirales;f__Acutalibacteraceae;g__UBA737;s__	181518960	164820880	154658992	30538264	216753872	290931072	125559768	158262832	616209152	NaN	NaN	NaN	NaN	NaN	NaN	0.0957064
	bin.3437-Firmicutes_A;c__Clostridia;o__Oscillospirales;f__Oscillospiraceae;g__CAG-103;s__CAG-103 sp900317855	94289568	155921696	350029664	287278528	119021280	337152320	294013600	219973680	205486400	377996736	108829800	366712256	113398544	561763136	84697248	0.781836
	bin.3439-Proteobacteria;c__Gammaproteobacteria;o__Pseudomonadales;f__Pseudomonadaceae;g__Pseudomonas;s__Pseudomonas aeruginosa	105996888	335361728	251604480	140734864	109386200	163905040	387775936	1936781440	126326360	1339289984	1289792512	2190144256	1607878528	1584315264	2759187968	0.000402586
	bin.344-Firmicutes_A;c__Clostridia;o__Oscillospirales;f__Ruminococcaceae;g__Ruminococcus;s__Ruminococcus flavefaciens_L	NaN	NaN	NaN	NaN	38388832	NaN	NaN	279880832	13005564	138483392	269108320	233141728	452759296	60297132	305847200	#DIV/0!
	bin.3444-Firmicutes_A;c__Clostridia;o__Lachnospirales;f__Lachnospiraceae;g__Eubacterium_F;s__	NaN	NaN	NaN	NaN	NaN	NaN	NaN	47697808	NaN	NaN	65596408	59760752	51987604	49444904	NaN	#DIV/0!
	bin.3466-Bacteroidota;c__Bacteroidia;o__Bacteroidales;f__Bacteroidaceae;g__UBA3839;s__	7222120448	14001831936	13288790016	6347440640	16803776512	15658758144	15874952192	5868426240	19349923840	1546738432	6895416320	2305539328	4968835584	1072991744	3909801216	0.0216485
	bin.3488-Firmicutes_A;c__Clostridia;o__Lachnospirales;f__Lachnospiraceae;g__UBA2856;s__	NaN	48523012	9495522	11903912	95310232	147429152	216007648	22016156	53319624	65849520	49899472	23059388	NaN	74906448	230587760	0.750496
	bin.3520-Bacteroidota;c__Bacteroidia;o__Bacteroidales;f__Bacteroidaceae;g__Prevotella;s__Prevotella sp900316015	1510269312	2973709312	3884289280	2342799360	3514036480	4207045120	4400274944	16848809984	6925806592	33746810880	32928565248	35975102464	43970158592	34925137920	27287830528	7.11483e-05
	bin.3522-Firmicutes_A;c__Clostridia;o__Oscillospirales;f__Ruminococcaceae;g__;s__	14824418	126073760	119610816	167650640	189512384	148072784	194725056	5837029	237490048	NaN	48938548	NaN	NaN	NaN	NaN	0.498263
	bin.3529-Bacteroidota;c__Bacteroidia;o__Bacteroidales;f__P3;g__Phil12;s__Phil12 sp900315335	299583392	174133664	292840864	354631360	254741280	203355152	765946624	NaN	77230392	NaN	NaN	NaN	NaN	NaN	NaN	#DIV/0!
	bin.353-Bacteroidota;c__Bacteroidia;o__Bacteroidales;f__Paludibacteraceae;g__RF16;s__RF16 sp002394335	NaN	NaN	NaN	38805064	35840396	22599876	52892888	NaN	NaN	NaN	NaN	NaN	NaN	NaN	NaN	#DIV/0!
	bin.3540-Planctomycetota;c__UBA8742;o__;f__;g__;s__	NaN	NaN	NaN	NaN	NaN	248183376	119199272	2258269696	227500224	1587916032	1973108096	1750110464	1432730880	1724148224	2448360704	0.0175791
	bin.3553-Bacteroidota;c__Bacteroidia;o__Bacteroidales;f__Muribaculaceae;g__C941;s__C941 sp900318865	1171095040	657057024	2188385536	1130200704	607974400	2102070016	2891884800	373414976	201773584	38306772	569430720	279386592	428594816	156086992	433574464	0.00173623
	bin.3566-Firmicutes_A;c__Clostridia;o__Christensenellales;f__QALW01;g__;s__	212717280	62865184	81860760	231099872	166648928	186379888	335670304	238379008	243223280	203876848	121859096	236254480	200835088	298208640	NaN	0.367892
	bin.3568-Firmicutes_A;c__Clostridia;o__Oscillospirales;f__Acutalibacteraceae;g__UBA1213;s__UBA1213 sp900322145	294947168	951967808	1264100352	529708992	292020128	1361125120	973640896	80284352	569223424	NaN	27687008	100142184	NaN	138160960	NaN	0.0158426
	bin.3570-Bacteroidota;c__Bacteroidia;o__Bacteroidales;f__Bacteroidaceae;g__UBA4372;s__	407714080	1679485568	2559542528	1594430592	2204689664	1355842304	3596288768	1362680576	1699575552	1237368576	1959235328	1385826560	2802922496	998637760	2433549824	0.681027
	bin.3575-Firmicutes_A;c__Clostridia;o__Lachnospirales;f__Lachnospiraceae;g__Coprococcus;s__	NaN	NaN	NaN	NaN	NaN	NaN	NaN	NaN	2.79627e+06	NaN	3.87657e+06	NaN	5.93596e+06	NaN	16284466	#DIV/0!
	bin.3599-Bacteroidota;c__Bacteroidia;o__Bacteroidales;f__Bacteroidaceae;g__Prevotella;s__Prevotella sp002391185	407430560	691887680	543005312	788551168	618295360	786573120	795654976	1582997120	1543594880	4448159744	2642131712	3436572928	5716860416	5258921472	3717918720	0.000331702
	bin.3611-Verrucomicrobiota;c__Kiritimatiellae;o__RFP12;f__UBA1067;g__UBA1067;s__UBA1067 sp900320855	63628852	108989616	108208000	108513432	84893984	142806752	191953536	NaN	40979112	NaN	NaN	NaN	NaN	NaN	118399832	0.339744
	bin.3614-Bacteroidota;c__Bacteroidia;o__Bacteroidales;f__UBA932;g__RC9;s__	NaN	NaN	NaN	NaN	NaN	NaN	NaN	151226592	NaN	264012080	357199104	397132416	316874560	610188160	436615104	#DIV/0!
	bin.3621-Firmicutes_A;c__Clostridia;o__Oscillospirales;f__Acutalibacteraceae;g__RUG592;s__RUG592 sp900315715	NaN	341960992	222932080	289523680	107343672	496042048	263094592	NaN	239260864	NaN	NaN	NaN	NaN	NaN	NaN	#DIV/0!
	bin.3624-Firmicutes_A;c__Clostridia;o__Oscillospirales;f__Acutalibacteraceae;g__UBA1213;s__UBA1213 sp900321195	NaN	37723012	26673844	41637396	NaN	328089568	24204794	NaN	37836492	NaN	NaN	NaN	NaN	NaN	NaN	#DIV/0!
	bin.3628-Firmicutes_A;c__Clostridia;o__Lachnospirales;f__Lachnospiraceae;g__UBA1066;s__	296044576	295462528	227696976	147123456	467207360	413616704	282361216	NaN	776224640	NaN	66230716	NaN	90094776	88164816	NaN	0.729255
	bin.3631-Bacteroidota;c__Bacteroidia;o__Bacteroidales;f__Muribaculaceae;g__C941;s__	2994162176	3219947008	3582718720	2185294336	5037740544	1376474112	2958257408	2036987264	1389252352	790754432	1723321472	1105748352	1388151552	940597312	1592476032	0.00184881
	bin.3648-Firmicutes_A;c__Clostridia;o__Lachnospirales;f__Lachnospiraceae;g__Butyrivibrio;s__	355329696	535070368	496512512	NaN	692054784	290901184	136348208	252476976	1047567104	190221856	209953568	25098912	207606784	25737264	133289944	0.324452
	bin.3665-Bacteroidota;c__Bacteroidia;o__Bacteroidales;f__Bacteroidaceae;g__UBA6382;s__UBA6382 sp900316315	10420638720	17754335232	29555322880	17816584192	19730604032	19790329856	18554257408	38335148032	30160855040	28633905152	47552192512	32434847744	36304879616	31636119552	25204291584	0.00063675
	bin.3668-Firmicutes_A;c__Clostridia;o__Lachnospirales;f__Lachnospiraceae;g__UBA2912;s__UBA2912 sp900317095	58263428	51053984	68107248	46246872	83375592	NaN	NaN	NaN	57366476	NaN	NaN	NaN	NaN	NaN	NaN	#DIV/0!
	bin.3674-Firmicutes_A;c__Clostridia;o__Lachnospirales;f__Lachnospiraceae;g__RUG842;s__	348096096	NaN	38351496	NaN	41991696	399005824	18186872	NaN	NaN	NaN	NaN	NaN	NaN	NaN	NaN	#DIV/0!
	bin.3676-Firmicutes_A;c__Clostridia;o__Lachnospirales;f__Lachnospiraceae;g__;s__	61603568	NaN	200360912	112996232	210774480	141716640	NaN	476990016	263284576	23358922	241367280	322357376	257611936	231427328	584511360	0.0790186
	bin.368-Bacteroidota;c__Bacteroidia;o__Bacteroidales;f__F082;g__F082;s__	721151040	1382705408	1220873728	3009527040	1227626240	427731264	1229573248	495501056	253909376	53792456	95574480	71981976	48850352	97798712	61077812	0.00159387
	bin.3692-Bacteroidota;c__Bacteroidia;o__Bacteroidales;f__Muribaculaceae;g__C941;s__	573642624	186634528	1115274624	1310533248	484388096	660392192	1794410496	34698600	170738096	205515456	295530528	348105760	669598848	469699008	88042192	0.0152086
	bin.3697-Firmicutes_A;c__Clostridia;o__Oscillospirales;f__Oscillospiraceae;g__CAG-103;s__CAG-103 sp900316745	280507328	638673728	988973888	854664064	988866688	1212134400	588589952	272200128	1517529984	26577252	218817152	123035424	428148096	230459392	261677504	0.0740715
	bin.3702-Proteobacteria;c__Gammaproteobacteria;o__Enterobacterales;f__Succinivibrionaceae;g__Succinivibrio;s__Succinivibrio sp900315395	NaN	11773597	5.17523e+06	NaN	1598862	48638804	14882360	963677952	1.95353e+06	1159473536	820809472	1117888128	760448320	1276562176	1734301568	0.00137216
	bin.3706-Firmicutes_A;c__Clostridia;o__Christensenellales;f__CAG-74;g__;s__	93647160	163344688	542132608	263594624	619655680	263646624	271770816	100337792	45823640	NaN	131001688	26653574	77795864	NaN	12491520	0.0101808
	bin.3721-Firmicutes_A;c__Clostridia;o__Lachnospirales;f__Lachnospiraceae;g__Oribacterium;s__Oribacterium sp900318695	NaN	NaN	NaN	NaN	NaN	NaN	NaN	131447512	150490400	NaN	NaN	89869456	88981936	102140512	84766472	#DIV/0!
	bin.3741-Firmicutes_A;c__Clostridia;o__Peptostreptococcales;f__Anaerovoracaceae;g__Eubacterium_A;s__Eubacterium_A pyruvativorans	NaN	NaN	NaN	66290984	NaN	NaN	NaN	138427664	NaN	34848364	114329544	104610840	76929192	8413243	NaN	#DIV/0!
	bin.3745-Eremiobacterota;c__UBP9;o__;f__;g__;s__	NaN	78651632	97246368	108119904	61708232	71790144	83606288	NaN	NaN	NaN	NaN	83865560	NaN	NaN	74617432	0.749439
	bin.3750-Bacteroidota;c__Bacteroidia;o__Bacteroidales;f__UBA932;g__RC9;s__	11242865	NaN	NaN	196682368	153524752	2281611264	911566720	50728880	198982720	NaN	124626416	76564496	123417280	131512344	54436556	0.116704
	bin.3761-Firmicutes;c__Bacilli;o__Acholeplasmatales;f__CAG-307;g__UBA7004;s__	NaN	NaN	NaN	NaN	NaN	NaN	NaN	40951436	NaN	NaN	NaN	48980816	NaN	26762860	52769748	#DIV/0!
	bin.3775-Spirochaetota;c__Spirochaetia;o__Treponematales;f__Treponemataceae;g__Treponema_D;s__Treponema_D sp002394685	50475712	388701472	58275216	106464712	136020624	223209536	50122772	2.66404e+06	25746180	NaN	NaN	NaN	NaN	NaN	NaN	0.200218
	bin.3782-Firmicutes_A;c__Clostridia;o__Oscillospirales;f__Ruminococcaceae;g__Ruminococcus_C;s__Ruminococcus_C callidus	27291388	145177168	295926464	317015296	255645056	517305216	292519840	934990336	26232660	341806976	497754784	493105920	1383955968	595503872	1217843200	0.0372451
	bin.3797-Firmicutes_A;c__Clostridia;o__Lachnospirales;f__Lachnospiraceae;g__Agathobacter;s__Agathobacter faecis	855353088	798513984	611613120	187419392	585193216	907158720	549671936	117873336	514810976	150822608	461344640	224531840	143716256	219813280	130238192	0.00220323
	bin.380-Bacteroidota;c__Bacteroidia;o__Bacteroidales;f__WCHB1-69;g__F23-D06;s__	271347456	531665600	621082880	1145181824	287033760	742714880	464735264	365395584	150212704	407748320	684333440	647477184	1100346496	805896576	1283135744	0.585824
	bin.3803-Firmicutes_A;c__Clostridia;o__Lachnospirales;f__Lachnospiraceae;g__Agathobacter;s__	NaN	NaN	NaN	NaN	NaN	NaN	NaN	138667360	89410704	24469532	136882464	855533952	288285152	369361728	185305296	#DIV/0!
	bin.3808-Firmicutes_A;c__Clostridia;o__Oscillospirales;f__Ruminococcaceae;g__Ruminococcus_D;s__	204197216	133230344	82022392	123293208	172019168	87164848	170666144	200830048	111526176	191297360	315876000	NaN	380859136	54092484	217632384	0.143836
	bin.3810-Actinobacteriota;c__Coriobacteriia;o__Coriobacteriales;f__Eggerthellaceae;g__;s__	NaN	NaN	251210864	193183712	146294272	13496401	NaN	NaN	NaN	NaN	27234296	NaN	NaN	NaN	NaN	#DIV/0!
	bin.3811-Actinobacteriota;c__Coriobacteriia;o__Coriobacteriales;f__Eggerthellaceae;g__;s__	NaN	NaN	89097064	NaN	NaN	NaN	NaN	NaN	NaN	81077728	54600604	61431960	NaN	29639822	NaN	#DIV/0!
	bin.3827-Bacteroidota;c__Bacteroidia;o__Bacteroidales;f__UBA932;g__RC9;s__	NaN	NaN	NaN	NaN	NaN	NaN	NaN	100556640	59226768	160543872	NaN	173089312	160495488	140474864	161519360	#DIV/0!
	bin.383-Firmicutes_A;c__Clostridia;o__Christensenellales;f__CAG-74;g__RUG756;s__	NaN	50054876	275864000	107984344	321083136	199355440	357745376	NaN	37933108	NaN	88413672	NaN	NaN	NaN	NaN	0.140305
	bin.3853-Firmicutes_A;c__Clostridia;o__Oscillospirales;f__Acutalibacteraceae;g__RUG762;s__RUG762 sp900316495	NaN	NaN	NaN	NaN	NaN	NaN	NaN	264388448	NaN	112883952	11731924	163419680	NaN	21186098	323671392	#DIV/0!
	bin.3857-Firmicutes_A;c__Clostridia;o__Lachnospirales;f__Lachnospiraceae;g__AC2028;s__	62134992	126303816	84838336	139994672	62529232	72087168	104406904	NaN	NaN	NaN	NaN	NaN	NaN	NaN	NaN	#DIV/0!
	bin.3858-Actinobacteriota;c__Coriobacteriia;o__Coriobacteriales;f__QAMH01;g__QAMH01;s__	62764448	159038048	186904000	116922992	124615152	391390912	167131904	407404512	52245640	387012096	980537536	449006400	1000437248	864675712	556554816	0.00784586
	bin.3859-Firmicutes_A;c__Clostridia;o__Monoglobales;f__UBA1381;g__UBA4716;s__	72624960	48612640	111995744	92393408	125388576	270427360	175224848	NaN	74216224	NaN	NaN	NaN	NaN	NaN	NaN	#DIV/0!
	bin.3862-Spirochaetota;c__Spirochaetia;o__Treponematales;f__Treponemataceae;g__Treponema_D;s__Treponema_D sp003447785	NaN	NaN	NaN	NaN	NaN	NaN	NaN	52775960	NaN	112164520	57770920	93118264	72966232	151963104	190938848	#DIV/0!
	bin.3876-Firmicutes_A;c__Clostridia;o__Oscillospirales;f__CAG-382;g__;s__	NaN	97244696	46016152	333752896	NaN	116595128	131261696	133740896	NaN	139418032	73812192	184976480	217928816	112162744	158151760	0.987056
	bin.3882-Bacteroidota;c__Bacteroidia;o__Bacteroidales;f__Bacteroidaceae;g__Phocaeicola;s__	49419484	209832208	272460608	212893712	111963920	144198592	269382496	1394839040	550689920	884549184	752540224	870008448	797842304	586261568	826038272	2.50498e-05
	bin.3902-Firmicutes_A;c__Clostridia;o__Oscillospirales;f__Ruminococcaceae;g__Ruminococcus;s__	70459160	413632288	385819232	238289200	169267552	611513536	251699760	844519424	346271744	330797824	378426432	534605632	1122227456	203488000	650136064	0.0874743
	bin.3914-Firmicutes_A;c__Clostridia;o__Peptostreptococcales;f__Anaerovoracaceae;g__RUG708;s__	361195712	347055264	273557600	333163936	388076800	220281808	231751888	NaN	227766976	NaN	2164595	2.59109e+06	28042206	NaN	4.06221e+06	0.000297368
	bin.3918-Bacteroidota;c__Bacteroidia;o__Bacteroidales;f__UBA932;g__RC9;s__	NaN	NaN	54014376	139363488	NaN	59002468	80017000	201869552	NaN	299965440	144312208	171326480	242615008	173420992	526507904	0.0374345
	bin.3935-Actinobacteriota;c__Coriobacteriia;o__Coriobacteriales;f__Atopobiaceae;g__Olsenella_C;s__Olsenella_C umbonata_A	NaN	NaN	NaN	NaN	NaN	NaN	NaN	151846816	NaN	NaN	NaN	30825494	NaN	55334424	48876796	#DIV/0!
	bin.3939-Firmicutes_A;c__Clostridia;o__Lachnospirales;f__UBA1390;g__;s__	2938155520	2187329792	1538530816	1635182976	3093808384	2177968896	1554292608	348881728	3143840768	5.53483e+06	126314672	7.29472e+06	309628960	75417616	191362896	0.00374943
	bin.3943-Bacteroidota;c__Bacteroidia;o__Bacteroidales;f__Bacteroidaceae;g__Prevotella;s__	2258815744	3880475392	4803406336	2382829312	4289815040	3901062656	5406450176	4220343552	4475018752	3683144960	6851063296	4212046336	7157994496	4568300544	5001825280	0.0881494
	bin.3947-Firmicutes_A;c__Clostridia;o__Lachnospirales;f__Lachnospiraceae;g__Oribacterium;s__Oribacterium sp900315665	296535424	726528448	375932384	430349056	860655744	2133801600	1754124672	4503321088	894361216	2855770112	3616096768	5521960960	4528974336	2772063232	3271624960	0.000851154
	bin.3951-Firmicutes_A;c__Clostridia;o__Oscillospirales;f__Ruminococcaceae;g__Ruminococcus;s__	609044544	1037168064	1046397056	221397152	722489472	1091664640	902865088	551013824	877958528	488403424	620437568	553741568	791924544	683016704	1204632192	0.568147
	bin.3967-Firmicutes_A;c__Clostridia;o__Lachnospirales;f__Lachnospiraceae;g__;s__	NaN	69036560	126601560	122648560	94357784	109822032	126741904	NaN	NaN	NaN	NaN	NaN	NaN	NaN	NaN	#DIV/0!
	bin.397-Firmicutes_A;c__Clostridia;o__Oscillospirales;f__Acutalibacteraceae;g__;s__	142643152	508615072	1146537856	442709344	298571168	1665429760	1147780096	536611200	1477981824	352807072	768040576	654040768	535919936	217478944	676352640	0.652609
	bin.3970-Firmicutes_A;c__Clostridia;o__Oscillospirales;f__Ruminococcaceae;g__Firm-04;s__	NaN	NaN	NaN	NaN	NaN	NaN	NaN	104101608	129467368	NaN	66400628	NaN	118414864	NaN	167321824	#DIV/0!
	bin.3972-Firmicutes_A;c__Clostridia;o__Lachnospirales;f__Lachnospiraceae;g__UBA4285;s__UBA4285 sp002394965	NaN	31082164	28192758	NaN	NaN	NaN	NaN	12880598	NaN	NaN	NaN	46794556	NaN	38956860	68248856	0.520509
	bin.3983-Firmicutes_A;c__Clostridia;o__Oscillospirales;f__Ruminococcaceae;g__UBA3855;s__	NaN	NaN	NaN	NaN	NaN	NaN	NaN	31943730	NaN	NaN	14653838	9901095	58124252	NaN	20165218	#DIV/0!
	bin.3984-Firmicutes_A;c__Clostridia;o__Oscillospirales;f__Acutalibacteraceae;g__Ruminococcus_E;s__	78164528	124995288	187838240	156373632	67162296	289937408	141373904	NaN	124747288	NaN	NaN	NaN	NaN	NaN	NaN	#DIV/0!
	bin.3991-Bacteroidota;c__Bacteroidia;o__Bacteroidales;f__Bacteroidaceae;g__Prevotella;s__Prevotella sp002251295	1850933888	5119184896	4067137024	3225045760	3677045504	1974955008	4814123520	4154506240	4931914752	2150545152	3524131584	2792256512	5696242176	2317215744	4987438592	0.678859
	bin.3998-Bacteroidota;c__Bacteroidia;o__Bacteroidales;f__Bacteroidaceae;g__Prevotella;s__Prevotella sp900315835	432524352	1841473024	3084715008	2163510016	2747629312	2410870272	2768784640	15152453632	2807983104	40619077632	30632478720	43645575168	58991636480	50279989248	37010857984	0.000435176
	bin.3999-Euryarchaeota;c__Methanobacteria;o__Methanobacteriales;f__Methanobacteriaceae;g__Methanobrevibacter_A;s__Methanobrevibacter_A sp900314615	NaN	90625208	164614544	306657248	199751104	233920736	359740576	NaN	12815778	NaN	2.29379e+06	NaN	NaN	39205796	NaN	0.00934451
	bin.401-Bacteroidota;c__Bacteroidia;o__Bacteroidales;f__BM520;g__;s__	941707200	2284464128	4066324736	3601852672	1920945920	2309639424	4545460224	2985893120	2946100480	469789056	1776293376	955168128	1301763456	248246544	1995485440	0.0625061
	bin.4012-Firmicutes_A;c__Clostridia;o__Peptostreptococcales;f__Anaerovoracaceae;g__UBA1191;s__	NaN	NaN	102298624	153098016	131165936	162982720	142745216	NaN	NaN	NaN	NaN	NaN	NaN	NaN	NaN	#DIV/0!
	bin.4015-Bacteroidota;c__Bacteroidia;o__Bacteroidales;f__F082;g__F082;s__	1108989824	2018350848	5452779520	3880321792	2926477056	3540497664	5348954624	4062609408	3023522560	2607727872	3350171136	3129546496	3768870144	2523878400	2798294272	0.616301
	bin.4016-Firmicutes_A;c__Clostridia;o__Oscillospirales;f__Ruminococcaceae;g__Ruminococcus;s__Ruminococcus sp002389995	113567896	121412760	568061696	213792016	421705952	455111840	849019008	494742400	378034208	120173824	517605056	305104160	580303616	372769408	583546880	0.81068
	bin.4026-Firmicutes;c__Bacilli;o__RF39;f__CAG-1000;g__;s__	155719312	213207168	317622272	385397088	592193280	223856496	417290400	NaN	NaN	242893904	232487472	105583176	243351296	379766624	NaN	0.276597
	bin.4029-Firmicutes_A;c__Clostridia;o__Oscillospirales;f__Acutalibacteraceae;g__UBA1213;s__	666406336	1081007616	748827072	870670528	369418176	1618107904	788269440	182071760	1119730048	NaN	193827632	42480564	NaN	28576952	NaN	0.0441749
	bin.4056-Firmicutes_A;c__Clostridia;o__Oscillospirales;f__Acutalibacteraceae;g__Ruminococcus_E;s__Ruminococcus_E bromii_A	575027712	912184064	1242772736	1131951360	767997824	1770902272	1084702464	550873856	1160140160	77233144	559906304	290266432	623813568	308557888	590645888	0.00990518
	bin.4058-Firmicutes_A;c__Clostridia;o__Lachnospirales;f__Lachnospiraceae;g__UBA2856;s__	144409728	235034016	181574880	289820096	274835424	344119296	271376480	NaN	170173600	NaN	NaN	NaN	NaN	NaN	NaN	#DIV/0!
	bin.4061-Firmicutes_A;c__Clostridia;o__Lachnospirales;f__Lachnospiraceae;g__UBA4285;s__UBA4285 sp900314255	NaN	NaN	NaN	NaN	NaN	NaN	NaN	93420624	NaN	97859496	NaN	112574848	191206352	116724680	116706320	#DIV/0!
	bin.4066-Firmicutes_A;c__Clostridia;o__Oscillospirales;f__CAG-272;g__CAG-390;s__	2422073344	1815998336	1745540736	2241837568	2120391808	2000483072	2037027840	2700561408	2334758912	299466560	923024448	1092735616	1068132224	739837504	1509233536	0.0417584
	bin.4069-Firmicutes;c__Bacilli;o__Erysipelotrichales;f__Erysipelotrichaceae;g__Solobacterium;s__Solobacterium timonensis	NaN	NaN	NaN	NaN	NaN	NaN	NaN	NaN	NaN	95610888	NaN	36829768	136068528	44073372	111201240	#DIV/0!
	bin.4070-Bacteroidota;c__Bacteroidia;o__Bacteroidales;f__Bacteroidaceae;g__UBA6382;s__UBA6382 sp900318305	11632257024	19272605696	25470144512	10185731072	23112032256	30891544576	27141967872	326897600	391477824	186483120	447244352	201647744	405891136	278999808	641958336	4.28379e-06
	bin.4104-Firmicutes_A;c__Clostridia;o__Lachnospirales;f__Lachnospiraceae;g__UBA1066;s__	1499242368	915750912	1112890368	783711680	1798030848	832371456	1029922048	48012248	1257330176	NaN	108953600	27459030	26407384	NaN	34404836	0.00360843
	bin.4105-Spirochaetota;c__Spirochaetia;o__Sphaerochaetales;f__Sphaerochaetaceae;g__RUG023;s__	56797096	20081758	553989120	290059296	746213760	653262144	498082496	1158561408	1105065600	417469120	1013848960	694440832	609332736	531913856	811203328	0.0187144
	bin.4107-Bacteroidota;c__Bacteroidia;o__Bacteroidales;f__Bacteroidaceae;g__;s__	NaN	NaN	NaN	NaN	NaN	83583744	NaN	76510144	107857344	448505344	317826272	294999072	471072960	457688768	211183312	#DIV/0!
	bin.4109-Bacteroidota;c__Bacteroidia;o__Bacteroidales;f__Bacteroidaceae;g__UBA6382;s__	1990528384	3156494848	4134114304	3343225856	3844840192	3933980928	5241811456	4083697920	6582789632	2119494912	4019707904	3514113280	4445957632	2206026496	5003493376	0.619587
	bin.4114-Firmicutes_A;c__Clostridia;o__Lachnospirales;f__Lachnospiraceae;g__CAG-791;s__CAG-791 sp900316855	150244096	NaN	NaN	NaN	NaN	277802368	NaN	503994176	117252408	521832608	211653584	297484416	206531840	673543680	171952256	0.436361
	bin.43-Firmicutes_A;c__Clostridia;o__Lachnospirales;f__Lachnospiraceae;g__NK4A136;s__NK4A136 sp900102065	112831728	210302128	142529072	46350932	119428160	699831296	95481056	187940848	138203456	218178432	129512736	391427904	658382144	555384192	687857600	0.184221
	bin.45-Firmicutes_A;c__Clostridia;o__Lachnospirales;f__Lachnospiraceae;g__UBA1066;s__UBA1066 sp900315305	NaN	171395872	158601856	25579428	651331904	421269472	787107392	64119244	192078928	789017408	357066912	480244704	521859648	179099040	110757312	0.829126
	bin.456-Firmicutes_A;c__Clostridia;o__Christensenellales;f__CAG-74;g__Firm-10;s__	113006544	119516608	238010016	78800264	205631648	282702560	219576384	NaN	NaN	NaN	NaN	NaN	NaN	NaN	NaN	#DIV/0!
	bin.467-Firmicutes_A;c__Clostridia;o__Lachnospirales;f__Lachnospiraceae;g__UBA1066_A;s__	92861936	NaN	116271096	NaN	127009952	160306544	137692688	40206548	NaN	NaN	64366384	NaN	NaN	NaN	NaN	0.0130536
	bin.481-Firmicutes_C;c__Negativicutes;o__Selenomonadales;f__Selenomonadaceae;g__Schwartzia;s__Schwartzia succinivorans	142525904	1085545088	1948559488	1444407808	994648768	1427808768	2023318272	66554784	327965536	80738328	309216224	180144832	714615552	414388032	47986484	0.000921957
	bin.49-Firmicutes_A;c__Clostridia;o__Lachnospirales;f__Lachnospiraceae;g__CAG-791;s__	3470212352	3593937664	3062594560	2715917824	3778054144	5624013312	4198904064	170750608	3246807808	177216928	237435408	83578112	507841696	NaN	110537536	0.000125546
	bin.492-Bacteroidota;c__Bacteroidia;o__Bacteroidales;f__WCHB1-69;g__UBA1205;s__UBA1205 sp002309475	213207312	232963616	450729600	450704480	291008096	361409760	814640768	206206480	172345840	NaN	71734928	NaN	48236328	NaN	177346384	0.0201643
	bin.498-Bacteroidota;c__Bacteroidia;o__Bacteroidales;f__Bacteroidaceae;g__Alloprevotella;s__Alloprevotella sp900317635	21700850	136605024	1241408256	22340740	420576448	858899328	507638272	207867536	628778816	238237920	47737688	353896704	789483648	233252512	139953856	0.505611
	bin.500-Actinobacteriota;c__Coriobacteriia;o__Coriobacteriales;f__;g__;s__	NaN	25206986	59174092	64336948	32042452	NaN	83829648	9299291	NaN	NaN	12892694	NaN	NaN	17311770	14509428	0.0150994
	bin.52-Proteobacteria;c__Gammaproteobacteria;o__Enterobacterales;f__Succinivibrionaceae;g__Succinivibrio;s__Succinivibrio sp002473165	228725952	701193472	1802061056	834703680	994597696	1971117312	2340411392	6052183040	938956480	5105132032	4766179328	5572200448	4259962624	4290580992	6686538752	0.000338281
	bin.527-Firmicutes_C;c__Negativicutes;o__Acidaminococcales;f__Acidaminococcaceae;g__Acidaminococcus;s__	NaN	74121792	NaN	NaN	NaN	NaN	NaN	46978724	NaN	72237232	30668222	67882520	85697560	55217424	70624880	#DIV/0!
	bin.542-Firmicutes_A;c__Clostridia;o__Oscillospirales;f__Acutalibacteraceae;g__UBA1425;s__	175618416	217187024	233204432	106921872	281252608	277554688	181604416	44343632	273540224	192462272	92636072	127930264	123560296	52964544	81667808	0.0326908
	bin.544-Firmicutes_A;c__Clostridia;o__Christensenellales;f__CAG-74;g__RUG756;s__	NaN	17049068	28279400	21558186	1.42297e+06	NaN	NaN	NaN	NaN	NaN	NaN	NaN	NaN	NaN	NaN	#DIV/0!
	bin.55-Verrucomicrobiota;c__Kiritimatiellae;o__RFP12;f__UBA3636;g__UBA3636;s__UBA3636 sp002448475	NaN	NaN	NaN	NaN	NaN	NaN	NaN	154581312	NaN	116558288	116527784	144833232	154211232	167201088	300745344	#DIV/0!
	bin.558-Firmicutes_A;c__Clostridia;o__Lachnospirales;f__Lachnospiraceae;g__Butyrivibrio;s__	107257416	215516144	128051752	226978192	157112096	176086048	246129344	NaN	NaN	NaN	NaN	NaN	NaN	NaN	NaN	#DIV/0!
	bin.562-Firmicutes_A;c__Clostridia;o__Lachnospirales;f__Lachnospiraceae;g__UBA1066;s__	333724992	199298336	282954560	123471200	527976896	670779520	102774984	10376579	1759104256	NaN	16877126	NaN	21965860	NaN	NaN	0.701488
	bin.572-Bacteroidota;c__Bacteroidia;o__Bacteroidales;f__Bacteroidaceae;g__Prevotella;s__	3563733504	9578214400	10484505600	7486875648	7282636800	7339794944	11710319616	7275900928	9392666624	7189207040	14712417280	9626622976	15001957376	8109260288	12802190336	0.158464
	bin.587-Firmicutes_A;c__Clostridia;o__TANB77;f__UBA1234;g__;s__	NaN	NaN	NaN	NaN	NaN	119842872	NaN	153217232	34722600	206447776	175083424	289967712	262671376	316818976	NaN	#DIV/0!
	bin.59-Firmicutes_A;c__Clostridia;o__Lachnospirales;f__Lachnospiraceae;g__UBA629;s__UBA629 sp900316665	289104384	403871744	297121696	216026080	249195584	207465504	580060416	1654178816	116064680	777584064	1049893696	1064080256	1083819648	1152869504	656858176	0.0035069
	bin.590-Bacteroidota;c__Bacteroidia;o__Bacteroidales;f__UBA932;g__Bact-11;s__	NaN	NaN	NaN	NaN	NaN	NaN	NaN	NaN	NaN	69728560	7.51967e+06	26220532	82211408	56217072	NaN	#DIV/0!
	bin.594-Firmicutes_A;c__Clostridia;o__Lachnospirales;f__Lachnospiraceae;g__Butyrivibrio;s__Butyrivibrio sp000424545	NaN	66207252	NaN	138308080	358074784	141537648	NaN	171183584	NaN	97410552	254891408	52841168	NaN	136639520	NaN	0.636663
	bin.600-Firmicutes_A;c__Clostridia;o__Monoglobales;f__UBA1381;g__;s__	NaN	88410512	158712064	114167496	118609304	83307504	132305488	NaN	88509456	NaN	89748232	NaN	81108712	59233892	NaN	0.0458666
	bin.601-Proteobacteria;c__Alphaproteobacteria;o__RF32;f__CAG-239;g__;s__	NaN	NaN	NaN	34952984	NaN	NaN	NaN	NaN	NaN	181714640	NaN	219679200	294237568	47383860	253458000	#DIV/0!
	bin.605-Firmicutes_A;c__Clostridia;o__Lachnospirales;f__Lachnospiraceae;g__UBA629;s__UBA629 sp900316625	64271060	168350288	433179456	315641824	367293056	273326592	539538496	229760048	218270496	NaN	531230752	370897696	705199232	311410208	586799552	0.248573
	bin.606-Bacteroidota;c__Bacteroidia;o__Bacteroidales;f__Muribaculaceae;g__C941;s__C941 sp900321725	NaN	33585812	383935296	440156288	354578304	454365408	474201472	2172910848	161613760	4450253824	2800395008	4189181440	15499575296	5730331136	4540626432	0.032571
	bin.627-Bacteroidota;c__Bacteroidia;o__Bacteroidales;f__Bacteroidaceae;g__Prevotella;s__	1219658880	4583498752	5719849984	2394762240	4494560256	2710632448	3647194112	4709487616	4354576896	3158951424	4689479680	3742507776	6678687744	2839224320	5769585152	0.212748
	bin.629-Firmicutes_C;c__Negativicutes;o__Veillonellales;f__Megasphaeraceae;g__Caecibacter;s__Caecibacter massiliensis	137910368	453683904	3191382272	360302720	396812160	2951143168	6010282496	2385264896	677189376	2629651456	2173965056	2911582720	5075103744	1861597440	2693525504	0.506052
	bin.637-Firmicutes_A;c__Clostridia;o__Oscillospirales;f__Oscillospiraceae;g__CAG-170;s__	145006832	317806752	240321680	267487088	184574640	350435680	88702976	107477368	476359648	27101758	118992464	30586792	45365464	NaN	NaN	0.239926
	bin.64-Firmicutes_A;c__Clostridia;o__Peptostreptococcales;f__Anaerovoracaceae;g__UBA1191;s__	74072712	NaN	23372514	45356228	47673472	NaN	NaN	NaN	NaN	NaN	NaN	NaN	NaN	NaN	NaN	#DIV/0!
	bin.657-Firmicutes;c__Bacilli;o__Erysipelotrichales;f__Erysipelotrichaceae;g__Solobacterium;s__	236809952	141692928	115095288	192909056	174906944	517366880	273035840	NaN	115059080	NaN	NaN	NaN	NaN	NaN	NaN	#DIV/0!
	bin.67-Bacteroidota;c__Bacteroidia;o__Bacteroidales;f__Bacteroidaceae;g__Prevotella;s__Prevotella sp900317545	2730049024	4062754304	5455872000	3316003328	2955578624	5029605376	5281278464	5872548352	2936274432	8315291136	9499512832	11043444736	12463167488	12115010560	10301890560	0.00224172
	bin.676-Firmicutes_A;c__Clostridia;o__Lachnospirales;f__Lachnospiraceae;g__CAG-194;s__CAG-194 sp000432915	338468512	707196416	110573928	168475424	372088832	590855808	968433664	433532736	157170640	NaN	114454336	10228254	28817336	NaN	253425840	0.0552975
	bin.715-Spirochaetota;c__Spirochaetia;o__Treponematales;f__Treponemataceae;g__Treponema_D;s__	169292384	113060344	266884112	74188656	65033660	116603600	80464888	NaN	128959496	NaN	55442876	NaN	NaN	NaN	NaN	0.553862
	bin.731-Bacteroidota;c__Bacteroidia;o__Bacteroidales;f__P3;g__UBA1711;s__	1269818240	2342382336	5083732992	4424628224	2935510272	3165024768	5553857536	2818881280	1568578304	886815360	1306093696	1343241472	2693284096	1342190464	1900430080	0.0103559
	bin.734-Firmicutes_A;c__Clostridia;o__Lachnospirales;f__Lachnospiraceae;g__Lachnobacterium;s__Lachnobacterium bovis	81393912	219563056	19753060	157628960	182807984	377230912	280728448	NaN	45655472	128523936	118599688	134037680	163557424	125848320	NaN	0.205748
	bin.746-Firmicutes_A;c__Clostridia;o__Christensenellales;f__CAG-74;g__UBA2943;s__UBA2943 sp002350845	557978240	583793984	1120249344	812182464	889827200	1534576512	1064307136	158378160	584267200	NaN	247523104	63350932	134507632	85792216	150011088	0.000278523
	bin.747-Firmicutes_A;c__Clostridia;o__Lachnospirales;f__Lachnospiraceae;g__RUG306;s__RUG306 sp900314085	NaN	NaN	NaN	NaN	NaN	10168188	8656480	293549312	NaN	139066832	147327296	224119840	218679136	933800832	1241974272	0.215867
	bin.754-Firmicutes_A;c__Clostridia;o__Lachnospirales;f__Lachnospiraceae;g__RUG842;s__RUG842 sp900313775	649415552	472509856	614761600	623269376	417307520	653383936	781954304	141793104	NaN	NaN	116902432	50358748	14183718	NaN	117035272	5.24634e-06
	bin.771-Firmicutes_A;c__Clostridia;o__Oscillospirales;f__Acutalibacteraceae;g__UBA1213;s__UBA1213 sp002308635	7937511936	7943853056	6455454720	NaN	6205232128	4043555328	6554820096	126262576	NaN	NaN	57025820	NaN	NaN	NaN	NaN	0.000948554
	bin.776-Bacteroidota;c__Bacteroidia;o__Bacteroidales;f__UBA932;g__RC9;s__RC9 sp900314395	173968448	277159392	351122368	366934432	231020144	242562144	283887808	157143104	13789023	498628704	385707328	256765632	208141840	393490112	NaN	0.978486
	bin.800-Cyanobacteria;c__Vampirovibrionia;o__Gastranaerophilales;f__Gastranaerophilaceae;g__RUG841;s__RUG841 sp900313795	107835680	285198464	226161936	28039054	NaN	112648392	260394432	NaN	NaN	NaN	185562384	NaN	NaN	NaN	NaN	#DIV/0!
	bin.803-Firmicutes_A;c__Clostridia;o__Oscillospirales;f__Ruminococcaceae;g__Ruminococcus;s__	27988204	62441500	148563280	176537152	123853680	116592088	160917296	134778016	44598032	34489800	50859016	63114516	67824112	NaN	59682776	0.0511181
	bin.831-Firmicutes_A;c__Clostridia;o__Lachnospirales;f__Lachnospiraceae;g__UBA6987;s__UBA6987 sp002449955	169213168	271358176	368692256	126939616	217490736	232240480	144330336	132007064	75156816	NaN	84136536	NaN	NaN	NaN	NaN	0.0444197
	bin.832-Firmicutes_A;c__Clostridia;o__Peptostreptococcales;f__Anaerovoracaceae;g__RUG754;s__RUG754 sp900315895	NaN	109091392	195902544	88289624	87057856	84931928	121439728	NaN	NaN	NaN	46532736	NaN	NaN	NaN	NaN	#DIV/0!
	bin.839-Firmicutes_A;c__Clostridia;o__Lachnospirales;f__Lachnospiraceae;g__Eubacterium_H;s__Eubacterium_H sp900314295	227478080	120052192	309307360	476800864	451814656	258680864	215316096	195024656	163808352	59864820	163695392	100638440	225746432	155703680	NaN	0.0205614
	bin.842-Spirochaetota;c__Spirochaetia;o__Treponematales;f__Treponemataceae;g__Treponema_D;s__Treponema_D sp002373205	NaN	30816530	91715888	295732800	76970056	NaN	125309528	NaN	NaN	NaN	NaN	NaN	NaN	NaN	NaN	#DIV/0!
	bin.848-Firmicutes_A;c__Clostridia;o__Lachnospirales;f__Lachnospiraceae;g__UBA2856;s__	410177568	2970446848	594902848	873807168	678591808	270278304	871238272	NaN	274168416	NaN	11162487	NaN	NaN	NaN	NaN	0.274376
	bin.866-Firmicutes_A;c__Clostridia;o__Lachnospirales;f__Lachnospiraceae;g__XBB1006;s__	NaN	NaN	NaN	NaN	NaN	NaN	NaN	41775244	NaN	NaN	25486256	15039832	55554404	NaN	NaN	#DIV/0!
	bin.868-Firmicutes_A;c__Clostridia;o__Lachnospirales;f__Lachnospiraceae;g__Butyrivibrio;s__	54183812	2.10045e+06	7.75088e+06	89881464	91547256	88551120	19544776	NaN	89724744	NaN	NaN	NaN	NaN	NaN	NaN	#DIV/0!
	bin.872-Proteobacteria;c__Gammaproteobacteria;o__Enterobacterales;f__Enterobacteriaceae;g__Escherichia;s__Escherichia dysenteriae	NaN	NaN	111950008	142696160	NaN	NaN	142296592	406709120	NaN	653330240	270137440	577164160	329050688	786340544	1343316608	0.0552273
	bin.889-Firmicutes_A;c__Clostridia;o__Lachnospirales;f__Lachnospiraceae;g__Stomatobaculum;s__	NaN	NaN	70074656	131092776	106598792	NaN	15602163	NaN	12871456	NaN	NaN	NaN	NaN	NaN	NaN	#DIV/0!
	bin.901-Firmicutes_A;c__Clostridia;o__Peptostreptococcales;f__Anaerovoracaceae;g__Eubacterium_B;s__	111857240	144647248	126993832	NaN	179423152	212822480	180506192	NaN	69517496	NaN	NaN	NaN	NaN	NaN	NaN	#DIV/0!
	bin.91-Firmicutes;c__Bacilli;o__Erysipelotrichales;f__Erysipelatoclostridiaceae;g__Kandleria;s__Kandleria sp900317015	695620608	1046915008	4808240128	1277836544	1071784640	2252905728	6748745216	1495386112	40399648	639344896	3553584128	718883200	727423168	1114829184	510459520	0.134466
	bin.917-Firmicutes_A;c__Clostridia;o__Lachnospirales;f__Lachnospiraceae;g__NK4A136;s__NK4A136 sp000421045	55829036	95536976	147991280	216016688	197702448	256078992	150238608	105768720	184879920	90123728	225229776	52858564	67044660	NaN	NaN	0.333865
	bin.918-Euryarchaeota;c__Methanobacteria;o__Methanobacteriales;f__Methanobacteriaceae;g__Methanobrevibacter_B;s__Methanobrevibacter_B wolinii	27578580	163826752	475809216	329965728	369681632	488241056	225710176	76361104	404387328	99250608	120148928	NaN	NaN	226099248	151962304	0.184031
	bin.92-Firmicutes_A;c__Clostridia;o__Peptostreptococcales;f__Anaerovoracaceae;g__Eubacterium_A;s__	661729472	891272192	841248512	759479040	1022087232	1091981696	1044793920	365280000	495901728	NaN	259477216	175972608	180400256	NaN	123440616	1.12406e-05
	bin.930-Bacteroidota;c__Bacteroidia;o__Bacteroidales;f__Paludibacteraceae;g__UBA1181;s__	NaN	98261488	195895136	97959016	180560720	116065232	194743728	165307776	49272696	242193232	64099292	25435362	203294688	121922368	196907552	0.719299
	bin.932-Fibrobacterota;c__Fibrobacteria;o__Fibrobacterales;f__;g__;s__	312742880	496863168	735235200	781321920	689521024	760258688	957751616	178171280	443434624	364072608	171177840	186945024	280171456	34566844	32611702	0.00022857
	bin.934-Firmicutes_A;c__Clostridia;o__Oscillospirales;f__Ruminococcaceae;g__Ruminococcus_D;s__	NaN	NaN	95626184	35758988	NaN	NaN	NaN	177489488	NaN	NaN	155959936	217145024	112444840	56984368	244611840	0.12375
	bin.95-Firmicutes;c__Bacilli;o__Lactobacillales;f__Lactobacillaceae;g__Lactobacillus;s__Lactobacillus acetotolerans	NaN	NaN	NaN	NaN	NaN	NaN	NaN	59259192	NaN	75241720	43041136	63455628	NaN	93862960	129100744	#DIV/0!
	bin.951-Firmicutes_A;c__Clostridia;o__Lachnospirales;f__Lachnospiraceae;g__Eubacterium_Q;s__Eubacterium_Q sp900314445	1137676800	1241072768	1372429312	1185819648	902724608	1716135424	1762759936	713200640	2437416960	71476952	749187840	350831424	720550656	277551200	238643232	0.05723
	bin.962-Firmicutes_A;c__Clostridia;o__Christensenellales;f__CAG-74;g__GCA-900199385;s__	38239200	48259740	180780576	30922846	149997824	65025492	233348768	104372400	173403360	NaN	NaN	NaN	90929664	NaN	NaN	0.756041
	bin.969-Firmicutes_A;c__Clostridia;o__Lachnospirales;f__Lachnospiraceae;g__RUG147;s__RUG147 sp900315495	NaN	184825376	153300608	186936368	46637928	133080048	124892904	1313789440	NaN	827444224	962350848	1133038720	939458624	1020279872	1698739584	6.23953e-06
	bin.974-Firmicutes_A;c__Clostridia;o__Oscillospirales;f__Acutalibacteraceae;g__Ruminococcus_E;s__Ruminococcus_E sp900315085	242618048	434586304	476934112	88520184	167767840	370258176	351900416	NaN	378674016	NaN	NaN	NaN	NaN	NaN	NaN	#DIV/0!
	bin.978-Proteobacteria;c__Alphaproteobacteria;o__RF32;f__CAG-239;g__CAG-495;s__	NaN	NaN	NaN	NaN	NaN	NaN	NaN	51327540	NaN	215328768	61054572	97412288	164968640	96952520	236595360	#DIV/0!
	bin.981-Firmicutes_A;c__Clostridia;o__Christensenellales;f__CAG-74;g__;s__	31428894	76297024	73917464	75783312	46614380	147236112	58924356	55123916	NaN	73161160	NaN	68873656	22342424	NaN	128364144	0.883073
	bin.985-Firmicutes;c__Bacilli;o__Acholeplasmatales;f__CAG-307;g__UBA7004;s__	57187916	NaN	72318744	NaN	NaN	68502152	NaN	38813272	NaN	91746936	125139832	149355072	123620432	254374784	86454200	0.187957
	bin.986-Actinobacteriota;c__Coriobacteriia;o__Coriobacteriales;f__Atopobiaceae;g__;s__	NaN	NaN	NaN	NaN	NaN	NaN	NaN	NaN	NaN	NaN	41573536	71018320	51367932	66308952	28554406	#DIV/0!
	bin.991-Bacteroidota;c__Bacteroidia;o__Bacteroidales;f__Muribaculaceae;g__C941;s__	3662014976	1788131456	5715226112	4449773056	2071662720	6180577280	12710562816	NaN	1202465024	NaN	115334592	76176784	96013320	NaN	NaN	0.0311423
Anaerobic rumen fungi	eukMAG_bin50	10694107136	11824300032	7143298048	7579164160	13120286720	12353559552	18003939328	3228883968	4650833920	1952132096	1436243968	1973517568	3241347840	1656638208	1598585344	1.54554e-05
	jgi_Anasp1	160166512	409605728	562418880	630291392	302299328	924934720	443726112	475885760	162475888	1124376448	225786368	954861760	1094710784	514044160	864525888	0.290051
	jgi_Caecom1	51190036	233473568	303066432	61929392	118141000	337478688	302926720	147119648	NaN	372948576	NaN	149272752	NaN	106451624	240328224	0.97651
	jgi_Neolan1	325470112	316325120	1045437248	1079497984	898507136	2716996608	1437891584	725356224	237347712	496987712	434071808	534753568	449721696	648538496	826695488	0.0741524
	jgi_Neosp1	167368192	251008960	196630800	135728688	135694736	128794544	241626160	63164432	161020016	91595920	129671216	91532128	134747552	78928928	251497632	0.0859392
	jgi_Orpsp1	20818974	87740280	80218040	82703936	NaN	29655932	81132096	193032320	NaN	284355840	97722712	202400560	312147232	148707040	371444320	0.00197848
	jgi_PirE2	687334016	1262053120	2220691968	892824320	839289344	2341529856	1495428096	2369684480	728056704	3977543936	1202537728	1938858112	2089074048	750990080	1830647296	0.329171
	jgi_Pirfi3	NaN	NaN	NaN	NaN	NaN	NaN	NaN	175163936	NaN	229610352	40686628	112578864	126993160	82071640	119147280	#DIV/0!
	jgi_Piromy1	103521760	NaN	198253184	105577488	87975840	311906080	17964842	NaN	44942632	NaN	NaN	NaN	NaN	NaN	NaN	#DIV/0!

## Sheet: TEAGASC_logLFQ
Table S8: Log2(LFQ) values of proteins detected in the TEAGASC experiment. Sample are collected from beef cattle (Holstein bulls) under either restricted (LR) or ad lib (LA) feeding scheme. All samples are from the ruminal liquid fraction. A protein is required to be detected in at least 50% of each biological replicates in at least one group to be considered as valid.	Diet: Restricted							Diet: Ad lib (high starch)
Protein	LR1	LR2	LR3	LR4	LR5	LR6	LR7	LA1	LA2	LA3	LA4	LA5	LA6	LA7	LA8
Dasytricha.ruminantium.SAG3.g1015.t1	26.9461	27.1934	26.5684	28.3158	26.9563	26.7586	27.1607	NaN	25.532	NaN	NaN	NaN	NaN	NaN	NaN
Dasytricha.ruminantium.SAG3.g10237.t1	29.9795	28.89	27.321	26.9697	29.0039	29.4981	27.7846	29.7644	30.414	24.3817	27.3427	21.9898	26.39	26.2498	26.7356
Dasytricha.ruminantium.SAG3.g10249.t1	27.3243	26.9694	26.0855	NaN	27.1808	28.5081	NaN	28.0728	26.4364	NaN	NaN	NaN	NaN	NaN	NaN
Dasytricha.ruminantium.SAG3.g10487.t1	24.8193	27.5161	NaN	NaN	27.4227	29.8892	25.6774	30.1756	29.5818	NaN	NaN	NaN	NaN	NaN	NaN
Dasytricha.ruminantium.SAG3.g10741.t1	NaN	26.036	26.014	24.6503	26.265	28.2644	25.9404	26.5778	26.5576	NaN	NaN	NaN	NaN	NaN	NaN
Dasytricha.ruminantium.SAG3.g10909.t1	25.5821	27.5093	26.9167	25.2193	28.9078	30.148	26.1176	27.0932	28.7296	NaN	NaN	NaN	NaN	NaN	NaN
Dasytricha.ruminantium.SAG3.g1097.t1	25.2675	26.8117	26.5181	NaN	26.4229	30.4527	27.8082	28.7742	26.7899	NaN	NaN	NaN	NaN	NaN	NaN
Dasytricha.ruminantium.SAG3.g11006.t1	24.8923	24.5915	24.4694	NaN	24.6365	24.1012	22.8186	NaN	23.2568	NaN	NaN	NaN	NaN	NaN	NaN
Dasytricha.ruminantium.SAG3.g1107.t1	27.0513	26.5725	NaN	NaN	26.1573	27.8612	NaN	NaN	28.4682	NaN	NaN	NaN	NaN	NaN	NaN
Dasytricha.ruminantium.SAG3.g11398.t1	NaN	NaN	27.0398	27.3711	27.5453	NaN	27.1638	NaN	NaN	NaN	NaN	NaN	NaN	NaN	NaN
Dasytricha.ruminantium.SAG3.g12080.t1	28.8859	28.0756	29.1124	29.4917	30.3966	32.5342	29.315	32.3805	31.756	NaN	29.5103	26.5938	NaN	25.3399	NaN
Dasytricha.ruminantium.SAG3.g1217.t1	30.9487	31.3398	31.7037	31.7711	31.7852	32.2078	31.7237	31.4395	31.8057	NaN	28.2541	NaN	27.2345	27.4543	NaN
Dasytricha.ruminantium.SAG3.g12346.t1	NaN	NaN	25.3782	NaN	25.8048	29.5192	23.842	29.804	28.9484	NaN	NaN	NaN	NaN	NaN	NaN
Dasytricha.ruminantium.SAG3.g12383.t1	27.4129	27.941	28.0433	26.9772	27.3928	27.3098	27.93	25.2916	27.6851	NaN	NaN	NaN	NaN	NaN	NaN
Dasytricha.ruminantium.SAG3.g1336.t1	NaN	NaN	27.211	26.9492	26.6073	26.5258	NaN	NaN	NaN	NaN	25.7682	NaN	NaN	NaN	NaN
Dasytricha.ruminantium.SAG3.g13418.t1	26.4208	26.7264	26.0351	NaN	26.6038	27.5167	NaN	27.3349	26.6995	NaN	NaN	NaN	NaN	NaN	NaN
Dasytricha.ruminantium.SAG3.g13459.t1	26.8474	NaN	26.5969	26.8695	27.3658	28.2008	27.1094	27.6182	28.1276	NaN	NaN	NaN	NaN	NaN	NaN
Dasytricha.ruminantium.SAG3.g1389.t1	20.8415	NaN	NaN	23.4079	24.6028	29.4754	NaN	29.1201	27.894	NaN	22.7825	NaN	NaN	NaN	NaN
Dasytricha.ruminantium.SAG3.g1419.t1	27.1661	26.1192	27.213	29.01	28.7878	28.1153	29.0471	27.1996	27.3462	NaN	NaN	NaN	NaN	NaN	NaN
Dasytricha.ruminantium.SAG3.g14571.t1	23.865	27.5802	27.0446	26.9691	26.8345	29.6636	27.8135	29.1102	29.1426	NaN	26.2179	NaN	NaN	NaN	NaN
Dasytricha.ruminantium.SAG3.g14789.t1	28.5798	28.3571	NaN	28.2782	28.3283	29.3066	27.5457	26.8793	25.9091	NaN	NaN	NaN	NaN	NaN	NaN
Dasytricha.ruminantium.SAG3.g14870.t1	25.9664	26.1418	NaN	26.1871	25.8511	25.1649	25.2096	NaN	25.2582	NaN	NaN	NaN	NaN	NaN	NaN
Dasytricha.ruminantium.SAG3.g15157.t1	NaN	27.4762	27.0193	NaN	27.077	26.5607	NaN	24.362	27.2585	NaN	NaN	NaN	NaN	NaN	NaN
Dasytricha.ruminantium.SAG3.g1562.t1	30.4395	30.5767	30.022	30.0258	29.9518	31.021	29.9089	30.0734	29.9421	NaN	25.832	NaN	NaN	NaN	NaN
Dasytricha.ruminantium.SAG3.g16796.t1	25.6509	25.3428	NaN	NaN	25.9411	25.4839	24.3793	NaN	NaN	NaN	NaN	NaN	NaN	NaN	NaN
Dasytricha.ruminantium.SAG3.g168.t1	24.6671	25.1916	24.5535	NaN	24.2598	24.0398	23.6803	NaN	23.6807	NaN	NaN	NaN	NaN	NaN	NaN
Dasytricha.ruminantium.SAG3.g17270.t1	NaN	25.1776	26.019	NaN	24.998	25.9554	27.109	NaN	NaN	NaN	NaN	NaN	NaN	NaN	NaN
Dasytricha.ruminantium.SAG3.g1753.t1	25.8743	26.0371	NaN	NaN	26.9531	25.4211	NaN	NaN	27.6104	NaN	NaN	NaN	NaN	NaN	NaN
Dasytricha.ruminantium.SAG3.g1863.t1	32.2688	31.6875	31.6656	31.6672	32.3259	32.8698	31.931	33.5686	33.7344	28.5996	31.5537	29.2269	29.9804	29.6949	28.8993
Dasytricha.ruminantium.SAG3.g1864.t1	30.7597	30.7513	29.711	28.0129	29.2249	31.6324	29.7182	32.927	32.3972	28.0275	31.7101	27.3962	29.3788	29.2178	29.1046
Dasytricha.ruminantium.SAG3.g3827.t1	29.1201	29.3159	29.2761	29.1692	29.8949	30.7568	28.4649	29.2158	30.0704	26.6684	27.7349	24.9578	25.3847	25.0082	24.7695
Dasytricha.ruminantium.SAG3.g4234.t1	NaN	29.1079	27.5666	NaN	29.0298	31.4683	27.4987	30.3924	30.7109	NaN	NaN	23.1687	NaN	NaN	NaN
Dasytricha.ruminantium.SAG3.g4299.t1	30.4859	30.0229	29.1241	29.9364	29.9875	31.3841	29.0906	29.239	29.914	NaN	27.657	NaN	NaN	25.176	NaN
Dasytricha.ruminantium.SAG3.g4621.t1	NaN	22.6173	22.2816	NaN	27.3548	29.9238	23.8596	30.3264	29.675	NaN	NaN	NaN	NaN	NaN	NaN
Dasytricha.ruminantium.SAG3.g4726.t1	NaN	NaN	25.3646	NaN	25.9881	28.993	25.2073	27.5093	27.2101	NaN	NaN	NaN	NaN	NaN	NaN
Dasytricha.ruminantium.SAG3.g5148.t1	NaN	25.4059	25.952	NaN	26.4648	26.5426	25.6661	27.5869	27.8632	NaN	NaN	NaN	NaN	NaN	NaN
Dasytricha.ruminantium.SAG3.g530.t1	27.9577	28.4449	26.8845	28.5151	28.305	27.9789	28.5081	NaN	28.4379	NaN	NaN	NaN	NaN	NaN	NaN
Dasytricha.ruminantium.SAG3.g586.t1	27.5147	27.5833	26.427	26.9164	28.053	27.9187	27.3725	NaN	27.1002	NaN	NaN	NaN	NaN	NaN	NaN
Dasytricha.ruminantium.SAG3.g589.t1	28.8959	28.7521	28.0578	27.3353	28.5711	28.0719	28.3607	25.9313	29.7222	NaN	NaN	NaN	NaN	NaN	NaN
Dasytricha.ruminantium.SAG3.g5952.t1	NaN	26.4259	26.3906	27.6033	26.5372	27.7633	27.5604	26.919	26.556	26.6896	27.5218	26.7469	27.6526	26.0806	27.2638
Dasytricha.ruminantium.SAG3.g5954.t1	27.1331	28.5992	27.8499	NaN	26.6741	28.1842	28.076	26.6517	NaN	NaN	NaN	NaN	NaN	NaN	NaN
Dasytricha.ruminantium.SAG3.g6238.t1	29.196	29.4924	29.9865	28.5891	30.5693	30.3603	30.8393	29.2675	30.6384	28.2072	29.1222	28.028	28.3314	27.7489	28.3431
Dasytricha.ruminantium.SAG3.g750.t1	25.7875	26.251	26.7171	26.9659	25.2173	25.3628	25.3172	NaN	24.6177	NaN	NaN	NaN	NaN	NaN	NaN
Dasytricha.ruminantium.SAG3.g7560.t1	NaN	NaN	NaN	24.1934	23.8353	24.5235	23.2613	23.7158	NaN	NaN	NaN	NaN	NaN	NaN	NaN
Dasytricha.ruminantium.SAG3.g7633.t1	NaN	NaN	NaN	NaN	NaN	NaN	NaN	NaN	NaN	24.4455	23.7488	NaN	25.8444	NaN	24.1588
Dasytricha.ruminantium.SAG3.g7810.t1	NaN	NaN	25.7778	NaN	25.9642	30.0111	22.8734	28.1256	28.5115	NaN	NaN	NaN	NaN	NaN	NaN
Dasytricha.ruminantium.SAG3.g8054.t1	NaN	24.8719	27.485	24.9254	26.2124	25.2168	NaN	NaN	26.6975	NaN	NaN	NaN	NaN	NaN	NaN
Dasytricha.ruminantium.SAG3.g807.t1	23.8518	25.9169	25.6618	25.3786	27.0035	30.5405	26.4104	30.0576	29.83	NaN	NaN	NaN	NaN	NaN	NaN
Dasytricha.ruminantium.SAG3.g8279.t1	NaN	26.4096	26.3834	25.8602	25.6155	NaN	NaN	NaN	26.3453	NaN	NaN	NaN	NaN	NaN	NaN
Dasytricha.ruminantium.SAG3.g8323.t1	25.4201	NaN	26.4152	26.9853	26.0618	26.0071	26.7181	NaN	NaN	26.8366	26.3276	26.9699	27.7367	27.0447	27.2068
Dasytricha.ruminantium.SAG3.g838.t1	27.4518	27.6794	27.6716	27.8825	28.0096	27.5176	28.0829	NaN	26.3996	NaN	NaN	NaN	NaN	NaN	NaN
Dasytricha.ruminantium.SAG3.g8690.t1	28.5035	28.4223	28.588	28.7091	29.8375	29.4682	30.058	27.4002	30.7032	27.1321	26.7233	26.7156	25.9197	25.2221	24.9485
Dasytricha.ruminantium.SAG3.g87.t1	27.3676	27.9022	NaN	27.493	27.925	NaN	NaN	NaN	NaN	NaN	NaN	NaN	NaN	NaN	NaN
Dasytricha.ruminantium.SAG3.g8721.t1	23.2033	20.3124	NaN	22.5408	NaN	25.5454	NaN	22.884	22.3064	NaN	NaN	NaN	NaN	NaN	NaN
Dasytricha.ruminantium.SAG3.g8775.t1	28.4386	28.5625	28.355	28.8516	28.5422	28.0927	28.1786	NaN	28.6823	NaN	NaN	NaN	NaN	NaN	NaN
Dasytricha.ruminantium.SAG3.g9355.t1	NaN	NaN	25.4486	NaN	NaN	25.4579	NaN	25.2282	NaN	26.3738	25.7305	26.2528	26.6641	25.8496	26.3837
Dasytricha.ruminantium.SAG3.g9830.t1	28.2772	29.2006	NaN	19.013	29.1246	27.3205	24.9966	26.8965	27.8296	27.1702	27.2977	27.0734	NaN	NaN	27.6232
Diplodinium.dentatum.SAGT1.g10154.t1	27.4813	27.3315	26.553	NaN	27.6572	26.6173	27.0662	NaN	NaN	NaN	NaN	NaN	NaN	NaN	NaN
Diplodinium.dentatum.SAGT1.g10388.t1	26.1313	26.8488	26.603	NaN	26.4298	NaN	NaN	NaN	22.8268	NaN	NaN	NaN	NaN	NaN	NaN
Diplodinium.dentatum.SAGT1.g10694.t1	23.3315	22.0626	NaN	23.0605	23.7318	NaN	NaN	NaN	NaN	NaN	NaN	NaN	NaN	NaN	NaN
Diplodinium.dentatum.SAGT1.g10712.t1	27.7523	25.977	26.6123	24.6351	26.6561	NaN	NaN	NaN	NaN	NaN	NaN	NaN	NaN	NaN	NaN
Diplodinium.dentatum.SAGT1.g10754.t1	26.6166	26.5504	NaN	NaN	27.1132	NaN	27.1589	NaN	NaN	NaN	NaN	NaN	NaN	NaN	NaN
Diplodinium.dentatum.SAGT1.g10829.t1	25.7951	24.4601	NaN	NaN	25.1092	23.1627	23.6451	NaN	NaN	NaN	NaN	NaN	NaN	NaN	NaN
Diplodinium.dentatum.SAGT1.g10927.t1	25.8191	25.4182	24.6935	NaN	25.3511	24.4839	24.7987	NaN	NaN	NaN	NaN	NaN	NaN	NaN	NaN
Diplodinium.dentatum.SAGT1.g10949.t1	26.1998	NaN	25.1905	24.6475	26.9089	25.3211	25.2793	NaN	28.4826	NaN	NaN	NaN	NaN	NaN	NaN
Diplodinium.dentatum.SAGT1.g10986.t1	25.924	26.9249	NaN	NaN	26.54	NaN	25.8138	NaN	25.8228	NaN	NaN	NaN	NaN	NaN	NaN
Diplodinium.dentatum.SAGT1.g11224.t1	26.1627	22.0267	26.464	26.0515	23.7551	26.4674	24.702	NaN	24.912	NaN	NaN	NaN	NaN	NaN	NaN
Diplodinium.dentatum.SAGT1.g11229.t1	26.7983	26.6643	26.3491	27.071	27.0932	26.8923	26.679	NaN	23.6988	NaN	NaN	NaN	NaN	NaN	NaN
Diplodinium.dentatum.SAGT1.g11301.t1	27.8216	28.2318	27.7568	27.4707	27.6393	27.1097	27.6097	NaN	NaN	NaN	NaN	NaN	NaN	NaN	NaN
Diplodinium.dentatum.SAGT1.g12009.t1	26.7998	27.0977	26.8113	27.2144	26.9054	25.8794	26.9539	NaN	25.4191	NaN	NaN	NaN	NaN	NaN	NaN
Diplodinium.dentatum.SAGT1.g12145.t1	28.5883	28.041	26.7069	28.4515	28.5732	26.0287	28.5922	NaN	27.6574	NaN	NaN	NaN	NaN	NaN	NaN
Diplodinium.dentatum.SAGT1.g12393.t1	28.8372	28.4884	NaN	26.9054	27.567	NaN	25.0449	NaN	27.5526	NaN	NaN	NaN	NaN	NaN	NaN
Diplodinium.dentatum.SAGT1.g12514.t1	27.3834	27.7972	28.2528	NaN	27.8853	27.9082	27.7344	NaN	27.8064	NaN	NaN	NaN	NaN	NaN	NaN
Diplodinium.dentatum.SAGT1.g12829.t1	30.479	30.1001	30.322	28.9237	29.2475	29.1211	29.5219	29.0597	30.631	NaN	27.3139	22.5103	24.257	NaN	23.8692
Diplodinium.dentatum.SAGT1.g13051.t1	27.4186	27.1269	27.5286	26.2748	27.681	NaN	27.6775	NaN	29.1032	NaN	NaN	NaN	NaN	NaN	NaN
Diplodinium.dentatum.SAGT1.g13126.t1	NaN	25.4021	25.3892	20.0877	25.5954	NaN	25.5935	NaN	25.8763	NaN	NaN	NaN	NaN	NaN	NaN
Diplodinium.dentatum.SAGT1.g13237.t1	26.9471	27.4235	NaN	28.1959	27.3574	NaN	27.1829	NaN	27.8466	NaN	NaN	NaN	NaN	NaN	NaN
Diplodinium.dentatum.SAGT1.g13404.t1	NaN	26.1229	25.8072	25.921	26.0676	26.0174	25.3326	NaN	25.8371	NaN	NaN	NaN	NaN	NaN	NaN
Diplodinium.dentatum.SAGT1.g13666.t1	26.4149	27.1383	26.2367	28.398	26.9539	NaN	26.9575	NaN	NaN	NaN	NaN	NaN	NaN	NaN	NaN
Diplodinium.dentatum.SAGT1.g13767.t1	22.6338	20.8262	22.0912	NaN	25.8958	19.8553	26.5377	NaN	22.6338	NaN	NaN	NaN	NaN	NaN	NaN
Diplodinium.dentatum.SAGT1.g14085.t1	27.7931	28.1455	27.1931	28.6526	29.0811	28.261	28.4931	NaN	29.1745	NaN	NaN	NaN	NaN	NaN	NaN
Diplodinium.dentatum.SAGT1.g14107.t1	28.6259	26.7823	23.0586	27.2105	28.4512	27.5645	25.4017	NaN	25.2667	NaN	NaN	NaN	NaN	NaN	NaN
Diplodinium.dentatum.SAGT1.g1414.t1	28.2524	25.9176	26.0238	24.0804	26.2961	24.5483	NaN	NaN	26.8498	NaN	NaN	NaN	NaN	NaN	NaN
Diplodinium.dentatum.SAGT1.g14257.t1	29.2576	28.6618	26.0693	29.2304	30.0636	29.3168	28.2339	NaN	29.5158	NaN	NaN	NaN	NaN	NaN	NaN
Diplodinium.dentatum.SAGT1.g14406.t1	NaN	NaN	24.1653	24.3618	24.7519	25.1747	NaN	24.8861	25.7612	NaN	23.5336	NaN	NaN	NaN	NaN
Diplodinium.dentatum.SAGT1.g14598.t1	26.875	26.8365	NaN	27.3341	26.8603	25.9389	26.5514	NaN	25.1774	NaN	NaN	NaN	NaN	NaN	NaN
Diplodinium.dentatum.SAGT1.g15026.t1	27.8667	NaN	NaN	28.074	25.0627	NaN	25.1209	NaN	27.3769	NaN	NaN	NaN	NaN	NaN	NaN
Diplodinium.dentatum.SAGT1.g15447.t1	26.2504	NaN	24.6001	26.559	26.8717	NaN	NaN	NaN	26.1537	NaN	NaN	NaN	NaN	NaN	NaN
Diplodinium.dentatum.SAGT1.g15556.t1	27.4622	26.8672	26.6143	25.6835	26.3748	25.6988	25.8674	NaN	26.8519	NaN	NaN	NaN	NaN	NaN	NaN
Diplodinium.dentatum.SAGT1.g15563.t1	NaN	22.2439	22.082	NaN	21.6259	24.2883	24.3539	NaN	26.5737	NaN	NaN	NaN	NaN	NaN	NaN
Diplodinium.dentatum.SAGT1.g15572.t1	26.5598	24.0996	NaN	NaN	25.0532	NaN	24.9005	NaN	NaN	NaN	NaN	NaN	NaN	NaN	NaN
Diplodinium.dentatum.SAGT1.g15656.t1	19.8654	NaN	NaN	26.838	25.1864	20.757	25.74	26.475	29.8121	NaN	25.548	NaN	NaN	NaN	NaN
Diplodinium.dentatum.SAGT1.g16075.t1	32.2498	32.6094	32.7186	32.879	32.495	31.7828	32.6088	28.9055	32.7545	NaN	27.3654	NaN	NaN	26.3751	26.7415
Diplodinium.dentatum.SAGT1.g16107.t1	28.4428	27.3515	27.9592	27.4966	28.66	27.416	28.6353	NaN	24.9813	NaN	NaN	NaN	NaN	NaN	NaN
Diplodinium.dentatum.SAGT1.g1635.t1	23.877	NaN	24.1213	NaN	24.575	23.2353	23.9744	NaN	NaN	NaN	NaN	NaN	NaN	NaN	NaN
Diplodinium.dentatum.SAGT1.g1639.t1	23.7782	24.1131	22.6901	NaN	23.3752	22.7006	NaN	NaN	NaN	NaN	NaN	NaN	NaN	NaN	NaN
Diplodinium.dentatum.SAGT1.g16631.t1	29.1007	28.2708	27.7173	28.0403	29.4172	28.2263	28.4236	23.5876	28.9635	NaN	NaN	NaN	NaN	NaN	NaN
Diplodinium.dentatum.SAGT1.g16702.t1	29.8204	30.0251	29.4752	28.8846	29.435	29.2197	29.5105	27.0874	30.9493	NaN	NaN	NaN	NaN	NaN	NaN
Diplodinium.dentatum.SAGT1.g17324.t1	28.8909	27.7436	28.0845	24.6129	27.6589	27.4234	27.8602	NaN	NaN	NaN	NaN	NaN	NaN	NaN	NaN
Diplodinium.dentatum.SAGT1.g17378.t1	26.0543	25.8457	25.8617	26.8446	25.2459	25.3345	26.3322	NaN	27.0126	NaN	NaN	NaN	NaN	NaN	NaN
Diplodinium.dentatum.SAGT1.g17651.t1	26.2006	25.2642	26.8152	28.3137	25.3458	NaN	26.5045	NaN	26.7994	NaN	NaN	NaN	NaN	NaN	NaN
Diplodinium.dentatum.SAGT1.g17799.t1	26.119	27.5633	NaN	26.3208	27.7022	NaN	28.1591	NaN	NaN	NaN	NaN	NaN	NaN	NaN	NaN
Diplodinium.dentatum.SAGT1.g17848.t1	NaN	NaN	22.6291	24.6536	24.8838	23.5202	23.8456	NaN	NaN	NaN	NaN	NaN	NaN	NaN	NaN
Diplodinium.dentatum.SAGT1.g17981.t1	NaN	24.8908	24.8305	23.5362	24.0201	25.9478	24.4209	23.923	NaN	NaN	NaN	NaN	NaN	NaN	NaN
Diplodinium.dentatum.SAGT1.g18084.t1	28.4161	26.6743	26.1252	26.7911	26.3034	NaN	NaN	NaN	28.2874	NaN	NaN	NaN	NaN	NaN	NaN
Diplodinium.dentatum.SAGT1.g18088.t1	28.4801	27.7054	26.4225	27.2095	28.3918	25.645	26.7823	NaN	28.2553	NaN	NaN	NaN	NaN	NaN	NaN
Diplodinium.dentatum.SAGT1.g18099.t1	29.9647	26.4844	26.1351	NaN	27.7494	NaN	26.8665	NaN	28.2883	NaN	NaN	NaN	NaN	NaN	NaN
Diplodinium.dentatum.SAGT1.g18445.t1	32.776	32.2571	32.2185	31.5586	32.1485	32.1418	32.8815	26.6931	31.4655	NaN	27.688	NaN	23.2368	NaN	NaN
Diplodinium.dentatum.SAGT1.g18988.t1	28.3094	28.3354	NaN	29.1541	28.9512	27.0835	29.0609	NaN	26.4816	NaN	NaN	NaN	NaN	NaN	NaN
Diplodinium.dentatum.SAGT1.g19143.t1	26.7711	26.6744	26.9333	27.015	26.7497	26.3399	26.5668	NaN	NaN	NaN	NaN	NaN	NaN	NaN	NaN
Diplodinium.dentatum.SAGT1.g19427.t1	28.2592	28.2372	27.8403	29.1809	28.1658	27.4466	27.8777	NaN	28.3867	NaN	NaN	NaN	NaN	NaN	NaN
Diplodinium.dentatum.SAGT1.g19561.t1	30.5991	30.5849	31.0515	30.5179	31.5807	31.6237	30.7901	28.403	32.0667	NaN	NaN	NaN	NaN	NaN	NaN
Diplodinium.dentatum.SAGT1.g19601.t1	26.3179	25.7496	26.2997	26.8854	27.2757	26.7454	26.0481	NaN	25.7225	NaN	NaN	NaN	NaN	NaN	NaN
Diplodinium.dentatum.SAGT1.g19711.t1	28.1422	28.2784	27.1541	27.9446	28.2162	23.6291	28.1131	NaN	23.7303	NaN	NaN	NaN	NaN	NaN	NaN
Diplodinium.dentatum.SAGT1.g19877.t1	19.5515	NaN	NaN	NaN	25.4683	23.2809	25.3628	NaN	NaN	NaN	NaN	NaN	NaN	NaN	NaN
Diplodinium.dentatum.SAGT1.g20299.t1	22.8698	23.3794	20.8805	25.2552	24.4311	24.0709	24.6411	NaN	24.608	NaN	NaN	NaN	NaN	NaN	NaN
Diplodinium.dentatum.SAGT1.g20618.t1	31.2556	30.3946	29.6953	NaN	29.8093	29.4383	29.3117	25.5999	30.2142	NaN	NaN	NaN	NaN	NaN	NaN
Diplodinium.dentatum.SAGT1.g20790.t1	25.825	26.4741	26.2079	26.3779	25.9825	24.8677	26.9576	NaN	NaN	NaN	NaN	NaN	NaN	NaN	NaN
Diplodinium.dentatum.SAGT1.g21152.t1	29.0483	29.6306	29.7903	28.4615	29.6196	26.3904	28.8948	25.678	30.6283	NaN	25.0919	NaN	NaN	NaN	NaN
Diplodinium.dentatum.SAGT1.g21175.t1	30.6361	29.4349	28.5581	29.2723	29.9113	29.3775	29.8672	NaN	31.3539	NaN	NaN	NaN	NaN	NaN	NaN
Diplodinium.dentatum.SAGT1.g2180.t1	20.3699	20.756	21.266	22.2671	22.0788	NaN	22.4033	NaN	NaN	NaN	NaN	NaN	NaN	NaN	NaN
Diplodinium.dentatum.SAGT1.g22032.t1	30.5251	30.3852	30.8573	30.3554	30.7333	30.198	30.82	26.273	29.9372	NaN	NaN	NaN	NaN	NaN	NaN
Diplodinium.dentatum.SAGT1.g22234.t1	25.4902	25.2364	NaN	25.2901	NaN	25.0342	25.9865	NaN	NaN	NaN	NaN	NaN	NaN	NaN	NaN
Diplodinium.dentatum.SAGT1.g22277.t1	27.4289	NaN	26.0356	25.1808	25.6849	26.6326	NaN	NaN	25.6683	NaN	NaN	NaN	NaN	NaN	NaN
Diplodinium.dentatum.SAGT1.g22351.t1	26.6613	26.1806	25.5734	NaN	25.8314	NaN	25.751	NaN	NaN	NaN	NaN	NaN	NaN	NaN	NaN
Diplodinium.dentatum.SAGT1.g22556.t1	27.8953	26.7646	26.763	26.4709	27.4431	25.9538	26.9092	NaN	26.4405	NaN	NaN	NaN	NaN	NaN	NaN
Diplodinium.dentatum.SAGT1.g22707.t1	23.9085	21.7054	NaN	23.7803	23.9228	NaN	NaN	NaN	NaN	NaN	NaN	NaN	NaN	NaN	NaN
Diplodinium.dentatum.SAGT1.g2283.t1	25.7863	25.7549	NaN	NaN	25.6025	25.328	25.0109	NaN	NaN	NaN	NaN	NaN	NaN	NaN	NaN
Diplodinium.dentatum.SAGT1.g23612.t1	26.624	25.8993	NaN	24.5862	25.4382	25.5572	25.2003	NaN	24.5273	NaN	NaN	NaN	NaN	NaN	NaN
Diplodinium.dentatum.SAGT1.g23613.t1	NaN	NaN	26.983	NaN	26.9148	26.6147	26.9605	NaN	NaN	NaN	NaN	NaN	NaN	NaN	NaN
Diplodinium.dentatum.SAGT1.g24190.t1	28.4634	28.1243	26.9079	27.2368	27.4481	26.9363	27.3627	NaN	27.4623	NaN	NaN	NaN	NaN	NaN	NaN
Diplodinium.dentatum.SAGT1.g24311.t1	26.9843	27.9637	28.1508	28.4151	27.7652	27.243	28.2668	NaN	27.7464	NaN	NaN	NaN	NaN	NaN	NaN
Diplodinium.dentatum.SAGT1.g24950.t1	NaN	26.2312	25.856	26.431	26.1997	NaN	25.9549	NaN	24.7063	NaN	NaN	NaN	NaN	NaN	NaN
Diplodinium.dentatum.SAGT1.g25762.t1	NaN	25.8866	NaN	25.8649	24.1575	NaN	26.028	NaN	NaN	NaN	NaN	NaN	NaN	NaN	NaN
Diplodinium.dentatum.SAGT1.g26265.t1	20.2242	NaN	NaN	24.2095	22.7261	23.0085	24.1396	NaN	21.6006	NaN	NaN	NaN	NaN	NaN	NaN
Diplodinium.dentatum.SAGT1.g26560.t1	24.3004	23.2164	NaN	24.2819	NaN	NaN	24.5488	NaN	NaN	NaN	NaN	NaN	NaN	NaN	NaN
Diplodinium.dentatum.SAGT1.g26636.t1	NaN	24.9668	24.2537	25.0975	24.9052	NaN	NaN	NaN	24.5515	NaN	NaN	NaN	NaN	NaN	NaN
Diplodinium.dentatum.SAGT1.g2707.t1	26.7544	26.7408	NaN	NaN	27.2323	22.7684	22.6119	NaN	27.4863	NaN	NaN	NaN	NaN	NaN	NaN
Diplodinium.dentatum.SAGT1.g27462.t1	28.1924	25.2905	25.9046	27.1946	28.1028	24.4558	27.733	NaN	26.1591	NaN	NaN	NaN	NaN	NaN	NaN
Diplodinium.dentatum.SAGT1.g27542.t1	25.2238	25.1777	25.6048	25.9171	22.4045	24.3285	25.2501	NaN	NaN	NaN	NaN	NaN	NaN	NaN	NaN
Diplodinium.dentatum.SAGT1.g27639.t1	20.5857	NaN	NaN	NaN	22.0071	22.9165	24.9287	22.502	25.6427	NaN	NaN	NaN	NaN	NaN	NaN
Diplodinium.dentatum.SAGT1.g27789.t1	28.2534	27.1774	26.631	26.4589	26.734	26.3109	NaN	NaN	24.8414	NaN	NaN	NaN	NaN	NaN	NaN
Diplodinium.dentatum.SAGT1.g28434.t1	27.9072	28.1262	26.5775	27.1984	27.3799	26.1831	26.9092	NaN	25.8251	NaN	NaN	NaN	NaN	NaN	NaN
Diplodinium.dentatum.SAGT1.g2869.t1	NaN	25.2733	26.2684	24.4454	25.779	NaN	25.056	NaN	27.8929	NaN	NaN	NaN	NaN	NaN	NaN
Diplodinium.dentatum.SAGT1.g28699.t1	27.0809	23.9133	24.3813	24.7907	26.6562	25.4667	26.7929	NaN	NaN	NaN	NaN	NaN	NaN	NaN	NaN
Diplodinium.dentatum.SAGT1.g28776.t1	27.2203	27.4011	26.2794	26.3695	26.2833	NaN	26.3282	NaN	25.5233	NaN	NaN	NaN	NaN	NaN	NaN
Diplodinium.dentatum.SAGT1.g29194.t1	23.1597	23.4032	23.0297	23.5012	23.3589	22.8458	23.3394	NaN	NaN	NaN	NaN	NaN	NaN	NaN	NaN
Diplodinium.dentatum.SAGT1.g3046.t1	26.1472	26.3883	NaN	NaN	25.7945	26.0275	25.8072	NaN	25.2686	NaN	NaN	NaN	NaN	NaN	NaN
Diplodinium.dentatum.SAGT1.g30512.t1	25.9003	26.3287	NaN	NaN	26.0989	25.2818	24.7225	NaN	27.4853	NaN	NaN	NaN	NaN	NaN	NaN
Diplodinium.dentatum.SAGT1.g30902.t1	24.6504	NaN	NaN	23.9542	26.0853	25.6059	24.1974	NaN	28.0745	NaN	NaN	NaN	NaN	NaN	NaN
Diplodinium.dentatum.SAGT1.g30922.t1	25.636	24.5768	NaN	24.4769	NaN	23.3723	NaN	NaN	NaN	NaN	NaN	NaN	NaN	NaN	NaN
Diplodinium.dentatum.SAGT1.g31239.t1	27.4611	28.051	28.9839	29.2151	28.6111	NaN	29.7839	NaN	25.8062	NaN	NaN	NaN	NaN	NaN	NaN
Diplodinium.dentatum.SAGT1.g31655.t1	26.0828	27.2516	27.4119	27.7456	28.7406	27.1435	27.341	23.8224	30.302	NaN	NaN	NaN	NaN	NaN	NaN
Diplodinium.dentatum.SAGT1.g31884.t1	27.7264	26.4953	NaN	NaN	26.9348	26.7036	NaN	NaN	26.9227	NaN	NaN	NaN	NaN	NaN	NaN
Diplodinium.dentatum.SAGT1.g31976.t1	25.8068	26.2559	26.2483	26.3622	25.8131	NaN	NaN	NaN	25.0313	NaN	NaN	NaN	NaN	NaN	NaN
Diplodinium.dentatum.SAGT1.g32094.t1	27.3001	28.0552	28.5439	26.4957	27.6358	29.0022	28.4785	28.8471	27.3182	28.0116	27.8778	27.8106	29.0325	27.6875	28.4027
Diplodinium.dentatum.SAGT1.g32752.t1	26.1771	26.4717	NaN	27.0805	26.8959	NaN	NaN	NaN	22.3935	NaN	NaN	NaN	NaN	NaN	NaN
Diplodinium.dentatum.SAGT1.g33315.t1	26.2828	24.7987	NaN	25.9547	26.9302	NaN	27.0579	NaN	27.1748	NaN	NaN	NaN	NaN	NaN	NaN
Diplodinium.dentatum.SAGT1.g33350.t1	27.9886	27.9246	26.1614	27.9463	28.3625	22.8792	28.0832	NaN	27.6246	NaN	NaN	NaN	NaN	NaN	NaN
Diplodinium.dentatum.SAGT1.g34984.t1	27.5749	27.9613	27.0254	27.029	26.5655	26.513	28.2029	NaN	28.5972	NaN	NaN	NaN	NaN	NaN	NaN
Diplodinium.dentatum.SAGT1.g35097.t1	28.1816	28.6239	27.8422	29.2207	29.1069	27.342	28.9886	23.8586	29.846	NaN	NaN	NaN	NaN	NaN	NaN
Diplodinium.dentatum.SAGT1.g35148.t1	25.8086	25.9551	NaN	NaN	NaN	25.3043	25.2428	NaN	NaN	NaN	NaN	NaN	NaN	NaN	NaN
Diplodinium.dentatum.SAGT1.g35400.t1	27.2276	27.4699	NaN	27.4043	27.7919	NaN	27.061	NaN	NaN	NaN	NaN	NaN	NaN	NaN	NaN
Diplodinium.dentatum.SAGT1.g35828.t1	25.9843	25.8738	25.8403	24.9203	26.1541	NaN	NaN	NaN	NaN	NaN	NaN	NaN	NaN	NaN	NaN
Diplodinium.dentatum.SAGT1.g35829.t1	30.5784	30.465	29.7165	29.9578	29.9102	29.3626	30.3449	NaN	29.8561	NaN	NaN	NaN	NaN	NaN	NaN
Diplodinium.dentatum.SAGT1.g36326.t1	26.392	26.885	26.1582	NaN	26.632	25.6806	NaN	NaN	26.4885	NaN	NaN	NaN	NaN	NaN	NaN
Diplodinium.dentatum.SAGT1.g36844.t1	28.1314	26.1079	NaN	NaN	27.946	27.7907	27.3915	23.3767	26.291	NaN	NaN	NaN	NaN	NaN	NaN
Diplodinium.dentatum.SAGT1.g36857.t1	24.0895	22.6677	NaN	24.4926	24.4401	23.6744	23.5763	NaN	NaN	NaN	NaN	NaN	NaN	NaN	NaN
Diplodinium.dentatum.SAGT1.g36942.t1	24.0622	NaN	23.4791	24.0305	24.0224	NaN	23.7698	NaN	NaN	NaN	NaN	NaN	NaN	NaN	NaN
Diplodinium.dentatum.SAGT1.g37092.t1	29.872	29.8805	30.0816	29.7256	30.1971	29.5276	29.5059	27.8851	30.7715	NaN	26.4005	NaN	26.7447	25.706	26.3473
Diplodinium.dentatum.SAGT1.g37127.t1	24.3579	24.7603	24.4259	NaN	25.3164	NaN	24.4267	NaN	NaN	NaN	NaN	NaN	NaN	NaN	NaN
Diplodinium.dentatum.SAGT1.g37188.t1	26.9542	26.2526	24.4364	NaN	25.6337	NaN	NaN	NaN	27.025	NaN	NaN	NaN	NaN	NaN	NaN
Diplodinium.dentatum.SAGT1.g37594.t1	34.2052	33.7456	33.9664	31.0319	33.4116	33.7693	33.3384	30.4902	34.4515	26.5897	27.9284	27.1736	29.1717	24.6081	28.1386
Diplodinium.dentatum.SAGT1.g38082.t1	29.1762	25.9271	26.8512	27.6149	26.9087	27.0796	26.2983	NaN	31.5324	NaN	NaN	NaN	NaN	NaN	NaN
Diplodinium.dentatum.SAGT1.g38111.t1	26.0604	26.3882	25.3388	NaN	26.605	NaN	26.5764	NaN	NaN	NaN	NaN	NaN	NaN	NaN	NaN
Diplodinium.dentatum.SAGT1.g38151.t1	27.6317	NaN	NaN	26.0078	26.2224	NaN	26.0444	NaN	NaN	NaN	NaN	NaN	NaN	NaN	NaN
Diplodinium.dentatum.SAGT1.g38497.t1	26.7475	27.1684	27.2459	26.2449	27.1948	26.8967	26.87	NaN	28.3216	NaN	NaN	NaN	NaN	NaN	NaN
Diplodinium.dentatum.SAGT1.g38542.t1	31.2436	31.3513	30.7243	31.0476	31.4763	30.0716	31.4728	NaN	31.4784	NaN	NaN	NaN	NaN	NaN	NaN
Diplodinium.dentatum.SAGT1.g39330.t1	28.1559	27.946	27.9071	NaN	28.0543	27.6088	27.7325	NaN	NaN	NaN	NaN	NaN	NaN	NaN	NaN
Diplodinium.dentatum.SAGT1.g40262.t1	28.8925	29.3865	28.7266	30.1649	30.0858	29.9075	29.5931	26.6297	30.4178	NaN	NaN	NaN	NaN	NaN	NaN
Diplodinium.dentatum.SAGT1.g41281.t1	28.9698	29.0261	NaN	26.282	28.6506	25.9215	28.9965	NaN	NaN	NaN	NaN	NaN	NaN	NaN	NaN
Diplodinium.dentatum.SAGT1.g41332.t1	26.8065	27.3904	27.6351	26.9551	27.9237	27.1923	27.6337	NaN	27.4484	NaN	NaN	NaN	NaN	NaN	NaN
Diplodinium.dentatum.SAGT1.g41891.t1	25.673	25.5046	NaN	NaN	25.4397	NaN	24.7362	NaN	NaN	NaN	NaN	NaN	NaN	NaN	NaN
Diplodinium.dentatum.SAGT1.g41961.t1	29.8569	29.8502	29.5117	29.2541	29.9592	29.9847	29.8608	29.1425	31.1364	27.7186	28.0325	27.4949	28.4042	27.3022	28.4644
Diplodinium.dentatum.SAGT1.g42394.t1	23.5536	22.4951	24.8617	25.891	25.847	24.7932	24.7993	NaN	23.2651	NaN	NaN	NaN	NaN	NaN	NaN
Diplodinium.dentatum.SAGT1.g42789.t1	25.1619	NaN	NaN	NaN	24.186	23.4995	24.0385	NaN	NaN	NaN	NaN	NaN	NaN	NaN	NaN
Diplodinium.dentatum.SAGT1.g43.t1	NaN	NaN	25.4506	24.6578	27.2704	24.5586	25.7122	NaN	23.4725	NaN	NaN	NaN	NaN	NaN	NaN
Diplodinium.dentatum.SAGT1.g4322.t1	23.9231	23.7471	22.8127	NaN	NaN	22.3043	NaN	NaN	NaN	NaN	NaN	NaN	NaN	NaN	NaN
Diplodinium.dentatum.SAGT1.g44449.t1	26.1762	26.4201	24.4051	26.8582	25.5057	24.7708	25.8144	NaN	24.6774	NaN	NaN	NaN	NaN	NaN	NaN
Diplodinium.dentatum.SAGT1.g45365.t1	28.3627	28.0935	25.0924	26.5792	27.9688	26.7603	27.2795	25.0057	26.4906	NaN	NaN	NaN	NaN	NaN	NaN
Diplodinium.dentatum.SAGT1.g45688.t1	27.252	27.8225	28.0524	28.3096	27.886	27.6778	27.9718	NaN	26.239	NaN	NaN	NaN	NaN	NaN	NaN
Diplodinium.dentatum.SAGT1.g46074.t1	25.5917	27.4695	24.1733	27.026	26.2057	26.9452	26.6942	NaN	28.2255	NaN	NaN	NaN	NaN	NaN	NaN
Diplodinium.dentatum.SAGT1.g46125.t1	NaN	21.6902	21.2026	NaN	22.5247	NaN	21.5521	NaN	21.6292	NaN	NaN	NaN	NaN	NaN	NaN
Diplodinium.dentatum.SAGT1.g4654.t1	26.444	26.7227	NaN	NaN	25.7655	24.1566	24.9838	NaN	NaN	NaN	NaN	NaN	NaN	NaN	NaN
Diplodinium.dentatum.SAGT1.g46734.t1	24.1175	22.5883	NaN	23.8575	22.4487	NaN	21.8309	NaN	NaN	NaN	NaN	NaN	NaN	NaN	NaN
Diplodinium.dentatum.SAGT1.g46863.t1	27.6923	26.4916	24.1712	24.7152	26.9123	NaN	27.5795	NaN	NaN	NaN	NaN	NaN	NaN	NaN	NaN
Diplodinium.dentatum.SAGT1.g47069.t1	27.338	27.3568	26.8376	27.2927	NaN	NaN	26.9083	NaN	28.6384	NaN	NaN	NaN	NaN	NaN	NaN
Diplodinium.dentatum.SAGT1.g4763.t1	25.4665	26.0807	23.9684	NaN	25.1611	23.8475	24.6463	NaN	NaN	NaN	NaN	NaN	NaN	NaN	NaN
Diplodinium.dentatum.SAGT1.g48542.t1	33.2001	30.3773	29.802	30.784	31.0547	29.5326	30.097	NaN	27.6544	NaN	NaN	NaN	NaN	NaN	NaN
Diplodinium.dentatum.SAGT1.g49522.t1	28.3752	27.2832	26.878	NaN	25.8984	24.765	24.9002	NaN	28.0698	NaN	NaN	NaN	NaN	NaN	NaN
Diplodinium.dentatum.SAGT1.g49629.t1	25.5066	25.6159	NaN	NaN	26.5299	NaN	25.9594	NaN	27.7758	NaN	NaN	NaN	NaN	NaN	NaN
Diplodinium.dentatum.SAGT1.g4981.t1	25.3171	25.5163	NaN	NaN	25.7864	NaN	25.6677	NaN	26.2088	NaN	NaN	NaN	NaN	NaN	NaN
Diplodinium.dentatum.SAGT1.g50447.t1	27.1442	26.6204	26.7228	27.1139	26.5489	26.1754	26.5656	NaN	25.5895	NaN	NaN	NaN	NaN	NaN	NaN
Diplodinium.dentatum.SAGT1.g50925.t1	NaN	25.672	26.7583	26.4958	26.2185	26.0357	25.9739	NaN	25.6827	NaN	NaN	NaN	NaN	NaN	NaN
Diplodinium.dentatum.SAGT1.g5209.t1	26.1182	24.6491	25.7785	26.2653	25.8397	25.761	25.9648	NaN	24.5344	NaN	NaN	NaN	NaN	NaN	NaN
Diplodinium.dentatum.SAGT1.g5631.t1	26.5995	27.4581	27.3415	27.7696	27.8666	27.1393	27.6544	NaN	26.8644	NaN	NaN	NaN	NaN	NaN	NaN
Diplodinium.dentatum.SAGT1.g59.t1	24.4567	NaN	NaN	22.7043	23.8031	NaN	23.857	NaN	NaN	NaN	NaN	NaN	NaN	NaN	NaN
Diplodinium.dentatum.SAGT1.g6119.t1	26.1542	26.3933	25.4488	NaN	26.2979	NaN	26.2089	NaN	25.9495	NaN	NaN	NaN	NaN	NaN	NaN
Diplodinium.dentatum.SAGT1.g6392.t1	NaN	NaN	25.2513	26.3244	25.6062	NaN	25.6783	NaN	24.8995	NaN	NaN	NaN	NaN	NaN	NaN
Diplodinium.dentatum.SAGT1.g7909.t1	NaN	22.8441	21.3615	22.2139	23.3488	NaN	22.8006	NaN	NaN	NaN	NaN	NaN	NaN	NaN	NaN
Diplodinium.dentatum.SAGT1.g8339.t1	21.7066	NaN	22.2163	24.3519	23.0865	24.8532	24.5635	NaN	26.5248	NaN	NaN	NaN	NaN	NaN	NaN
Diplodinium.dentatum.SAGT1.g8737.t1	26.649	25.2097	26.1743	26.6956	26.4964	26.2378	26.7424	NaN	26.4135	NaN	NaN	NaN	NaN	NaN	NaN
Diplodinium.dentatum.SAGT1.g9137.t1	24.5717	NaN	24.8907	NaN	24.5692	24.1099	24.7322	NaN	NaN	NaN	NaN	NaN	NaN	NaN	NaN
Diplodinium.dentatum.SAGT1.g9575.t1	26.3718	26.701	26.1391	26.5717	26.6487	25.004	26.6465	NaN	NaN	NaN	NaN	NaN	NaN	NaN	NaN
Diplodinium.dentatum.SAGT1.g9625.t1	27.2187	NaN	NaN	27.4648	27.2248	25.9718	27.3943	NaN	25.0713	NaN	21.8139	NaN	NaN	NaN	NaN
Diplodinium.flabellum.SAG1.g10064.t1	NaN	26.3683	24.7009	25.8663	22.985	NaN	24.994	NaN	26.8355	NaN	NaN	NaN	NaN	NaN	NaN
Diplodinium.flabellum.SAG1.g11099.t1	30.6976	30.8622	30.2458	29.7294	30.7262	29.7212	30.5573	25.7669	31.285	NaN	22.3146	NaN	NaN	NaN	NaN
Diplodinium.flabellum.SAG1.g11459.t1	24.5447	23.9585	24.3206	26.17	NaN	NaN	25.6878	NaN	22.6169	NaN	NaN	NaN	NaN	NaN	NaN
Diplodinium.flabellum.SAG1.g11622.t1	29.2387	29.0939	28.6923	29.3652	28.484	28.2375	28.7725	23.8184	27.4237	NaN	NaN	NaN	NaN	NaN	NaN
Diplodinium.flabellum.SAG1.g11879.t1	27.9542	27.5263	27.047	27.9102	28.5667	26.6101	27.0479	NaN	30.761	NaN	NaN	NaN	NaN	NaN	NaN
Diplodinium.flabellum.SAG1.g12033.t1	NaN	23.9854	25.1083	26.3754	25.0579	25.3385	24.8225	NaN	22.4689	NaN	NaN	NaN	NaN	NaN	NaN
Diplodinium.flabellum.SAG1.g12419.t1	23.1159	23.8635	23.5848	24.3787	23.752	23.752	23.6799	NaN	23.2164	NaN	NaN	NaN	NaN	NaN	NaN
Diplodinium.flabellum.SAG1.g13569.t1	26.2962	26.5466	25.5094	27.3698	27.3488	26.377	27.5184	NaN	23.3074	NaN	NaN	NaN	NaN	NaN	NaN
Diplodinium.flabellum.SAG1.g14495.t1	NaN	25.0218	23.7472	NaN	23.6806	NaN	24.0067	NaN	23.6702	NaN	NaN	NaN	NaN	NaN	NaN
Diplodinium.flabellum.SAG1.g14791.t1	28.738	NaN	NaN	26.9167	28.6249	NaN	27.1463	NaN	26.7904	NaN	NaN	NaN	NaN	NaN	NaN
Diplodinium.flabellum.SAG1.g14858.t1	28.0076	27.8526	26.8149	26.7867	27.8956	NaN	27.6746	NaN	27.206	NaN	NaN	NaN	NaN	NaN	NaN
Diplodinium.flabellum.SAG1.g14934.t1	28.055	27.4782	26.0069	NaN	26.6142	25.5122	27.7979	NaN	26.2829	NaN	NaN	NaN	NaN	NaN	NaN
Diplodinium.flabellum.SAG1.g15232.t1	24.9344	24.7923	24.6721	24.5865	25.2071	24.2479	24.4369	NaN	NaN	NaN	NaN	NaN	NaN	NaN	NaN
Diplodinium.flabellum.SAG1.g16543.t1	31.9822	31.7287	31.5981	31.9724	31.767	30.9507	31.5753	28.0099	31.4074	NaN	26.7535	25.6169	26.9438	NaN	26.0919
Diplodinium.flabellum.SAG1.g17166.t1	29.7845	30.2017	29.6041	30.0698	30.1203	29.3958	29.2809	26.6612	30.3894	NaN	25.9583	25.8091	26.7265	NaN	NaN
Diplodinium.flabellum.SAG1.g17450.t1	26.9917	27.1409	27.1923	27.7017	NaN	27.2837	27.362	NaN	27.8294	NaN	NaN	NaN	NaN	NaN	NaN
Diplodinium.flabellum.SAG1.g18006.t1	NaN	26.2885	26.2823	26.6345	26.7581	25.9826	NaN	NaN	27.9309	NaN	NaN	NaN	NaN	NaN	NaN
Diplodinium.flabellum.SAG1.g18363.t1	29.0047	28.7024	28.3064	28.701	29.1385	27.9307	28.9596	NaN	NaN	NaN	NaN	NaN	NaN	NaN	NaN
Diplodinium.flabellum.SAG1.g18457.t1	26.3563	26.0537	25.8503	NaN	25.6921	26.2294	24.7946	NaN	26.3571	NaN	NaN	NaN	NaN	NaN	NaN
Diplodinium.flabellum.SAG1.g18859.t1	29.0346	28.9232	29.2771	NaN	29.4966	28.8612	29.3101	NaN	28.6566	NaN	NaN	NaN	NaN	NaN	NaN
Diplodinium.flabellum.SAG1.g19870.t1	NaN	28.0362	NaN	25.2426	27.9599	NaN	27.1022	NaN	27.782	NaN	NaN	NaN	NaN	NaN	NaN
Diplodinium.flabellum.SAG1.g19917.t1	27.1233	NaN	26.9564	24.7206	27.2071	NaN	27.2206	NaN	24.1727	NaN	NaN	NaN	NaN	NaN	NaN
Diplodinium.flabellum.SAG1.g20105.t1	24.8908	NaN	26.4602	26.8247	25.5303	NaN	24.1179	NaN	NaN	NaN	NaN	NaN	NaN	NaN	NaN
Diplodinium.flabellum.SAG1.g20240.t1	27.7451	26.8154	28.1811	27.5124	27.514	27.5579	28.08	NaN	26.9048	NaN	NaN	NaN	NaN	NaN	NaN
Diplodinium.flabellum.SAG1.g20272.t1	25.186	25.4872	26.4275	25.9467	25.9831	24.9162	25.5208	NaN	NaN	NaN	NaN	NaN	NaN	NaN	NaN
Diplodinium.flabellum.SAG1.g20608.t1	28.6102	25.6595	NaN	21.737	27.1585	NaN	26.0232	NaN	25.1747	NaN	NaN	NaN	NaN	NaN	NaN
Diplodinium.flabellum.SAG1.g21995.t1	23.0356	26.2504	25.7723	26.4489	26.5128	24.646	27.4681	NaN	25.55	NaN	NaN	NaN	NaN	NaN	NaN
Diplodinium.flabellum.SAG1.g22865.t1	26.9671	27.1924	27.7219	28.1108	28.591	NaN	26.835	NaN	28.7375	NaN	NaN	NaN	NaN	NaN	NaN
Diplodinium.flabellum.SAG1.g24090.t1	28.2401	28.4452	27.4303	28.7024	29.4357	28.3433	28.682	24.0103	28.7124	NaN	NaN	NaN	NaN	NaN	NaN
Diplodinium.flabellum.SAG1.g2441.t1	28.167	27.3896	27.4133	28.0082	27.6221	27.4251	28.4024	NaN	29.0086	NaN	NaN	NaN	NaN	NaN	NaN
Diplodinium.flabellum.SAG1.g24590.t1	27.8997	28.928	28.228	29.5404	29.3246	28.1873	28.5522	NaN	30.1299	NaN	NaN	NaN	NaN	NaN	NaN
Diplodinium.flabellum.SAG1.g24702.t1	27.2433	26.4542	NaN	NaN	26.6899	NaN	26.5012	NaN	NaN	NaN	NaN	NaN	NaN	NaN	NaN
Diplodinium.flabellum.SAG1.g2736.t1	25.4078	24.5326	24.5103	NaN	24.7718	NaN	24.5243	NaN	NaN	NaN	NaN	NaN	NaN	NaN	NaN
Diplodinium.flabellum.SAG1.g28009.t1	25.1021	23.1494	NaN	NaN	26.3641	25.9218	26.6002	NaN	NaN	NaN	NaN	NaN	NaN	NaN	NaN
Diplodinium.flabellum.SAG1.g2807.t1	NaN	26.0077	26.4632	NaN	26.616	26.7468	25.8612	25.4723	27.3375	NaN	NaN	NaN	NaN	NaN	NaN
Diplodinium.flabellum.SAG1.g2873.t1	28.3301	28.0267	27.5252	29.2956	28.7447	27.7134	27.5916	NaN	27.5325	NaN	NaN	NaN	NaN	NaN	NaN
Diplodinium.flabellum.SAG1.g29167.t1	26.9058	25.8944	26.2629	26.7587	26.9107	24.2669	26.4307	NaN	24.15	NaN	NaN	NaN	NaN	NaN	NaN
Diplodinium.flabellum.SAG1.g29450.t1	27.0731	27.0118	NaN	NaN	27.5969	NaN	27.1377	NaN	27.1036	NaN	NaN	NaN	NaN	NaN	NaN
Diplodinium.flabellum.SAG1.g29593.t1	27.3696	27.4193	NaN	27.0088	26.9678	NaN	24.9736	NaN	NaN	NaN	NaN	NaN	NaN	NaN	NaN
Diplodinium.flabellum.SAG1.g29707.t1	24.6945	NaN	25.4592	25.889	25.4448	25.42	25.114	NaN	NaN	NaN	NaN	NaN	NaN	NaN	NaN
Diplodinium.flabellum.SAG1.g30176.t1	27.028	27.2545	26.5767	26.9881	23.0289	NaN	25.066	NaN	21.4212	NaN	NaN	NaN	NaN	NaN	NaN
Diplodinium.flabellum.SAG1.g30212.t1	23.6205	NaN	23.5098	23.5221	NaN	22.6268	22.8925	NaN	NaN	NaN	NaN	NaN	NaN	NaN	NaN
Diplodinium.flabellum.SAG1.g30488.t1	30.562	29.5459	29.2082	28.4697	29.9923	28.9146	29.777	NaN	28.367	NaN	NaN	NaN	NaN	NaN	NaN
Diplodinium.flabellum.SAG1.g30741.t1	29.6415	30.0283	29.771	30.4919	30.3876	29.6277	29.9874	24.9616	29.3969	NaN	23.4908	22.8035	NaN	NaN	23.2511
Diplodinium.flabellum.SAG1.g31654.t1	NaN	NaN	NaN	27.9863	27.4325	26.4673	27.7058	NaN	26.4025	NaN	NaN	NaN	NaN	NaN	NaN
Diplodinium.flabellum.SAG1.g32.t1	NaN	NaN	NaN	29.9129	NaN	25.9659	NaN	24.4218	NaN	25.8953	25.1176	25.4941	NaN	NaN	25.903
Diplodinium.flabellum.SAG1.g32790.t1	27.0002	26.9528	28.9148	29.2748	29.4084	27.4613	27.0095	25.8816	30.496	NaN	23.4506	NaN	NaN	NaN	NaN
Diplodinium.flabellum.SAG1.g33276.t1	27.1425	27.2615	NaN	26.7937	27.2813	NaN	26.9769	NaN	25.8388	NaN	NaN	NaN	NaN	NaN	NaN
Diplodinium.flabellum.SAG1.g33954.t1	26.618	25.6809	22.4416	24.3822	27.367	22.5799	25.0112	NaN	23.9603	NaN	NaN	NaN	NaN	NaN	NaN
Diplodinium.flabellum.SAG1.g35109.t1	27.5023	27.2866	NaN	23.6143	27.4427	24.36	26.9184	NaN	28.0066	NaN	NaN	NaN	NaN	NaN	NaN
Diplodinium.flabellum.SAG1.g36077.t1	34.8622	34.9403	34.9355	33.9933	34.9062	34.6956	34.7086	29.5902	33.9965	25.6936	27.2495	25.7524	27.824	25.2854	26.9996
Diplodinium.flabellum.SAG1.g3619.t1	NaN	25.5448	NaN	27.0279	25.4898	NaN	26.3054	NaN	24.2974	NaN	NaN	NaN	NaN	NaN	NaN
Diplodinium.flabellum.SAG1.g36254.t1	26.1195	25.9629	NaN	27.3899	26.4535	25.5661	26.8483	NaN	26.9484	NaN	NaN	NaN	NaN	NaN	NaN
Diplodinium.flabellum.SAG1.g3661.t1	25.4952	26.0064	NaN	26.7302	26.2786	NaN	26.7	NaN	20.9666	NaN	NaN	NaN	NaN	NaN	NaN
Diplodinium.flabellum.SAG1.g372.t1	25.2593	NaN	25.8003	NaN	25.7724	22.8941	24.2737	NaN	26.6034	NaN	NaN	NaN	NaN	NaN	NaN
Diplodinium.flabellum.SAG1.g37274.t1	27.5105	NaN	NaN	24.1774	26.6224	NaN	28.4116	NaN	NaN	NaN	NaN	NaN	NaN	NaN	NaN
Diplodinium.flabellum.SAG1.g38101.t1	26.1565	27.0912	NaN	28.5864	28.1186	27.4043	28.5583	NaN	NaN	NaN	NaN	NaN	NaN	NaN	NaN
Diplodinium.flabellum.SAG1.g38477.t1	28.0339	26.6767	26.4145	26.4722	27.3205	26.0274	26.321	NaN	27.841	NaN	NaN	NaN	NaN	NaN	NaN
Diplodinium.flabellum.SAG1.g39649.t1	24.576	NaN	NaN	26.3491	26.9873	NaN	27.4015	NaN	NaN	NaN	NaN	NaN	NaN	NaN	NaN
Diplodinium.flabellum.SAG1.g39991.t1	25.6855	26.0555	26.4011	26.8368	26.6329	NaN	26.857	NaN	26.2018	NaN	NaN	NaN	NaN	NaN	NaN
Diplodinium.flabellum.SAG1.g40252.t1	NaN	NaN	NaN	NaN	NaN	NaN	NaN	24.1676	NaN	26.1026	NaN	NaN	25.421	NaN	24.9451
Diplodinium.flabellum.SAG1.g40331.t1	30.6667	30.8919	30.79	30.7715	30.7309	30.6757	30.7216	NaN	30.6064	NaN	NaN	NaN	NaN	NaN	NaN
Diplodinium.flabellum.SAG1.g40800.t1	28.7785	26.773	25.1768	NaN	26.6501	26.0429	28.3697	NaN	26.3457	NaN	NaN	NaN	NaN	NaN	NaN
Diplodinium.flabellum.SAG1.g41856.t1	28.1494	26.959	27.6342	28.8087	28.7309	27.5179	28.4325	23.6864	29.2298	NaN	NaN	NaN	NaN	NaN	NaN
Diplodinium.flabellum.SAG1.g42349.t1	28.5143	28.9611	28.2008	27.9917	28.8732	27.873	29.1478	NaN	29.6797	NaN	NaN	NaN	NaN	NaN	NaN
Diplodinium.flabellum.SAG1.g42608.t1	32.0828	31.7765	31.9026	32.1859	32.8466	31.4568	32.5165	NaN	32.9258	NaN	NaN	NaN	NaN	NaN	NaN
Diplodinium.flabellum.SAG1.g43533.t1	31.9923	32.3227	32.6906	32.9674	32.7827	32.145	33.0414	26.8376	32.5717	NaN	25.9322	NaN	NaN	NaN	25.5128
Diplodinium.flabellum.SAG1.g43535.t1	NaN	NaN	26.5157	28.0031	26.7456	NaN	26.7873	NaN	26.0366	NaN	NaN	NaN	NaN	NaN	NaN
Diplodinium.flabellum.SAG1.g44311.t1	30.5972	NaN	NaN	28.4736	24.599	27.2352	NaN	NaN	NaN	NaN	NaN	NaN	NaN	NaN	NaN
Diplodinium.flabellum.SAG1.g4556.t1	29.7927	29.6784	30.2454	29.1005	30.0677	30.4651	30.3104	29.2838	31.4364	NaN	29.6075	25.3719	27.258	26.5244	26.1543
Diplodinium.flabellum.SAG1.g4923.t1	26.9764	27.3173	NaN	26.5371	28.256	NaN	27.2231	NaN	25.4973	NaN	NaN	NaN	NaN	NaN	NaN
Diplodinium.flabellum.SAG1.g5537.t1	25.7169	25.3635	NaN	NaN	25.0122	24.7992	NaN	NaN	24.1108	NaN	NaN	NaN	NaN	NaN	NaN
Diplodinium.flabellum.SAG1.g6159.t1	24.6488	24.2571	NaN	26.4661	24.8213	NaN	24.3216	NaN	NaN	NaN	NaN	NaN	NaN	NaN	NaN
Diplodinium.flabellum.SAG1.g7198.t1	28.6894	28.8346	27.8625	27.316	28.6181	27.6748	27.948	NaN	25.6771	NaN	NaN	NaN	NaN	NaN	NaN
Diplodinium.flabellum.SAG1.g782.t1	27.2349	NaN	NaN	19.7949	NaN	18.7347	20.318	NaN	NaN	NaN	NaN	NaN	NaN	NaN	NaN
Diplodinium.flabellum.SAG1.g8761.t1	25.8967	NaN	NaN	28.2018	24.8644	25.7732	27.126	NaN	NaN	NaN	NaN	NaN	NaN	NaN	NaN
Diplodinium.flabellum.SAG1.g9422.t1	25.9771	25.9423	26.432	NaN	27.2306	NaN	25.6047	NaN	28.1565	NaN	NaN	NaN	NaN	NaN	NaN
Diplodinium.flabellum.SAG1.g9854.t1	28.3885	28.2572	27.2877	27.7095	28.2569	26.8929	28.0914	NaN	26.3605	NaN	NaN	NaN	NaN	NaN	NaN
Diplodinium.flabellum.SAG1.g998.t1	23.8618	24.6505	NaN	NaN	27.0828	22.769	23.7964	NaN	21.6239	NaN	NaN	NaN	NaN	NaN	NaN
Enoploplastron.triloricatum.SAGT1.g10852.t1	25.3613	25.0828	24.8176	25.6016	26.063	NaN	NaN	NaN	26.9917	NaN	NaN	NaN	NaN	NaN	NaN
Enoploplastron.triloricatum.SAGT1.g11562.t1	27.6461	26.786	26.2787	27.0046	27.9709	26.3874	27.064	NaN	25.6428	NaN	NaN	NaN	NaN	NaN	NaN
Enoploplastron.triloricatum.SAGT1.g12771.t1	28.7015	29.019	29.6332	29.3801	29.4857	28.2885	29.1814	NaN	28.9664	NaN	NaN	NaN	NaN	NaN	NaN
Enoploplastron.triloricatum.SAGT1.g12773.t1	26.6565	27.1458	26.9977	27.0828	26.9464	26.6664	27.5093	NaN	NaN	NaN	NaN	NaN	NaN	NaN	NaN
Enoploplastron.triloricatum.SAGT1.g13701.t1	27.8408	26.0531	24.7042	NaN	24.2224	NaN	24.8328	NaN	NaN	NaN	NaN	NaN	NaN	NaN	NaN
Enoploplastron.triloricatum.SAGT1.g14317.t1	29.1571	29.5356	29.0344	29.572	29.4437	28.8242	29.2183	NaN	29.7886	NaN	NaN	NaN	NaN	NaN	NaN
Enoploplastron.triloricatum.SAGT1.g14376.t1	28.8618	28.3467	27.702	28.999	28.4267	26.8317	28.6368	NaN	27.4029	NaN	NaN	NaN	NaN	NaN	NaN
Enoploplastron.triloricatum.SAGT1.g17101.t1	24.9215	NaN	24.6888	26.5732	26.2068	24.9707	24.7615	NaN	23.4818	NaN	NaN	NaN	NaN	NaN	NaN
Enoploplastron.triloricatum.SAGT1.g17771.t1	27.9101	28.554	28.5179	28.8044	28.3895	27.6325	27.8184	NaN	29.0147	NaN	NaN	NaN	NaN	NaN	NaN
Enoploplastron.triloricatum.SAGT1.g17880.t1	26.0593	26.2769	25.9609	26.4503	26.701	NaN	25.9387	NaN	NaN	NaN	NaN	NaN	NaN	NaN	NaN
Enoploplastron.triloricatum.SAGT1.g19159.t1	21.8701	22.1492	24.4571	22.849	27.1862	25.8667	24.1218	NaN	24.263	NaN	NaN	NaN	NaN	NaN	NaN
Enoploplastron.triloricatum.SAGT1.g19588.t1	25.7276	24.4582	24.3398	24.989	25.495	24.3088	25.9932	NaN	25.6713	NaN	NaN	NaN	NaN	NaN	NaN
Enoploplastron.triloricatum.SAGT1.g19950.t1	31.8699	31.9012	31.6857	31.7852	31.8815	31.6525	32.003	29.7181	32.0815	NaN	28.6747	28.344	29.0904	NaN	28.8062
Enoploplastron.triloricatum.SAGT1.g20664.t1	26.4618	27.7278	26.9491	26.8752	26.9995	26.5986	26.6294	NaN	26.3907	NaN	NaN	NaN	NaN	NaN	NaN
Enoploplastron.triloricatum.SAGT1.g22950.t1	NaN	25.8194	26.9994	27.5144	26.8093	NaN	NaN	NaN	NaN	NaN	NaN	NaN	NaN	NaN	NaN
Enoploplastron.triloricatum.SAGT1.g23436.t1	28.2144	28.5134	28.4407	28.9669	22.2121	28.4496	28.6569	NaN	28.4594	NaN	NaN	NaN	NaN	NaN	NaN
Enoploplastron.triloricatum.SAGT1.g23591.t1	NaN	NaN	25.7936	NaN	25.4196	25.8757	25.039	NaN	27.8841	NaN	NaN	NaN	NaN	NaN	NaN
Enoploplastron.triloricatum.SAGT1.g23684.t1	24.8083	25.4829	26.2337	NaN	25.0691	24.2225	24.76	NaN	NaN	NaN	NaN	NaN	NaN	NaN	NaN
Enoploplastron.triloricatum.SAGT1.g24389.t1	29.4063	28.7319	29.2088	NaN	28.3019	28.8708	28.8377	26.7519	31.2632	NaN	NaN	NaN	NaN	NaN	NaN
Enoploplastron.triloricatum.SAGT1.g24434.t1	27.823	28.5234	27.3893	26.3666	28.099	26.4605	27.702	NaN	28.7872	NaN	NaN	NaN	NaN	NaN	NaN
Enoploplastron.triloricatum.SAGT1.g25041.t1	28.2707	27.3374	26.9569	27.0257	27.1822	26.7996	27.1914	NaN	NaN	NaN	NaN	NaN	NaN	NaN	NaN
Enoploplastron.triloricatum.SAGT1.g25638.t1	30.9006	31.0281	31.0265	30.161	31.3805	31.058	31.1275	NaN	31.3555	NaN	NaN	NaN	NaN	NaN	NaN
Enoploplastron.triloricatum.SAGT1.g25667.t1	25.9498	23.9751	23.8828	24.4994	NaN	NaN	23.5409	NaN	NaN	NaN	NaN	NaN	NaN	NaN	NaN
Enoploplastron.triloricatum.SAGT1.g25793.t1	28.637	29.7332	29.7944	31.0182	30.462	29.3104	30.5219	NaN	30.1165	NaN	NaN	NaN	NaN	NaN	NaN
Enoploplastron.triloricatum.SAGT1.g26694.t1	22.9564	25.8319	24.7917	NaN	NaN	24.4337	NaN	NaN	23.8461	NaN	NaN	NaN	NaN	NaN	NaN
Enoploplastron.triloricatum.SAGT1.g26915.t1	33.7232	34.1143	34.2241	34.6033	34.3615	34.3778	34.3207	31.5163	33.8382	28.7234	30.2678	28.4251	29.4626	28.3254	29.3481
Enoploplastron.triloricatum.SAGT1.g28082.t1	24.6298	24.1289	23.9487	24.6688	23.477	23.325	NaN	NaN	23.3072	NaN	NaN	NaN	NaN	NaN	NaN
Enoploplastron.triloricatum.SAGT1.g289.t1	NaN	23.8412	NaN	23.8115	25.708	NaN	23.4494	NaN	NaN	NaN	NaN	NaN	NaN	NaN	NaN
Enoploplastron.triloricatum.SAGT1.g29045.t1	29.8637	29.9092	29.3017	29.459	29.5693	28.9353	29.4537	25.7202	28.5848	NaN	NaN	NaN	27.3076	NaN	NaN
Enoploplastron.triloricatum.SAGT1.g29066.t1	20.6468	23.4241	23.0414	23.3693	23.2212	23.0708	26.1569	NaN	NaN	NaN	NaN	NaN	NaN	NaN	NaN
Enoploplastron.triloricatum.SAGT1.g30440.t1	23.9035	NaN	23.055	NaN	23.4191	NaN	22.8921	NaN	NaN	NaN	NaN	NaN	NaN	NaN	NaN
Enoploplastron.triloricatum.SAGT1.g30481.t1	19.7468	23.1062	21.9932	22.385	22.523	NaN	NaN	NaN	NaN	NaN	NaN	NaN	NaN	NaN	NaN
Enoploplastron.triloricatum.SAGT1.g31315.t1	26.1136	NaN	NaN	27.0332	26.1809	24.9275	NaN	NaN	24.6065	NaN	NaN	NaN	NaN	NaN	NaN
Enoploplastron.triloricatum.SAGT1.g31444.t1	27.4043	26.744	26.5031	26.1315	27.2252	26.6605	27.2423	NaN	25.2545	NaN	NaN	NaN	NaN	NaN	NaN
Enoploplastron.triloricatum.SAGT1.g32575.t1	26.0666	26.4761	27.135	27.7524	26.204	26.19	24.85	NaN	NaN	NaN	NaN	NaN	NaN	NaN	NaN
Enoploplastron.triloricatum.SAGT1.g33421.t1	32.2768	32.1081	31.9469	32.2569	32.2801	31.5795	32.0014	29.9488	32.4614	NaN	29.6135	25.68	27.4735	26.5292	26.346
Enoploplastron.triloricatum.SAGT1.g33592.t1	25.7947	25.5632	25.2557	NaN	25.6486	NaN	NaN	NaN	26.7984	NaN	NaN	NaN	NaN	NaN	NaN
Enoploplastron.triloricatum.SAGT1.g33714.t1	21.3573	20.1618	22.1041	22.7666	23.0814	NaN	NaN	NaN	NaN	NaN	NaN	NaN	NaN	NaN	NaN
Enoploplastron.triloricatum.SAGT1.g36179.t1	NaN	NaN	26.2484	26.0465	26.5069	19.6444	20.8105	NaN	22.9649	NaN	NaN	NaN	NaN	NaN	NaN
Enoploplastron.triloricatum.SAGT1.g38582.t1	27.0621	25.6606	NaN	25.7857	25.324	NaN	NaN	NaN	NaN	NaN	NaN	NaN	NaN	NaN	NaN
Enoploplastron.triloricatum.SAGT1.g3864.t1	24.9854	22.9092	NaN	24.3636	25	NaN	NaN	NaN	24.7869	NaN	NaN	NaN	NaN	NaN	NaN
Enoploplastron.triloricatum.SAGT1.g38798.t1	22.3929	NaN	21.5488	21.9908	21.8092	23.9827	23.731	NaN	24.902	NaN	NaN	NaN	NaN	NaN	NaN
Enoploplastron.triloricatum.SAGT1.g3914.t1	26.8657	26.9694	26.8789	26.6749	27.3074	NaN	27.3473	NaN	26.0157	NaN	NaN	NaN	NaN	NaN	NaN
Enoploplastron.triloricatum.SAGT1.g39626.t1	26.0629	26.6238	27.0863	26.5707	26.942	27.6809	24.8915	NaN	28.5063	NaN	NaN	NaN	NaN	NaN	NaN
Enoploplastron.triloricatum.SAGT1.g40815.t1	21.3501	27.5127	27.9933	28.7753	27.638	27.6077	26.1636	NaN	28.5919	NaN	NaN	NaN	NaN	NaN	NaN
Enoploplastron.triloricatum.SAGT1.g42082.t1	27.4241	26.6597	27.6519	28.3468	28.6251	28.0602	27.9467	NaN	25.4725	NaN	NaN	NaN	NaN	NaN	NaN
Enoploplastron.triloricatum.SAGT1.g42544.t1	24.4743	24.9967	24.5361	25.7716	24.8738	24.1455	NaN	NaN	NaN	NaN	NaN	NaN	NaN	NaN	NaN
Enoploplastron.triloricatum.SAGT1.g42701.t1	26.2182	26.684	25.9232	27.0276	NaN	NaN	26.4843	NaN	28.0387	NaN	NaN	NaN	NaN	NaN	NaN
Enoploplastron.triloricatum.SAGT1.g45799.t1	NaN	NaN	NaN	23.8241	22.8135	24.6026	25.5391	NaN	25.8102	NaN	NaN	NaN	NaN	NaN	NaN
Enoploplastron.triloricatum.SAGT1.g4642.t1	25.3958	NaN	24.2914	25.7574	22.1543	24.9774	NaN	NaN	23.6941	NaN	NaN	NaN	NaN	NaN	NaN
Enoploplastron.triloricatum.SAGT1.g46455.t1	27.0478	NaN	26.5097	26.2986	26.6326	26.107	23.3131	NaN	27.6516	NaN	NaN	NaN	NaN	NaN	NaN
Enoploplastron.triloricatum.SAGT1.g47598.t1	26.0568	27.3198	26.4755	27.4189	27.2527	25.8073	26.9504	NaN	26.2645	NaN	NaN	NaN	NaN	NaN	NaN
Enoploplastron.triloricatum.SAGT1.g48408.t1	NaN	NaN	27.6409	NaN	NaN	27.4813	NaN	23.9081	28.1106	NaN	21.1693	NaN	21.2789	NaN	NaN
Enoploplastron.triloricatum.SAGT1.g49044.t1	24.0378	25.2384	25.1545	24.7076	25.5292	24.1794	24.973	NaN	25.6434	NaN	NaN	NaN	NaN	NaN	NaN
Enoploplastron.triloricatum.SAGT1.g49428.t1	28.5098	28.5115	29.1945	28.2766	29.6276	28.3797	28.7385	NaN	30.1192	NaN	NaN	NaN	NaN	NaN	NaN
Enoploplastron.triloricatum.SAGT1.g50487.t1	NaN	26.8578	28.1831	27.1545	28.3248	NaN	NaN	NaN	27.8938	NaN	NaN	NaN	NaN	NaN	NaN
Enoploplastron.triloricatum.SAGT1.g52736.t1	28.4001	28.1638	27.863	25.5501	28.5791	28.0558	28.0865	NaN	28.3588	NaN	NaN	NaN	NaN	NaN	NaN
Enoploplastron.triloricatum.SAGT1.g53434.t1	26.0348	NaN	NaN	24.5272	28.8038	28.8001	28.0517	27.6086	27.0885	NaN	27.4077	NaN	25.0671	25.0401	23.3313
Enoploplastron.triloricatum.SAGT1.g54569.t1	27.7054	27.6384	26.7423	NaN	27.1443	26.1507	27.0115	NaN	26.6573	NaN	NaN	NaN	NaN	NaN	NaN
Enoploplastron.triloricatum.SAGT1.g55966.t1	NaN	NaN	28.2803	28.2245	27.6405	28.7213	26.9359	27.4364	29.4265	25.353	26.1982	26.1886	NaN	NaN	26.7021
Enoploplastron.triloricatum.SAGT1.g56343.t1	31.0875	29.7519	29.9486	29.7393	31.0888	29.1028	31.3042	24.567	29.429	NaN	NaN	NaN	NaN	NaN	NaN
Enoploplastron.triloricatum.SAGT1.g62385.t1	24.4791	24.4289	23.8052	23.7012	23.8577	23.8896	24.2482	NaN	NaN	NaN	NaN	NaN	NaN	NaN	NaN
Enoploplastron.triloricatum.SAGT1.g62649.t1	24.495	21.9622	NaN	NaN	23.19	23.3182	22.4924	NaN	NaN	NaN	NaN	NaN	NaN	NaN	NaN
Enoploplastron.triloricatum.SAGT1.g62948.t1	26.9979	27.3159	NaN	NaN	25.9606	27.8007	NaN	NaN	25.8024	NaN	26.4563	NaN	NaN	NaN	NaN
Enoploplastron.triloricatum.SAGT1.g63010.t1	26.0564	26.6933	26.3859	26.7987	25.8688	NaN	26.527	NaN	NaN	NaN	NaN	NaN	NaN	NaN	NaN
Enoploplastron.triloricatum.SAGT1.g63372.t1	30.645	30.2532	29.8409	30.2142	29.803	28.2752	29.8984	NaN	29.911	NaN	NaN	24.5341	NaN	NaN	NaN
Enoploplastron.triloricatum.SAGT1.g6468.t1	26.7987	26.866	NaN	NaN	25.7356	26.0545	25.9605	NaN	NaN	NaN	NaN	NaN	NaN	NaN	NaN
Enoploplastron.triloricatum.SAGT1.g65870.t1	25.6674	25.6261	NaN	24.2892	26.201	NaN	NaN	NaN	NaN	NaN	NaN	NaN	NaN	NaN	NaN
Enoploplastron.triloricatum.SAGT1.g66914.t1	19.0996	19.6023	19.6101	21.2229	22.3496	19.7821	22.8286	NaN	NaN	NaN	NaN	NaN	NaN	NaN	NaN
Enoploplastron.triloricatum.SAGT1.g69558.t1	NaN	NaN	NaN	NaN	NaN	NaN	NaN	22.817	NaN	24.4185	NaN	23.4907	22.675	22.6252	22.2201
Enoploplastron.triloricatum.SAGT1.g70307.t1	28.4149	28.9004	29.5772	30.0482	28.7628	28.1202	28.8024	NaN	28.0144	NaN	NaN	NaN	NaN	NaN	NaN
Enoploplastron.triloricatum.SAGT1.g72718.t1	31.9943	31.6987	32.3572	32.2351	32.5142	31.9974	31.1303	28.787	30.1705	23.7306	24.8631	25.4635	26.9101	NaN	24.9919
Enoploplastron.triloricatum.SAGT1.g75536.t1	26.0253	NaN	NaN	27.0914	25.8255	25.0819	26.4695	NaN	NaN	NaN	NaN	NaN	NaN	NaN	NaN
Enoploplastron.triloricatum.SAGT1.g7606.t1	25.8249	27.5717	27.7635	27.2775	27.9011	26.6409	27.2309	NaN	27.4325	NaN	NaN	NaN	NaN	NaN	NaN
Enoploplastron.triloricatum.SAGT1.g773.t1	27.7127	27.3682	25.6245	27.1077	26.9566	24.3225	27.0547	NaN	22.5097	NaN	NaN	NaN	NaN	NaN	NaN
Enoploplastron.triloricatum.SAGT1.g83.t1	22.8621	22.8893	22.6933	NaN	23.2309	NaN	20.9757	NaN	NaN	NaN	NaN	NaN	NaN	NaN	NaN
Entodinium.bursa.SAG3.g10029.t1	29.2164	27.0355	29.0424	29.75	29.0801	28.1492	28.6757	NaN	25.0573	NaN	NaN	NaN	NaN	NaN	NaN
Entodinium.bursa.SAG3.g10353.t1	27.9829	NaN	NaN	27.0243	27.4396	27.8337	28.3765	NaN	27.403	NaN	NaN	NaN	NaN	NaN	NaN
Entodinium.bursa.SAG3.g1043.t1	29.6558	28.8963	29.5214	28.6224	29.3313	28.8969	28.9399	NaN	28.4693	NaN	NaN	NaN	NaN	NaN	NaN
Entodinium.bursa.SAG3.g10755.t1	27.7114	NaN	NaN	NaN	25.8412	26.0224	27.1023	NaN	NaN	NaN	NaN	NaN	NaN	NaN	NaN
Entodinium.bursa.SAG3.g11102.t1	25.0999	26.1253	NaN	27.0644	26.2573	NaN	25.6003	NaN	NaN	NaN	NaN	NaN	NaN	NaN	NaN
Entodinium.bursa.SAG3.g1113.t1	27.379	26.3267	24.2135	27.1926	26.2692	23.2467	24.5905	NaN	NaN	NaN	NaN	NaN	NaN	NaN	NaN
Entodinium.bursa.SAG3.g11199.t1	27.2812	27.209	NaN	28.3112	27.7088	27.3917	26.8934	NaN	27.8815	NaN	NaN	NaN	NaN	NaN	NaN
Entodinium.bursa.SAG3.g11280.t1	30.7989	30.6938	30.7876	30.3299	30.8741	30.1793	30.6022	25.8454	30.4779	NaN	24.93	NaN	NaN	NaN	NaN
Entodinium.bursa.SAG3.g11284.t1	29.8596	30.2614	29.9088	30.1725	30.1979	29.0046	30.336	26.8724	30.7431	26.7425	26.834	27.2967	27.4136	26.5482	26.3884
Entodinium.bursa.SAG3.g11399.t1	30.0506	30.0966	30.4921	30.1119	30.4907	30.2336	30.6762	27.2619	30.9596	NaN	25.2835	NaN	23.5503	NaN	NaN
Entodinium.bursa.SAG3.g11409.t1	26.9792	26.9051	27.051	28.3856	27.5651	26.1637	27.7827	NaN	NaN	NaN	NaN	NaN	NaN	NaN	NaN
Entodinium.bursa.SAG3.g11478.t1	29.2668	28.9853	28.9877	29.591	29.2298	28.3892	29.4198	25.4711	28.6493	NaN	NaN	NaN	NaN	NaN	NaN
Entodinium.bursa.SAG3.g11686.t1	22.3353	NaN	NaN	NaN	22.8894	22.7966	23.1949	NaN	NaN	NaN	NaN	NaN	NaN	NaN	NaN
Entodinium.bursa.SAG3.g11732.t1	30.98	30.9987	30.5719	30.5454	30.8041	30.2539	30.9303	28.5755	31.1742	25.5466	27.6079	26.5205	27.1232	25.7109	26.3207
Entodinium.bursa.SAG3.g11743.t1	26.2278	26.007	26.6078	25.7909	25.8909	25.9822	24.8526	23.7	24.0728	NaN	23.5087	NaN	23.2419	NaN	NaN
Entodinium.bursa.SAG3.g11897.t1	30.399	29.9146	30.541	30.4514	29.7459	28.7073	30.5143	25.9905	29.4487	NaN	NaN	NaN	NaN	NaN	NaN
Entodinium.bursa.SAG3.g12012.t1	24.2443	NaN	23.7864	NaN	23.897	NaN	24.1688	NaN	NaN	NaN	NaN	NaN	NaN	NaN	NaN
Entodinium.bursa.SAG3.g12053.t1	25.8285	25.8371	25.8792	26.3323	25.8604	NaN	26.248	NaN	NaN	NaN	NaN	NaN	NaN	NaN	NaN
Entodinium.bursa.SAG3.g12278.t1	24.3834	NaN	NaN	24.0645	25.6643	NaN	25.1475	NaN	NaN	NaN	NaN	NaN	NaN	NaN	NaN
Entodinium.bursa.SAG3.g12324.t1	23.3516	NaN	23.065	24.3197	24.5178	NaN	21.7848	NaN	24.1674	NaN	NaN	NaN	NaN	NaN	NaN
Entodinium.bursa.SAG3.g12464.t1	28.9764	28.6676	28.1104	28.6122	29.2948	27.3182	29.3646	NaN	NaN	NaN	NaN	NaN	NaN	NaN	NaN
Entodinium.bursa.SAG3.g12618.t1	30.7709	30.3992	30.563	31.3188	31.0283	30.4258	30.7961	25.5399	30.9659	NaN	NaN	NaN	NaN	NaN	NaN
Entodinium.bursa.SAG3.g12692.t1	29.4023	30.6392	32.3243	31.3616	30.8444	30.9508	31.7574	NaN	30.9485	26.9054	NaN	26.8422	NaN	NaN	NaN
Entodinium.bursa.SAG3.g13390.t1	NaN	28.4601	29.3751	28.0618	28.209	26.5228	29.0175	NaN	28.9816	NaN	29.201	26.5239	NaN	NaN	NaN
Entodinium.bursa.SAG3.g1353.t1	NaN	NaN	25.2701	27.164	25.9803	NaN	26.4416	NaN	NaN	NaN	NaN	NaN	NaN	NaN	NaN
Entodinium.bursa.SAG3.g1469.t1	26.7101	26.6177	25.944	26.5719	26.3965	NaN	26.6135	NaN	19.7898	NaN	NaN	NaN	NaN	NaN	NaN
Entodinium.bursa.SAG3.g15539.t1	25.4398	25.2231	26.5333	26.0779	26.1689	25.2466	26.5972	NaN	22.8023	NaN	NaN	NaN	NaN	NaN	NaN
Entodinium.bursa.SAG3.g16360.t1	25.5471	23.2272	26.0842	26.2794	26.3564	25.3466	26.5998	NaN	26.5049	NaN	NaN	NaN	NaN	NaN	NaN
Entodinium.bursa.SAG3.g16740.t1	29.6014	29.9436	29.4995	30.1128	29.7948	28.6889	30.0352	NaN	26.5783	NaN	NaN	NaN	NaN	NaN	NaN
Entodinium.bursa.SAG3.g17598.t1	29.5477	29.8377	27.2572	28.8978	30.2675	28.7303	29.2139	25.2897	29.758	NaN	NaN	NaN	NaN	NaN	NaN
Entodinium.bursa.SAG3.g18244.t1	27.6595	27.364	27.0079	27.2619	NaN	26.6717	27.258	26.8842	27.5734	NaN	NaN	NaN	NaN	NaN	NaN
Entodinium.bursa.SAG3.g18260.t1	NaN	NaN	NaN	27.0054	26.6328	26.2285	26.0892	NaN	NaN	NaN	NaN	NaN	NaN	NaN	NaN
Entodinium.bursa.SAG3.g19336.t1	NaN	NaN	25.3527	24.8671	25.0857	24.4498	24.9231	NaN	NaN	NaN	NaN	NaN	NaN	NaN	NaN
Entodinium.bursa.SAG3.g19407.t1	23.3357	25.5114	26.0026	26.0746	23.0169	25.1724	26.7198	NaN	22.9657	NaN	NaN	NaN	NaN	NaN	NaN
Entodinium.bursa.SAG3.g19493.t1	28.9728	28.8348	29.0961	29.1131	29.1347	26.9675	28.9801	NaN	27.2142	NaN	NaN	NaN	NaN	NaN	NaN
Entodinium.bursa.SAG3.g19550.t1	NaN	24.2023	23.6508	26.5734	25.6994	25.864	NaN	21.7335	NaN	NaN	NaN	NaN	NaN	NaN	NaN
Entodinium.bursa.SAG3.g19778.t1	25.6996	25.4602	26.2047	NaN	25.8699	NaN	NaN	NaN	NaN	NaN	NaN	NaN	NaN	NaN	NaN
Entodinium.bursa.SAG3.g21397.t1	26.8596	26.8983	28.4863	27.6845	28.5371	27.6604	28.2725	NaN	27.2525	NaN	20.6214	NaN	NaN	NaN	NaN
Entodinium.bursa.SAG3.g21556.t1	25.2193	25.2536	23.5297	NaN	NaN	NaN	23.1172	NaN	24.8264	NaN	NaN	NaN	NaN	NaN	NaN
Entodinium.bursa.SAG3.g21641.t1	25.496	25.4761	NaN	26.2745	26.9656	25.5148	25.0459	25.5242	26.21	NaN	NaN	NaN	NaN	NaN	NaN
Entodinium.bursa.SAG3.g21777.t1	24.2091	24.6766	25.9725	NaN	24.6463	23.4409	24.2789	NaN	25.3132	NaN	NaN	NaN	NaN	NaN	NaN
Entodinium.bursa.SAG3.g22172.t1	NaN	NaN	25.1551	28.0383	27.7328	NaN	27.3142	NaN	27.9713	NaN	NaN	NaN	NaN	NaN	NaN
Entodinium.bursa.SAG3.g2299.t1	NaN	NaN	26.0319	25.4539	25.2584	25.2124	25.7591	NaN	25.0061	NaN	NaN	NaN	NaN	NaN	NaN
Entodinium.bursa.SAG3.g24027.t1	28.967	28.8628	29.8657	30.7268	30.4171	29.7562	30.3932	25.9201	31.1304	NaN	25.5167	NaN	NaN	NaN	NaN
Entodinium.bursa.SAG3.g24193.t1	31.3421	31.1273	30.798	30.8174	30.3514	30.0906	30.4409	25.0593	30.2091	NaN	24.8146	NaN	NaN	NaN	NaN
Entodinium.bursa.SAG3.g2420.t1	NaN	27.087	26.9836	28.0643	26.9294	26.4611	26.8959	NaN	28.6157	NaN	NaN	NaN	NaN	NaN	NaN
Entodinium.bursa.SAG3.g24320.t1	25.8154	23.1375	NaN	NaN	22.7544	21.1865	24.2764	NaN	NaN	NaN	NaN	NaN	NaN	NaN	NaN
Entodinium.bursa.SAG3.g24601.t1	30.6621	30.7064	30.9451	29.7609	31.0867	30.3925	30.862	24.8108	29.8096	NaN	NaN	NaN	NaN	NaN	NaN
Entodinium.bursa.SAG3.g24761.t1	24.8834	25.0878	NaN	NaN	25.876	NaN	26.0332	NaN	NaN	NaN	NaN	NaN	NaN	NaN	NaN
Entodinium.bursa.SAG3.g24842.t1	27.5566	27.4478	NaN	27.69	27.3246	27.0285	27.5186	NaN	28.883	NaN	NaN	NaN	NaN	NaN	NaN
Entodinium.bursa.SAG3.g25234.t1	27.2984	27.6087	27.7894	28.554	27.8105	26.5328	28.4741	NaN	NaN	NaN	NaN	NaN	NaN	NaN	NaN
Entodinium.bursa.SAG3.g25391.t1	25.4672	NaN	25.5686	25.7525	25.6026	24.8975	25.2078	NaN	22.9431	NaN	NaN	NaN	NaN	NaN	NaN
Entodinium.bursa.SAG3.g26180.t1	NaN	26.8118	27.4583	27.1226	27.0348	26.0731	28.3755	NaN	NaN	NaN	NaN	NaN	NaN	NaN	NaN
Entodinium.bursa.SAG3.g26218.t1	NaN	26.0965	NaN	27.952	26.021	NaN	27.0212	NaN	26.1631	NaN	NaN	NaN	NaN	NaN	NaN
Entodinium.bursa.SAG3.g26416.t1	26.1899	26.6457	27.7188	26.2293	26.6769	26.0641	27.1843	NaN	28.0531	NaN	NaN	NaN	NaN	NaN	NaN
Entodinium.bursa.SAG3.g26597.t1	23.5346	NaN	23.6862	23.4053	23.1222	NaN	26.5293	NaN	NaN	NaN	NaN	NaN	NaN	NaN	NaN
Entodinium.bursa.SAG3.g2904.t1	26.3134	NaN	NaN	NaN	22.9178	22.7043	25.9975	NaN	NaN	NaN	NaN	NaN	NaN	NaN	NaN
Entodinium.bursa.SAG3.g29820.t1	25.3865	NaN	26.249	NaN	26.6392	26.22	26.7675	NaN	24.4821	NaN	NaN	NaN	NaN	NaN	NaN
Entodinium.bursa.SAG3.g31331.t1	25.2501	NaN	25.5991	25.8192	26.2089	NaN	NaN	NaN	NaN	NaN	NaN	NaN	NaN	NaN	NaN
Entodinium.bursa.SAG3.g31429.t1	27.1813	25.7314	27.8845	25.8119	27.644	NaN	27.4387	NaN	27.8777	NaN	NaN	NaN	NaN	NaN	NaN
Entodinium.bursa.SAG3.g31463.t1	37.4663	37.6936	37.5555	37.6712	37.8084	37.7405	37.6149	36.472	38.2094	32.0736	35.1223	32.0015	33.6618	32.6542	33.1797
Entodinium.bursa.SAG3.g32241.t1	26.267	24.1467	26.4891	25.4111	25.0165	24.7674	27.0579	NaN	26.7475	NaN	NaN	NaN	NaN	NaN	NaN
Entodinium.bursa.SAG3.g35317.t1	25.6087	25.7415	NaN	28.1577	26.2948	NaN	27.4437	NaN	26.9948	NaN	NaN	NaN	NaN	NaN	NaN
Entodinium.bursa.SAG3.g35323.t1	30.5318	30.5404	30.7737	31.0732	30.6596	29.0804	30.6037	25.1433	28.9119	NaN	25.0544	NaN	NaN	NaN	NaN
Entodinium.bursa.SAG3.g3652.t1	25.9708	25.3161	24.1479	NaN	24.7163	NaN	NaN	NaN	NaN	NaN	NaN	NaN	NaN	NaN	NaN
Entodinium.bursa.SAG3.g38820.t1	28.8194	28.1258	27.4822	27.993	27.416	NaN	NaN	NaN	24.7833	NaN	NaN	NaN	NaN	NaN	NaN
Entodinium.bursa.SAG3.g39494.t1	24.3147	26.3134	26.0152	27.6517	27.1733	26.5667	26.1531	NaN	26.8572	NaN	NaN	NaN	NaN	NaN	NaN
Entodinium.bursa.SAG3.g4079.t1	25.2027	24.5873	NaN	22.9816	24.4789	22.8152	24.6459	NaN	NaN	NaN	NaN	NaN	NaN	NaN	NaN
Entodinium.bursa.SAG3.g4131.t1	21.4976	22.7958	NaN	25.9241	25.7895	25.4497	NaN	NaN	24.5052	NaN	NaN	NaN	NaN	NaN	NaN
Entodinium.bursa.SAG3.g4161.t1	NaN	25.4399	25.5286	27.2862	NaN	25.2238	NaN	NaN	27.9588	NaN	NaN	NaN	NaN	NaN	NaN
Entodinium.bursa.SAG3.g486.t1	29.5539	29.9496	29.6835	29.7217	29.6238	29.0284	30.0266	NaN	29.1564	NaN	NaN	NaN	NaN	NaN	NaN
Entodinium.bursa.SAG3.g5518.t1	NaN	NaN	25.4333	26.9219	25.4683	24.4681	26.0896	NaN	NaN	NaN	NaN	NaN	NaN	NaN	NaN
Entodinium.bursa.SAG3.g6075.t1	26.0604	25.8753	NaN	27.2788	26.9282	24.9428	26.3455	NaN	25.5316	NaN	NaN	NaN	NaN	NaN	NaN
Entodinium.bursa.SAG3.g615.t1	26.5858	25.6066	25.8558	26.5317	26.6112	26.6856	26.6245	NaN	21.9706	NaN	NaN	NaN	NaN	NaN	NaN
Entodinium.bursa.SAG3.g67.t1	27.3839	NaN	26.3289	27.4121	26.2741	25.277	27.0902	NaN	NaN	NaN	NaN	NaN	NaN	NaN	NaN
Entodinium.bursa.SAG3.g7216.t1	30.8458	30.2557	30.3777	30.1703	32.0329	31.7034	32.308	25.833	30.2694	NaN	23.4543	NaN	NaN	NaN	NaN
Entodinium.bursa.SAG3.g7395.t1	26.3911	NaN	26.9459	26.9555	26.7314	25.8142	26.4938	NaN	27.0483	NaN	NaN	NaN	NaN	NaN	NaN
Entodinium.bursa.SAG3.g7396.t1	26.9142	25.7116	25.2868	24.7733	25.7261	NaN	24.753	NaN	NaN	NaN	NaN	NaN	NaN	NaN	NaN
Entodinium.bursa.SAG3.g7433.t1	25.8164	26.4116	25.338	NaN	25.954	NaN	25.7126	NaN	27.661	NaN	NaN	NaN	NaN	NaN	NaN
Entodinium.bursa.SAG3.g7473.t1	29.109	28.7762	25.4234	28.8374	28.2363	27.9141	28.661	NaN	28.2177	NaN	NaN	NaN	NaN	NaN	NaN
Entodinium.bursa.SAG3.g7513.t1	34.9524	34.5667	34.6866	34.4181	34.6777	34.3831	34.7691	31.4554	35.5728	28.4589	29.4846	28.5242	29.9357	27.6322	29.2059
Entodinium.bursa.SAG3.g7656.t1	NaN	27.8417	28.311	26.1889	26.3233	25.7183	26.2952	24.1515	27.2763	NaN	NaN	NaN	NaN	NaN	NaN
Entodinium.bursa.SAG3.g7906.t1	28.1003	28.318	27.9109	28.2927	28.1484	25.7079	NaN	NaN	27.8075	NaN	NaN	NaN	NaN	NaN	NaN
Entodinium.bursa.SAG3.g7960.t1	27.5511	27.8984	27.5514	28.0832	27.2003	27.1944	27.9177	NaN	27.2409	NaN	NaN	NaN	NaN	NaN	NaN
Entodinium.bursa.SAG3.g8258.t1	27.2575	28.0237	27.9696	28.9029	28.4943	26.5082	28.9613	NaN	25.7069	NaN	NaN	NaN	NaN	NaN	NaN
Entodinium.bursa.SAG3.g8291.t1	25.707	26.455	26.2038	25.0423	27.0424	25.7655	24.7368	22.1487	23.6694	NaN	NaN	NaN	NaN	NaN	NaN
Entodinium.bursa.SAG3.g8353.t1	26.7648	25.4293	27.0072	25.9737	27.0399	26.3463	25.3797	NaN	26.9163	NaN	NaN	NaN	NaN	NaN	NaN
Entodinium.bursa.SAG3.g8434.t1	27.1241	27.458	25.5815	25.5293	26.3412	NaN	NaN	NaN	NaN	NaN	NaN	NaN	NaN	NaN	NaN
Entodinium.bursa.SAG3.g8494.t1	26.7761	26.8785	26.1996	27.2588	26.3322	25.0356	25.3118	NaN	23.6699	NaN	NaN	NaN	NaN	NaN	NaN
Entodinium.bursa.SAG3.g8760.t1	24.1347	NaN	NaN	24.288	23.8683	23.1397	23.8817	NaN	NaN	NaN	NaN	NaN	NaN	NaN	NaN
Entodinium.bursa.SAG3.g971.t1	NaN	NaN	24.6676	24.6949	25.3492	24.4469	25.347	NaN	NaN	NaN	NaN	NaN	NaN	NaN	NaN
Entodinium.longinucleatum.SAG4.g10352.t1	26.8867	26.6441	26.8331	NaN	26.1349	25.6517	26.5421	NaN	25.6429	NaN	NaN	NaN	NaN	NaN	NaN
Entodinium.longinucleatum.SAG4.g11116.t1	33.3643	33.1913	33.1772	33.3597	33.2276	32.8672	33.5359	28.5196	33.1857	NaN	27.5158	NaN	NaN	25.6181	NaN
Entodinium.longinucleatum.SAG4.g11391.t1	26.0992	26.4004	25.9229	27.6871	24.2149	24.871	25.304	NaN	25.4245	NaN	NaN	NaN	NaN	NaN	NaN
Entodinium.longinucleatum.SAG4.g11493.t1	26.9881	26.5586	NaN	23.8329	NaN	NaN	24.4865	NaN	25.7167	NaN	NaN	NaN	NaN	NaN	NaN
Entodinium.longinucleatum.SAG4.g11522.t1	29.1154	28.8022	28.2782	28.536	28.9621	27.3779	28.8716	NaN	26.4501	NaN	NaN	NaN	NaN	NaN	NaN
Entodinium.longinucleatum.SAG4.g11778.t1	22.9376	NaN	22.7487	24.3766	24.8522	24.0565	25.665	NaN	NaN	NaN	NaN	NaN	NaN	NaN	NaN
Entodinium.longinucleatum.SAG4.g11822.t1	28.2452	28.0627	26.9041	26.063	27.9562	NaN	26.4129	NaN	28.9709	NaN	NaN	NaN	NaN	NaN	NaN
Entodinium.longinucleatum.SAG4.g12998.t1	32.6748	32.2771	32.5998	32.6337	32.8681	32.3522	32.7539	26.823	32.2473	24.1711	25.035	NaN	24.1457	NaN	23.3793
Entodinium.longinucleatum.SAG4.g1313.t1	25.4225	25.0352	23.9535	NaN	24.6524	23.5083	24.4854	NaN	23.2236	NaN	NaN	NaN	NaN	NaN	NaN
Entodinium.longinucleatum.SAG4.g14022.t1	26.2168	27.1764	27.5828	27.201	27.7234	27.5386	27.8612	NaN	27.2699	NaN	NaN	NaN	NaN	NaN	NaN
Entodinium.longinucleatum.SAG4.g14179.t1	25.4045	23.791	NaN	24.761	24.3943	NaN	24.3731	NaN	23.2346	NaN	NaN	NaN	NaN	NaN	NaN
Entodinium.longinucleatum.SAG4.g15754.t1	27.4447	27.7177	25.2053	28.0904	NaN	26.6559	27.1788	NaN	26.5956	NaN	NaN	NaN	NaN	NaN	NaN
Entodinium.longinucleatum.SAG4.g1578.t1	22.8203	23.5812	23.2374	24.1792	24.3485	22.9577	23.9032	NaN	NaN	NaN	NaN	NaN	NaN	NaN	NaN
Entodinium.longinucleatum.SAG4.g16127.t1	26.2401	NaN	22.6319	23.9786	25.1018	NaN	24.2842	NaN	NaN	NaN	NaN	NaN	NaN	NaN	NaN
Entodinium.longinucleatum.SAG4.g16789.t1	25.8759	26.1699	25.5908	NaN	NaN	24.8339	NaN	NaN	NaN	NaN	NaN	NaN	NaN	NaN	NaN
Entodinium.longinucleatum.SAG4.g17295.t1	NaN	25.2468	NaN	26.2349	25.4665	24.4436	NaN	NaN	24.589	NaN	NaN	NaN	NaN	NaN	NaN
Entodinium.longinucleatum.SAG4.g1752.t1	24.5281	25.5207	26.0387	27.4182	25.5447	24.9417	25.5147	NaN	26.6014	NaN	NaN	NaN	NaN	NaN	NaN
Entodinium.longinucleatum.SAG4.g17551.t1	29.65	29.6565	28.1795	29.1986	29.211	27.7746	29.212	NaN	30.0372	NaN	NaN	NaN	NaN	NaN	NaN
Entodinium.longinucleatum.SAG4.g18343.t1	33.1195	32.9447	32.6999	32.3194	32.6611	32.2079	33.0137	27.1109	31.873	24.5584	NaN	NaN	NaN	NaN	25.7796
Entodinium.longinucleatum.SAG4.g1854.t1	27.4449	25.435	23.5464	24.1586	25.7467	24.9583	22.925	NaN	NaN	NaN	NaN	NaN	NaN	NaN	NaN
Entodinium.longinucleatum.SAG4.g1887.t1	27.0961	28.2673	27.1537	28.7145	28.4148	27.966	27.7979	NaN	27.6638	NaN	26.0047	NaN	NaN	NaN	NaN
Entodinium.longinucleatum.SAG4.g19182.t1	29.4443	29.2678	29.2074	29.4429	28.0216	28.9957	28.332	NaN	29.7944	NaN	NaN	NaN	NaN	NaN	NaN
Entodinium.longinucleatum.SAG4.g19332.t1	26.9882	26.4162	NaN	NaN	26.0101	25.3358	26.9374	NaN	NaN	NaN	NaN	NaN	NaN	NaN	NaN
Entodinium.longinucleatum.SAG4.g19451.t1	28.648	28.9086	28.9958	27.811	28.6096	27.4605	28.4747	NaN	29.6713	NaN	NaN	NaN	NaN	NaN	NaN
Entodinium.longinucleatum.SAG4.g19580.t1	27.199	NaN	26.6154	NaN	25.8116	26.5846	NaN	28.3493	29.2305	NaN	NaN	NaN	26.8359	NaN	26.1117
Entodinium.longinucleatum.SAG4.g2027.t1	26.6285	26.587	NaN	26.1901	24.6765	NaN	NaN	NaN	NaN	NaN	NaN	NaN	NaN	NaN	NaN
Entodinium.longinucleatum.SAG4.g20644.t1	32.6804	30.8149	29.3495	30.2037	30.6643	28.5749	30.8764	NaN	27.1839	NaN	NaN	NaN	NaN	NaN	NaN
Entodinium.longinucleatum.SAG4.g20901.t1	30.6379	30.4291	30.1773	31.3416	30.5532	27.8547	29.9501	NaN	25.0195	NaN	NaN	NaN	NaN	NaN	NaN
Entodinium.longinucleatum.SAG4.g21379.t1	24.5756	NaN	NaN	20.8901	21.8006	NaN	22.6349	NaN	NaN	NaN	NaN	NaN	NaN	NaN	NaN
Entodinium.longinucleatum.SAG4.g2175.t1	NaN	NaN	NaN	23.0377	23.8536	25.355	25.2718	NaN	24.9965	NaN	NaN	NaN	NaN	NaN	NaN
Entodinium.longinucleatum.SAG4.g22341.t1	26.1229	26.5294	NaN	26.292	NaN	NaN	26.0138	NaN	22.597	NaN	NaN	NaN	NaN	NaN	NaN
Entodinium.longinucleatum.SAG4.g22425.t1	25.7156	25.8471	24.2261	NaN	26.023	25.9532	NaN	NaN	NaN	NaN	NaN	NaN	NaN	NaN	NaN
Entodinium.longinucleatum.SAG4.g22554.t1	29.4459	28.9512	26.7231	28.7096	28.7168	29.1264	27.6444	NaN	30.9964	NaN	NaN	NaN	NaN	NaN	NaN
Entodinium.longinucleatum.SAG4.g24053.t1	34.582	34.49	34.4316	34.558	34.7317	34.1301	34.6769	31.6479	34.8096	29.1052	30.5729	25.9881	27.7383	28.4292	29.8592
Entodinium.longinucleatum.SAG4.g2486.t1	26.6487	NaN	27.1952	24.3184	27.1105	25.6038	26.3953	NaN	26.2568	NaN	NaN	NaN	NaN	NaN	NaN
Entodinium.longinucleatum.SAG4.g2623.t1	24.1614	21.9464	23.7687	24.353	22.7068	25.8514	NaN	NaN	21.1155	NaN	NaN	NaN	NaN	NaN	NaN
Entodinium.longinucleatum.SAG4.g27526.t1	30.4433	32.0979	31.1831	28.1585	NaN	30.1797	31.1143	NaN	NaN	NaN	NaN	NaN	NaN	NaN	NaN
Entodinium.longinucleatum.SAG4.g27766.t1	28.3067	28.393	28.2489	28.622	28.0675	27.8494	28.3024	NaN	28.8859	NaN	NaN	NaN	NaN	NaN	NaN
Entodinium.longinucleatum.SAG4.g28284.t1	25.2464	25.1851	NaN	24.8479	25.0371	NaN	24.7174	NaN	24.3916	NaN	NaN	NaN	NaN	NaN	NaN
Entodinium.longinucleatum.SAG4.g2874.t1	25.2402	24.9918	NaN	24.4753	25.1573	NaN	25.2011	NaN	NaN	NaN	NaN	NaN	NaN	NaN	NaN
Entodinium.longinucleatum.SAG4.g2886.t1	25.8598	25.5008	NaN	25.099	24.9841	25.3651	25.3593	NaN	NaN	NaN	NaN	NaN	NaN	NaN	NaN
Entodinium.longinucleatum.SAG4.g2928.t1	25.175	NaN	24.7004	24.6511	NaN	24.4335	24.1056	NaN	27.6502	NaN	NaN	NaN	NaN	NaN	NaN
Entodinium.longinucleatum.SAG4.g34521.t1	29.5465	29.0112	27.3468	28.5149	28.6517	27.4348	29.2199	NaN	25.0354	NaN	NaN	NaN	NaN	NaN	NaN
Entodinium.longinucleatum.SAG4.g34542.t1	28.4601	29.1958	28.7919	30.6745	29.6966	28.5211	28.4503	NaN	29.5463	NaN	NaN	NaN	NaN	NaN	NaN
Entodinium.longinucleatum.SAG4.g34898.t1	27.6702	28.2753	24.7336	26.754	25.8463	22.8521	23.8261	NaN	26.5671	NaN	NaN	NaN	NaN	NaN	NaN
Entodinium.longinucleatum.SAG4.g35151.t1	25.3728	NaN	NaN	25.3657	24.8893	NaN	25.2177	NaN	NaN	NaN	NaN	NaN	NaN	NaN	NaN
Entodinium.longinucleatum.SAG4.g35647.t1	29.1241	28.7548	29.6724	29.3421	29.5064	28.9533	29.7588	25.4452	28.4164	NaN	NaN	NaN	NaN	NaN	NaN
Entodinium.longinucleatum.SAG4.g3603.t1	25.8257	24.7472	NaN	25.7638	NaN	24.1614	24.8759	NaN	NaN	NaN	NaN	NaN	NaN	NaN	NaN
Entodinium.longinucleatum.SAG4.g36605.t1	29.5115	29.5637	29.4912	27.4928	28.8453	27.3719	28.9569	NaN	NaN	NaN	NaN	NaN	NaN	NaN	NaN
Entodinium.longinucleatum.SAG4.g428.t1	29.4911	28.478	28.7048	29.2073	28.9633	28.4732	28.9179	NaN	27.2849	NaN	NaN	NaN	NaN	NaN	NaN
Entodinium.longinucleatum.SAG4.g4724.t1	27.4876	25.5854	25.1542	NaN	25.4937	NaN	26.0354	NaN	26.7578	NaN	NaN	NaN	NaN	NaN	NaN
Entodinium.longinucleatum.SAG4.g5240.t1	26.8617	NaN	23.2207	NaN	26.14	NaN	23.7065	NaN	22.775	NaN	NaN	NaN	NaN	NaN	NaN
Entodinium.longinucleatum.SAG4.g5626.t1	31.5098	31.5221	31.2716	30.5341	31.5602	31.4288	31.5641	28.0171	30.1742	NaN	26.7437	NaN	NaN	NaN	NaN
Entodinium.longinucleatum.SAG4.g5794.t1	30.4242	29.3398	30.4515	30.7819	30.4205	29.5282	31.3352	NaN	30.7628	NaN	NaN	NaN	NaN	NaN	NaN
Entodinium.longinucleatum.SAG4.g5892.t1	NaN	NaN	26.567	NaN	27.1158	26.5347	26.5578	NaN	30.3661	NaN	NaN	NaN	NaN	NaN	NaN
Entodinium.longinucleatum.SAG4.g5905.t1	31.4517	31.5687	31.4945	31.9972	32.0105	31.7692	31.725	27.9051	31.7188	27.1598	27.3007	27.1112	27.8584	27.0468	27.3591
Entodinium.longinucleatum.SAG4.g6042.t1	28.8549	28.3063	27.7628	27.9347	28.5119	26.6454	28.4601	NaN	28.5818	NaN	NaN	NaN	NaN	NaN	NaN
Entodinium.longinucleatum.SAG4.g7053.t1	27.3557	27.4364	NaN	28.1719	27.596	27.7103	27.6808	NaN	27.0537	NaN	NaN	NaN	NaN	NaN	NaN
Entodinium.longinucleatum.SAG4.g7100.t1	26.7386	25.9198	24.4319	26.3266	27.3195	27.8887	26.1427	NaN	26.7371	NaN	NaN	NaN	NaN	NaN	NaN
Entodinium.longinucleatum.SAG4.g7799.t1	26.1759	25.9424	26.2869	NaN	26.1313	25.8542	26.0321	NaN	NaN	NaN	NaN	NaN	NaN	NaN	NaN
Entodinium.longinucleatum.SAG4.g9175.t1	26.7484	27.8765	28.5671	25.1201	25.4046	23.6642	25.2395	25.2241	26.0988	NaN	23.4334	NaN	24.2181	NaN	26.3097
Epidinium.cattanei.SAG3.g10003.t1	NaN	27.0908	26.9397	27.0639	26.7463	26.8423	26.8203	NaN	NaN	NaN	NaN	NaN	NaN	NaN	NaN
Epidinium.cattanei.SAG3.g10052.t1	25.8599	25.7623	NaN	27.2762	24.1579	25.2218	NaN	NaN	24.8429	NaN	NaN	NaN	NaN	NaN	NaN
Epidinium.cattanei.SAG3.g10154.t1	27.118	24.9645	NaN	27.1103	26.7633	26.7465	NaN	NaN	27.736	NaN	22.9066	NaN	NaN	NaN	NaN
Epidinium.cattanei.SAG3.g10172.t1	30.6044	30.5458	31.1724	29.6547	30.5659	30.1231	30.3385	NaN	29.3462	NaN	NaN	NaN	NaN	NaN	NaN
Epidinium.cattanei.SAG3.g10221.t1	30.6228	30.9388	31.3581	30.9002	31.033	31.1179	31.9672	28.8488	31.0408	23.3325	27.3247	23.3969	27.4059	NaN	24.77
Epidinium.cattanei.SAG3.g1033.t1	28.7445	27.7017	28.7525	27.3778	28.7602	28.4798	24.9738	NaN	NaN	NaN	NaN	NaN	NaN	NaN	NaN
Epidinium.cattanei.SAG3.g104.t1	25.5273	25.6674	25.6342	NaN	24.1218	NaN	NaN	NaN	NaN	NaN	NaN	NaN	NaN	NaN	NaN
Epidinium.cattanei.SAG3.g10413.t1	NaN	25.8495	27.2246	NaN	26.7738	NaN	26.733	NaN	25.8526	NaN	NaN	NaN	NaN	NaN	NaN
Epidinium.cattanei.SAG3.g10486.t1	28.8459	27.9483	27.1702	29.5646	28.4473	26.849	27.7564	21.6025	28.1281	NaN	NaN	NaN	NaN	NaN	NaN
Epidinium.cattanei.SAG3.g10502.t1	26.8374	26.5038	26.8962	NaN	NaN	24.3333	26.5552	NaN	NaN	NaN	NaN	NaN	NaN	NaN	NaN
Epidinium.cattanei.SAG3.g10527.t1	30.0096	30.6788	30.3745	30.9173	30.6806	30.4453	30.3224	NaN	30.3578	NaN	NaN	NaN	NaN	NaN	NaN
Epidinium.cattanei.SAG3.g10592.t1	24.6454	22.9626	25.224	25.2939	25.0575	24.4074	24.0691	NaN	NaN	NaN	NaN	NaN	NaN	NaN	NaN
Epidinium.cattanei.SAG3.g10772.t1	27.675	25.4927	28.0905	28.1469	28.4261	28.0683	28.3431	26.1712	28.3809	24.1061	22.6173	22.5685	24.1901	NaN	24.2123
Epidinium.cattanei.SAG3.g10798.t1	NaN	24.7205	24.3615	24.6943	24.5866	24.4259	NaN	NaN	22.7908	NaN	NaN	NaN	NaN	NaN	NaN
Epidinium.cattanei.SAG3.g10799.t1	22.4776	22.5909	NaN	19.8596	21.6723	NaN	21.5719	NaN	NaN	NaN	NaN	NaN	NaN	NaN	NaN
Epidinium.cattanei.SAG3.g10804.t1	30.046	30.1671	30.2727	29.5465	30.4896	30.5049	29.5137	28.3543	31.7737	NaN	26.6416	25.1393	26.1335	NaN	25.3876
Epidinium.cattanei.SAG3.g10968.t1	23.6194	23.7434	NaN	24.4639	26.0759	NaN	NaN	NaN	NaN	NaN	NaN	NaN	NaN	NaN	NaN
Epidinium.cattanei.SAG3.g11095.t1	25.2304	25.5521	25.6555	27.0972	26.3392	25.666	NaN	NaN	26.428	NaN	NaN	NaN	NaN	NaN	NaN
Epidinium.cattanei.SAG3.g11111.t1	24.0154	26.6272	26.1662	26.8666	NaN	25.3653	NaN	NaN	NaN	NaN	NaN	NaN	NaN	NaN	NaN
Epidinium.cattanei.SAG3.g11194.t1	29.2608	29.2009	28.9914	28.5796	29.0935	28.1732	28.6172	NaN	28.3926	NaN	NaN	NaN	NaN	NaN	NaN
Epidinium.cattanei.SAG3.g11197.t1	25.887	25.0624	24.4664	NaN	26.1902	25.9478	26.4562	NaN	NaN	NaN	NaN	NaN	NaN	NaN	NaN
Epidinium.cattanei.SAG3.g11205.t1	NaN	NaN	27.4052	25.1982	25.7185	27.4838	27.5848	25.9734	27.9038	NaN	NaN	NaN	NaN	NaN	NaN
Epidinium.cattanei.SAG3.g11277.t1	NaN	NaN	30.0861	28.3573	29.5662	29.9271	29.4796	NaN	NaN	NaN	NaN	NaN	NaN	NaN	NaN
Epidinium.cattanei.SAG3.g11321.t1	26.1721	25.9898	25.5525	NaN	NaN	26.3349	24.9825	NaN	26.1881	NaN	NaN	NaN	NaN	NaN	NaN
Epidinium.cattanei.SAG3.g11339.t1	30.3553	30.405	29.9522	29.9206	30.191	29.7805	29.4804	NaN	29.7674	NaN	NaN	NaN	NaN	NaN	NaN
Epidinium.cattanei.SAG3.g11373.t1	27.2233	24.5328	24.6877	26.4293	26.7001	26.9032	26.872	NaN	28.4063	NaN	NaN	NaN	NaN	NaN	NaN
Epidinium.cattanei.SAG3.g11387.t1	25.8415	26.0661	26.0377	26.4211	25.6002	25.9403	NaN	NaN	26.6093	NaN	NaN	NaN	NaN	NaN	NaN
Epidinium.cattanei.SAG3.g11404.t1	27.0464	26.8328	27.1384	NaN	26.6319	NaN	NaN	NaN	27.1941	NaN	NaN	NaN	NaN	NaN	NaN
Epidinium.cattanei.SAG3.g11506.t1	29.4393	28.4904	29.5522	30.1408	29.6619	29.5137	29.1895	NaN	NaN	NaN	NaN	NaN	NaN	NaN	NaN
Epidinium.cattanei.SAG3.g11527.t1	25.6665	25.4908	NaN	24.1665	25.5876	24.8738	24.3604	NaN	25.3925	NaN	NaN	NaN	NaN	NaN	NaN
Epidinium.cattanei.SAG3.g11532.t1	NaN	NaN	25.9275	26.9478	27.2592	25.8902	25.3743	NaN	NaN	NaN	NaN	NaN	NaN	NaN	NaN
Epidinium.cattanei.SAG3.g11541.t1	28.0806	28.2744	28.4982	28.995	27.7458	NaN	26.8949	NaN	26.5306	NaN	NaN	NaN	NaN	NaN	NaN
Epidinium.cattanei.SAG3.g11573.t1	29.099	29.204	29.8122	29.8707	29.4529	27.918	29.3699	25.3035	NaN	NaN	NaN	NaN	NaN	NaN	NaN
Epidinium.cattanei.SAG3.g11583.t1	29.2989	29.5748	29.7089	29.5095	29.7649	29.2363	29.6279	27.7423	29.6413	NaN	NaN	NaN	26.492	NaN	NaN
Epidinium.cattanei.SAG3.g11627.t1	26.1838	26.709	27.1992	28.3135	27.0594	26.4837	25.8599	NaN	28.1239	NaN	NaN	NaN	NaN	NaN	NaN
Epidinium.cattanei.SAG3.g1167.t1	NaN	24.6868	26.7448	23.6164	26.1715	NaN	24.8786	NaN	24.6631	NaN	NaN	NaN	NaN	NaN	NaN
Epidinium.cattanei.SAG3.g11676.t1	28.0947	27.4465	26.5156	28.2179	28.1034	26.8397	27.1818	NaN	26.0509	NaN	NaN	NaN	NaN	NaN	NaN
Epidinium.cattanei.SAG3.g117.t1	26.6703	26.169	22.5219	24.6516	24.7447	24.5474	25.2544	NaN	NaN	NaN	NaN	NaN	NaN	NaN	NaN
Epidinium.cattanei.SAG3.g11733.t1	28.1764	26.8454	29.0159	29.2354	28.8197	28.308	28.0874	NaN	28.6691	NaN	NaN	NaN	NaN	NaN	NaN
Epidinium.cattanei.SAG3.g1181.t1	27.807	27.4452	26.2406	26.5732	27.3396	26.2069	26.371	NaN	25.9951	NaN	NaN	NaN	NaN	NaN	NaN
Epidinium.cattanei.SAG3.g11854.t1	NaN	NaN	24.4587	24.8157	25.5304	24.518	NaN	NaN	25.633	NaN	NaN	NaN	NaN	NaN	NaN
Epidinium.cattanei.SAG3.g11887.t1	27.5716	27.2679	27.6815	27.4091	27.5349	27.6588	26.5966	NaN	25.304	NaN	NaN	NaN	NaN	NaN	NaN
Epidinium.cattanei.SAG3.g120.t1	27.4362	26.6219	24.9909	27.3991	25.4734	23.8647	25.442	NaN	NaN	NaN	NaN	NaN	NaN	NaN	NaN
Epidinium.cattanei.SAG3.g1203.t1	27.0824	27.6677	27.0911	28.1014	27.9332	27.6588	26.6433	25.2914	28.511	NaN	23.8959	NaN	NaN	NaN	NaN
Epidinium.cattanei.SAG3.g12045.t1	25.8508	25.8484	NaN	25.5497	26.729	NaN	NaN	NaN	27.5914	NaN	NaN	NaN	NaN	NaN	NaN
Epidinium.cattanei.SAG3.g12205.t1	26.1093	26.5794	28.2678	26.941	27.9044	27.737	NaN	25.8938	28.1848	NaN	25.5216	NaN	NaN	NaN	NaN
Epidinium.cattanei.SAG3.g12265.t1	NaN	NaN	21.8698	NaN	22.1861	21.3364	22.0994	22.6642	23.4531	NaN	NaN	NaN	NaN	NaN	NaN
Epidinium.cattanei.SAG3.g1228.t1	25.8957	26.4278	26.4473	26.3015	26.9597	26.2363	25.6475	25.9221	27.043	NaN	25.3816	NaN	NaN	NaN	NaN
Epidinium.cattanei.SAG3.g12285.t1	31.5109	31.5229	31.7394	31.7898	31.834	31.3173	31.347	25.8913	30.9589	NaN	NaN	NaN	NaN	NaN	NaN
Epidinium.cattanei.SAG3.g1229.t1	30.3627	30.9849	31.485	31.3496	31.8998	31.2893	30.437	27.3238	31.9447	NaN	25.5002	NaN	23.2917	NaN	22.2275
Epidinium.cattanei.SAG3.g12325.t1	30.4505	30.9315	31.4244	31.72	31.3307	30.8815	30.8475	NaN	29.6893	NaN	NaN	NaN	NaN	NaN	NaN
Epidinium.cattanei.SAG3.g1235.t1	25.4232	25.885	25.5832	26.2853	NaN	NaN	24.9217	NaN	NaN	NaN	NaN	NaN	NaN	NaN	NaN
Epidinium.cattanei.SAG3.g12361.t1	30.5539	30.7344	30.4944	30.152	30.5272	30.0346	29.9128	26.9742	30.2961	NaN	NaN	NaN	NaN	NaN	NaN
Epidinium.cattanei.SAG3.g1241.t1	33.0949	33.0862	33.7019	33.4291	33.5997	33.4439	32.8064	29.0851	31.8968	NaN	27.314	22.4732	26.4584	NaN	26.4415
Epidinium.cattanei.SAG3.g1260.t1	26.1495	25.647	26.0154	25.1969	26.3306	NaN	NaN	NaN	NaN	NaN	NaN	NaN	NaN	NaN	NaN
Epidinium.cattanei.SAG3.g1261.t1	26.4734	26.7471	26.8855	26.899	25.7736	23.6802	27.1905	NaN	24.75	NaN	NaN	NaN	NaN	NaN	NaN
Epidinium.cattanei.SAG3.g12673.t1	25.9029	27.5474	27.0353	27.133	27.7287	NaN	26.5982	NaN	27.1967	NaN	NaN	NaN	NaN	NaN	NaN
Epidinium.cattanei.SAG3.g12688.t1	30.9482	31.2647	30.9766	31.3676	31.4015	30.5991	31.0713	25.4088	30.6825	23.7041	24.6648	NaN	NaN	NaN	NaN
Epidinium.cattanei.SAG3.g12887.t1	23.9168	26.8331	27.0114	25.4674	26.4787	24.2864	24.2522	NaN	22.1417	NaN	NaN	NaN	NaN	NaN	NaN
Epidinium.cattanei.SAG3.g12907.t1	28.2309	26.9375	26.9707	28.3586	28.3263	25.3745	27.9372	NaN	27.0424	NaN	NaN	NaN	NaN	NaN	NaN
Epidinium.cattanei.SAG3.g12980.t1	28.1799	28.6704	29.2766	26.2892	29.3155	28.9097	28.5537	NaN	28.6957	NaN	NaN	NaN	NaN	NaN	NaN
Epidinium.cattanei.SAG3.g13013.t1	29.4144	29.56	30.0475	29.9061	29.8578	29.5397	28.9474	25.1462	28.705	NaN	NaN	NaN	NaN	NaN	NaN
Epidinium.cattanei.SAG3.g13088.t1	31.2755	31.4443	31.6142	31.7591	31.3912	30.9582	31.6133	25.2533	31.1567	NaN	NaN	NaN	NaN	NaN	24.7029
Epidinium.cattanei.SAG3.g13214.t1	25.1241	25.9966	26.6363	27.061	25.316	26.1367	26.0572	NaN	NaN	NaN	NaN	NaN	NaN	NaN	NaN
Epidinium.cattanei.SAG3.g13228.t1	23.007	26.2184	25.9727	26.891	26.3475	25.6292	NaN	NaN	NaN	NaN	NaN	NaN	NaN	NaN	NaN
Epidinium.cattanei.SAG3.g13249.t1	31.3578	31.0546	31.613	32.2381	31.6884	31.4962	31.7417	26.991	31.5937	NaN	25.0508	NaN	NaN	NaN	NaN
Epidinium.cattanei.SAG3.g13294.t1	27.9277	28.1999	28.1426	26.0325	27.8064	28.0578	27.4137	26.6542	29.1912	NaN	25.9655	NaN	NaN	NaN	25.4241
Epidinium.cattanei.SAG3.g13354.t1	30.4052	30.5797	31.0736	30.264	31.0621	30.5196	30.5898	27.591	30.0918	NaN	23.4291	NaN	26.5663	NaN	25.1726
Epidinium.cattanei.SAG3.g13361.t1	29.4956	29.1652	28.7824	28.9384	28.8616	28.5129	28.2513	26.6057	29.665	NaN	NaN	NaN	NaN	NaN	NaN
Epidinium.cattanei.SAG3.g13363.t1	31.3563	31.4175	31.3814	31.5364	31.583	31.1028	31.2246	27.1866	31.4574	NaN	NaN	NaN	NaN	NaN	NaN
Epidinium.cattanei.SAG3.g13366.t1	26.4115	25.6698	27.2585	26.2321	26.8928	25.0541	NaN	NaN	25.5746	NaN	NaN	NaN	NaN	NaN	NaN
Epidinium.cattanei.SAG3.g13385.t1	25.0264	NaN	25.2965	25.5719	25.5677	24.5303	25.6089	NaN	26.2424	NaN	NaN	NaN	NaN	NaN	NaN
Epidinium.cattanei.SAG3.g13413.t1	25.4622	25.4311	26.9681	26.7073	26.0357	27.1601	25.3993	NaN	25.9422	NaN	NaN	NaN	NaN	NaN	NaN
Epidinium.cattanei.SAG3.g13456.t1	20.5446	18.695	21.2638	23.4513	21.0524	21.0882	20.9897	NaN	NaN	NaN	NaN	NaN	NaN	NaN	NaN
Epidinium.cattanei.SAG3.g13497.t1	24.4788	25.1341	25.0418	24.9808	25.9701	24.8332	NaN	NaN	26.5065	NaN	NaN	NaN	NaN	NaN	NaN
Epidinium.cattanei.SAG3.g13564.t1	30.3434	30.6336	30.3217	30.2264	31.2054	30.6814	30.6793	27.1484	30.1423	NaN	NaN	NaN	NaN	NaN	NaN
Epidinium.cattanei.SAG3.g1375.t1	26.1346	NaN	25.6825	NaN	25.6337	NaN	25.2129	NaN	NaN	NaN	NaN	NaN	NaN	NaN	NaN
Epidinium.cattanei.SAG3.g13774.t1	27.7124	26.507	28.2041	27.6335	27.3041	27.2973	26.5762	NaN	27.8264	NaN	NaN	NaN	NaN	NaN	NaN
Epidinium.cattanei.SAG3.g13801.t1	29.8602	29.417	28.6148	28.4728	28.6105	28.6588	28.0756	26.861	29.1384	NaN	25.5989	NaN	24.6196	24.1652	24.0385
Epidinium.cattanei.SAG3.g13840.t1	27.308	26.3762	26.7267	26.8995	27.4464	27.0616	26.4493	NaN	27.1015	NaN	NaN	NaN	NaN	NaN	NaN
Epidinium.cattanei.SAG3.g13850.t1	28.1884	28.1179	28.0501	26.2078	27.8548	27.1931	27.8487	NaN	28.7098	NaN	NaN	NaN	NaN	NaN	NaN
Epidinium.cattanei.SAG3.g13860.t1	25.4177	25.397	25.8717	27.2111	25.8388	27.8127	26.1225	21.6715	28.5435	NaN	NaN	NaN	NaN	NaN	NaN
Epidinium.cattanei.SAG3.g13917.t1	28.6302	28.5536	28.3939	28.0136	28.744	27.6638	28.4322	NaN	26.166	NaN	24.3882	NaN	NaN	NaN	NaN
Epidinium.cattanei.SAG3.g13963.t1	27.3402	27.9297	28.2643	28.5466	28.0121	27.5292	27.4354	NaN	28.7215	NaN	NaN	NaN	NaN	NaN	NaN
Epidinium.cattanei.SAG3.g13965.t1	27.5629	26.6936	26.8641	25.368	27.6509	27.3121	26.7034	NaN	27.7157	NaN	NaN	NaN	NaN	NaN	NaN
Epidinium.cattanei.SAG3.g13978.t1	31.123	31.0251	30.2854	30.8236	30.8162	30.1341	30.8708	NaN	30.0347	NaN	NaN	NaN	NaN	NaN	NaN
Epidinium.cattanei.SAG3.g14.t1	31.8086	31.7219	31.2081	31.7872	31.7789	31.3012	31.2271	27.7515	31.0384	NaN	25.818	NaN	NaN	NaN	NaN
Epidinium.cattanei.SAG3.g14004.t1	NaN	25.1129	26.5594	NaN	27.1339	26.9354	26.4512	NaN	23.4128	NaN	NaN	NaN	NaN	NaN	NaN
Epidinium.cattanei.SAG3.g14008.t1	26.8634	26.8781	28.0477	28.5473	28.5622	28.6465	26.3982	NaN	28.5666	NaN	NaN	NaN	NaN	NaN	NaN
Epidinium.cattanei.SAG3.g14054.t1	25.8073	26.5894	26.7378	NaN	27.3966	25.8942	25.7498	NaN	25.4958	NaN	NaN	NaN	NaN	NaN	NaN
Epidinium.cattanei.SAG3.g14111.t1	24.6094	25.6829	NaN	25.0075	25.3046	24.5406	NaN	NaN	25.812	NaN	NaN	NaN	NaN	NaN	NaN
Epidinium.cattanei.SAG3.g14112.t1	25.6822	25.8496	25.9343	26.1458	25.7124	25.4139	25.6184	NaN	26.1656	NaN	NaN	NaN	NaN	NaN	NaN
Epidinium.cattanei.SAG3.g14127.t1	29.189	29.2941	29.4222	27.9799	29.2945	28.8914	28.8403	NaN	29.383	NaN	NaN	NaN	NaN	NaN	NaN
Epidinium.cattanei.SAG3.g14142.t1	24.7022	25.204	25.0661	24.9083	25.3368	24.3435	24.4866	NaN	24.8885	NaN	NaN	NaN	NaN	NaN	NaN
Epidinium.cattanei.SAG3.g14199.t1	27.6705	27.7464	29.2306	26.6852	28.9428	28.8671	27.2735	27.0107	29.4823	22.6431	NaN	NaN	24.8083	NaN	NaN
Epidinium.cattanei.SAG3.g14229.t1	27.7159	26.2001	25.8723	24.7664	26.0842	25.8059	26.016	NaN	25.0705	NaN	NaN	NaN	NaN	NaN	NaN
Epidinium.cattanei.SAG3.g14322.t1	26.9978	26.2707	28.9169	27.5006	27.8417	28.0774	26.5852	23.8817	28.5863	NaN	NaN	NaN	NaN	NaN	NaN
Epidinium.cattanei.SAG3.g14334.t1	27.4902	26.5159	27.2893	25.7273	26.9936	26.8569	NaN	NaN	23.5318	NaN	NaN	NaN	NaN	NaN	NaN
Epidinium.cattanei.SAG3.g14339.t1	NaN	26.6278	26.4293	28.2366	28.6128	27.0241	25.8703	23.2982	27.3937	NaN	23.216	NaN	NaN	NaN	NaN
Epidinium.cattanei.SAG3.g14340.t1	21.3854	21.0454	NaN	24.2331	22.8566	NaN	NaN	NaN	NaN	NaN	NaN	NaN	NaN	NaN	NaN
Epidinium.cattanei.SAG3.g1435.t1	28.5174	29.2763	29.1998	29.0798	28.6938	29.0444	28.7843	26.0132	30.0099	NaN	23.0756	NaN	NaN	25.1488	NaN
Epidinium.cattanei.SAG3.g14463.t1	26.9775	27.2689	28.1206	26.4251	29.1675	NaN	27.4899	26.1843	28.7994	NaN	NaN	NaN	26.0003	NaN	25.5484
Epidinium.cattanei.SAG3.g14467.t1	28.9388	29.0262	30.0338	28.8169	28.7919	29.8416	29.0198	27.2921	30.5959	NaN	NaN	NaN	NaN	NaN	NaN
Epidinium.cattanei.SAG3.g14596.t1	25.8236	22.3167	NaN	24.367	25.5956	23.5655	24.793	23.127	27.9851	NaN	NaN	NaN	NaN	NaN	NaN
Epidinium.cattanei.SAG3.g14708.t1	28.3467	27.7258	28.269	27.7086	27.9808	27.4516	27.2451	NaN	27.3119	NaN	NaN	NaN	NaN	NaN	NaN
Epidinium.cattanei.SAG3.g14777.t1	28.999	29.1065	28.7885	25.2459	28.6899	28.4436	28.6397	26.0473	28.3542	NaN	NaN	NaN	NaN	NaN	NaN
Epidinium.cattanei.SAG3.g14788.t1	29.2703	29.4099	29.0372	28.6232	29.1713	28.4883	28.7809	23.915	27.8311	NaN	NaN	NaN	NaN	NaN	NaN
Epidinium.cattanei.SAG3.g14860.t1	26.7943	26.4155	26.3375	NaN	26.1448	NaN	26.2548	NaN	25.0417	NaN	NaN	NaN	NaN	NaN	NaN
Epidinium.cattanei.SAG3.g14895.t1	28.8443	28.7338	28.7961	28.9408	28.4673	28.0095	29.2787	25.9592	29.3226	NaN	NaN	NaN	NaN	NaN	NaN
Epidinium.cattanei.SAG3.g14963.t1	32.4319	32.0884	32.2517	31.5538	32.2455	31.9676	32.0778	26.9353	29.9387	NaN	25.3009	NaN	NaN	NaN	NaN
Epidinium.cattanei.SAG3.g14965.t1	NaN	NaN	19.2183	20.6674	20.985	20.1585	20.9578	23.351	NaN	NaN	NaN	NaN	NaN	NaN	NaN
Epidinium.cattanei.SAG3.g15.t1	26.0333	26.7345	26.9716	26.9947	26.8275	NaN	24.2417	NaN	NaN	NaN	NaN	NaN	NaN	NaN	NaN
Epidinium.cattanei.SAG3.g15007.t1	27.2689	NaN	28.9707	29.0972	29.2675	29.4652	28.5363	26.3955	29.5363	NaN	25.6523	NaN	26.2737	NaN	NaN
Epidinium.cattanei.SAG3.g15068.t1	28.1742	29.3734	29.9381	28.3152	30.6897	29.7535	27.8836	NaN	26.7151	NaN	NaN	NaN	NaN	NaN	NaN
Epidinium.cattanei.SAG3.g15073.t1	24.8288	25.2111	24.4127	NaN	24.4998	NaN	NaN	NaN	22.2047	NaN	NaN	NaN	NaN	NaN	NaN
Epidinium.cattanei.SAG3.g15121.t1	27.7906	28.1913	28.1989	26.777	28.8545	28.4247	28.7623	24.9993	26.2259	NaN	NaN	NaN	NaN	NaN	NaN
Epidinium.cattanei.SAG3.g15152.t1	25.9953	25.6146	26.8983	NaN	27.0604	NaN	NaN	NaN	28.0685	NaN	NaN	NaN	NaN	NaN	NaN
Epidinium.cattanei.SAG3.g15165.t1	26.2959	23.4342	27.1483	27.9177	27.175	26.5633	NaN	NaN	NaN	NaN	NaN	NaN	NaN	NaN	NaN
Epidinium.cattanei.SAG3.g15205.t1	27.3285	28.0627	28.6247	28.6132	28.5593	28.5316	NaN	26.8692	29.4994	NaN	NaN	25.2686	26.7542	NaN	26.0383
Epidinium.cattanei.SAG3.g15347.t1	22.1626	22.975	22.9863	23.6019	23.2205	22.2507	22.1869	NaN	NaN	NaN	NaN	NaN	NaN	NaN	NaN
Epidinium.cattanei.SAG3.g15498.t1	25.6502	25.478	25.9071	24.8474	25.2796	24.9962	24.4903	NaN	22.8538	NaN	NaN	NaN	NaN	NaN	NaN
Epidinium.cattanei.SAG3.g15502.t1	31.709	31.3255	31.6955	31.9319	32.2192	31.7587	31.5377	27.6928	31.5676	NaN	27.3642	NaN	NaN	24.2563	NaN
Epidinium.cattanei.SAG3.g15507.t1	32.6339	31.3392	31.4462	32.432	32.0028	32.0905	32.1805	28.9189	32.4121	NaN	27.5851	NaN	NaN	NaN	NaN
Epidinium.cattanei.SAG3.g15509.t1	NaN	NaN	23.6233	24.1144	19.7339	22.9509	NaN	NaN	NaN	NaN	NaN	NaN	NaN	NaN	NaN
Epidinium.cattanei.SAG3.g1551.t1	29.5137	29.5849	29.1028	29.3897	29.6954	29.4907	29.686	NaN	26.338	NaN	NaN	NaN	NaN	NaN	NaN
Epidinium.cattanei.SAG3.g15512.t1	29.4074	28.738	29.0905	28.8041	28.8172	28.2561	27.4026	NaN	27.4021	NaN	NaN	NaN	NaN	NaN	NaN
Epidinium.cattanei.SAG3.g15598.t1	27.774	26.2314	26.6946	26.7073	27.4182	27.0859	26.748	NaN	26.7974	NaN	NaN	NaN	NaN	NaN	NaN
Epidinium.cattanei.SAG3.g15702.t1	27.4027	28.3681	27.1709	27.751	27.7154	26.579	27.0807	NaN	25.2999	NaN	24.2054	NaN	NaN	NaN	NaN
Epidinium.cattanei.SAG3.g15709.t1	25.8662	NaN	23.3381	NaN	23.0179	NaN	24.2886	NaN	NaN	NaN	NaN	NaN	NaN	NaN	NaN
Epidinium.cattanei.SAG3.g15719.t1	32.3931	32.1166	31.0337	31.9598	32.1921	31.2334	31.2219	NaN	30.803	NaN	NaN	NaN	NaN	NaN	NaN
Epidinium.cattanei.SAG3.g15754.t1	27.0776	22.5452	NaN	24.6046	24.341	NaN	24.1816	NaN	NaN	NaN	NaN	NaN	NaN	NaN	NaN
Epidinium.cattanei.SAG3.g15768.t1	27.3932	28.5763	26.872	28.9277	27.4827	27.5753	28.4999	NaN	27.951	NaN	NaN	NaN	NaN	NaN	NaN
Epidinium.cattanei.SAG3.g15784.t1	NaN	NaN	NaN	NaN	NaN	NaN	NaN	27.3095	22.422	26.3168	27.4304	26.822	27.5692	27.8126	27.3798
Epidinium.cattanei.SAG3.g15811.t1	27.721	27.0618	NaN	27.5453	27.5159	25.3867	27.2029	NaN	25.1024	NaN	NaN	NaN	NaN	NaN	NaN
Epidinium.cattanei.SAG3.g1594.t1	26.4928	26.6385	26.5087	26.4948	26.9536	26.4907	26.4593	NaN	25.4159	NaN	NaN	NaN	NaN	NaN	NaN
Epidinium.cattanei.SAG3.g15964.t1	NaN	27.4235	27.9217	26.2954	28.0557	28.0608	27.1157	26.2725	29.0598	NaN	NaN	NaN	NaN	NaN	NaN
Epidinium.cattanei.SAG3.g15997.t1	29.7937	30.1158	30.4759	29.948	30.1772	30.0517	30.0955	26.398	30.0125	NaN	25.4923	25.2288	NaN	NaN	24.972
Epidinium.cattanei.SAG3.g1608.t1	26.6046	27.0722	24.7138	NaN	26.7438	NaN	NaN	NaN	26.076	NaN	NaN	NaN	NaN	NaN	NaN
Epidinium.cattanei.SAG3.g16085.t1	32.3803	32.2847	34.5948	33.7234	34.4698	34.3537	32.4561	31.2549	33.2666	NaN	27.5103	26.959	29.4331	NaN	27.993
Epidinium.cattanei.SAG3.g16155.t1	25.4773	25.9609	25.2713	25.2929	NaN	NaN	NaN	NaN	NaN	NaN	NaN	NaN	NaN	NaN	NaN
Epidinium.cattanei.SAG3.g16215.t1	NaN	24.3586	25.3304	NaN	22.7824	24.6207	NaN	NaN	NaN	NaN	NaN	NaN	NaN	NaN	NaN
Epidinium.cattanei.SAG3.g16227.t1	27.9124	27.6489	26.9773	26.3554	27.9094	23.087	26.6212	NaN	27.1143	NaN	NaN	NaN	NaN	NaN	NaN
Epidinium.cattanei.SAG3.g16229.t1	25.4242	27.4299	26.9683	25.9499	26.5262	25.7373	NaN	NaN	25.9213	NaN	NaN	NaN	NaN	NaN	NaN
Epidinium.cattanei.SAG3.g16237.t1	27.785	27.96	27.1272	26.5058	27.2293	27.2379	26.9027	NaN	26.3428	NaN	NaN	NaN	NaN	NaN	NaN
Epidinium.cattanei.SAG3.g16274.t1	27.5468	28.5969	29.0516	29.3397	28.5937	28.2352	27.691	NaN	NaN	NaN	NaN	NaN	NaN	NaN	NaN
Epidinium.cattanei.SAG3.g16460.t1	26.5335	26.6362	22.9648	23.5834	25.876	NaN	NaN	NaN	27.0488	NaN	NaN	NaN	NaN	NaN	NaN
Epidinium.cattanei.SAG3.g16479.t1	26.304	25.1753	26.1483	25.1594	26.0508	24.1216	24.3709	NaN	25.5156	NaN	NaN	NaN	NaN	NaN	NaN
Epidinium.cattanei.SAG3.g16534.t1	26.7191	22.8695	25.4162	26.7451	26.337	24.1181	24.8146	NaN	NaN	NaN	NaN	NaN	NaN	NaN	NaN
Epidinium.cattanei.SAG3.g16594.t1	28.4969	27.8976	27.8264	28.4831	28.9185	29.1945	28.1623	22.5567	27.4193	NaN	NaN	NaN	NaN	NaN	NaN
Epidinium.cattanei.SAG3.g16756.t1	28.0338	NaN	25.2203	27.4594	26.3582	26.8932	26.9228	NaN	NaN	NaN	NaN	NaN	NaN	NaN	NaN
Epidinium.cattanei.SAG3.g16927.t1	26.68	26.7686	27.19	25.8739	26.1058	25.502	25.3188	NaN	24.3888	NaN	NaN	NaN	NaN	NaN	NaN
Epidinium.cattanei.SAG3.g170.t1	24.6563	24.8875	22.7573	23.7214	23.7515	NaN	NaN	NaN	NaN	NaN	NaN	NaN	NaN	NaN	NaN
Epidinium.cattanei.SAG3.g17102.t1	25.5469	25.6955	25.3644	26.0328	25.7904	NaN	25.0458	NaN	NaN	NaN	NaN	NaN	NaN	NaN	NaN
Epidinium.cattanei.SAG3.g17135.t1	28.7487	28.0873	28.3419	28.4841	28.3643	28.319	28.0062	23.8038	26.8438	NaN	22.4154	NaN	NaN	NaN	NaN
Epidinium.cattanei.SAG3.g17136.t1	NaN	23.8036	22.8716	22.7192	23.5461	NaN	NaN	NaN	NaN	NaN	NaN	NaN	NaN	NaN	NaN
Epidinium.cattanei.SAG3.g17172.t1	25.9779	25.7244	NaN	23.6769	22.0177	NaN	NaN	NaN	NaN	NaN	NaN	NaN	NaN	NaN	NaN
Epidinium.cattanei.SAG3.g17236.t1	30.8239	30.638	30.5819	30.6814	30.7775	30.5708	30.525	25.8374	30.9301	NaN	NaN	NaN	23.7715	NaN	NaN
Epidinium.cattanei.SAG3.g17278.t1	28.4331	28.6521	28.0772	29.1681	28.5049	29.0179	28.584	25.9937	29.8954	NaN	NaN	NaN	NaN	NaN	NaN
Epidinium.cattanei.SAG3.g1766.t1	27.9172	27.7481	27.7117	27.2792	27.2479	26.5761	25.1292	NaN	26.0579	NaN	NaN	NaN	NaN	NaN	NaN
Epidinium.cattanei.SAG3.g17682.t1	30.2913	30.6798	30.6812	31.3446	30.8844	30.5894	30.8319	25.1932	30.5138	NaN	NaN	NaN	NaN	NaN	NaN
Epidinium.cattanei.SAG3.g17812.t1	32.8479	33.0427	33.5389	33.4905	33.4566	32.9636	32.9243	30.407	33.4838	26.9206	28.4869	27.2311	29.0802	23.9182	28.0987
Epidinium.cattanei.SAG3.g17933.t1	25.5696	25.8571	25.2008	24.95	25.0566	24.9868	NaN	NaN	22.4545	NaN	NaN	NaN	NaN	NaN	NaN
Epidinium.cattanei.SAG3.g18013.t1	27.733	27.6245	26.2936	26.2963	26.932	25.9676	NaN	NaN	29.4521	NaN	NaN	NaN	NaN	NaN	NaN
Epidinium.cattanei.SAG3.g18028.t1	32.8865	32.4019	32.2358	32.3558	32.9106	32.5404	32.855	28.3471	32.3433	23.1696	26.5586	24.6592	26.0677	NaN	NaN
Epidinium.cattanei.SAG3.g18278.t1	25.2822	NaN	NaN	25.2668	25.6546	25.4219	NaN	NaN	NaN	NaN	NaN	NaN	NaN	NaN	NaN
Epidinium.cattanei.SAG3.g18373.t1	27.9122	26.3954	24.7448	25.4768	27.2865	24.2096	27.3544	NaN	26.2272	NaN	NaN	NaN	NaN	NaN	NaN
Epidinium.cattanei.SAG3.g18458.t1	26.3729	26.0065	27.4393	27.3124	26.995	27.4347	25.1636	22.2622	NaN	NaN	NaN	NaN	NaN	NaN	NaN
Epidinium.cattanei.SAG3.g18477.t1	27.5736	28.642	28.4227	25.7896	28.632	27.2972	25.039	24.9852	27.6334	NaN	NaN	NaN	NaN	NaN	NaN
Epidinium.cattanei.SAG3.g18479.t1	28.9728	28.4247	26.9224	28.3316	27.955	26.5906	28.9396	NaN	24.6649	NaN	NaN	NaN	NaN	NaN	NaN
Epidinium.cattanei.SAG3.g18529.t1	26.4407	27.1497	27.5476	NaN	26.0052	26.5108	27.2091	NaN	25.1892	NaN	NaN	NaN	NaN	NaN	NaN
Epidinium.cattanei.SAG3.g18536.t1	29.4335	28.9296	26.7569	29.1428	27.6463	27.9013	NaN	NaN	27.1455	NaN	NaN	NaN	NaN	NaN	NaN
Epidinium.cattanei.SAG3.g1866.t1	29.5132	28.727	29.0034	29.29	29.0815	28.4056	28.6439	NaN	27.2082	NaN	NaN	NaN	NaN	NaN	NaN
Epidinium.cattanei.SAG3.g18668.t1	29.8326	29.9914	29.483	30.2782	30.0045	30.1252	29.2996	26.4272	30.069	NaN	NaN	NaN	23.6563	NaN	NaN
Epidinium.cattanei.SAG3.g18847.t1	28.2226	27.8346	26.8383	NaN	27.8351	28.5584	26.002	NaN	27.9898	NaN	NaN	NaN	NaN	NaN	NaN
Epidinium.cattanei.SAG3.g18867.t1	28.4328	28.3813	28.0247	28.1651	28.5761	28.5496	28.2661	NaN	27.3557	NaN	NaN	NaN	NaN	NaN	NaN
Epidinium.cattanei.SAG3.g19045.t1	31.8506	32.0088	32.5916	32.406	32.4316	31.9354	32.2684	NaN	31.2109	NaN	23.4436	NaN	NaN	NaN	NaN
Epidinium.cattanei.SAG3.g19214.t1	27.8502	26.9691	29.1095	27.0769	28.8013	29.7623	28.2295	25.9967	29.5433	NaN	23.9802	NaN	NaN	NaN	NaN
Epidinium.cattanei.SAG3.g19318.t1	25.7362	25.793	NaN	25.9768	25.2151	25.2536	25.1517	NaN	22.9633	NaN	NaN	NaN	NaN	NaN	NaN
Epidinium.cattanei.SAG3.g19393.t1	31.0151	31.5342	31.9022	32.2705	32.6906	32.5403	31.7746	27.4691	32.9588	NaN	24.9634	NaN	NaN	NaN	NaN
Epidinium.cattanei.SAG3.g1940.t1	30.1943	30.1733	29.1852	30.1306	30.8924	29.7064	30.8022	NaN	28.2382	NaN	NaN	NaN	NaN	NaN	NaN
Epidinium.cattanei.SAG3.g19406.t1	28.6215	29.0054	29.7797	29.9156	30.0027	28.9709	28.4901	26.3695	28.5331	NaN	NaN	NaN	NaN	NaN	NaN
Epidinium.cattanei.SAG3.g19438.t1	29.6028	28.9189	28.8711	29.8995	29.795	28.9882	29.7015	NaN	28.9148	NaN	NaN	NaN	NaN	NaN	NaN
Epidinium.cattanei.SAG3.g1946.t1	30.771	31.2381	30.5067	31.1293	30.1098	30.3101	30.2484	23.6609	30.5653	NaN	NaN	NaN	NaN	NaN	NaN
Epidinium.cattanei.SAG3.g19467.t1	29.423	30.1366	29.9702	29.498	29.8976	29.0612	29.7948	NaN	29.3268	NaN	NaN	NaN	NaN	NaN	NaN
Epidinium.cattanei.SAG3.g1955.t1	28.6092	26.1825	27.6929	27.0013	27.6454	26.8812	26.5537	NaN	27.3003	NaN	NaN	NaN	NaN	NaN	NaN
Epidinium.cattanei.SAG3.g19649.t1	27.4565	28.0431	27.6162	28.5118	27.5853	27.3293	27.3276	NaN	27.0103	NaN	NaN	NaN	NaN	NaN	NaN
Epidinium.cattanei.SAG3.g19686.t1	24.6778	24.8675	24.517	23.6318	24.5224	NaN	23.8879	NaN	NaN	NaN	NaN	NaN	NaN	NaN	NaN
Epidinium.cattanei.SAG3.g1978.t1	26.6515	26.999	26.6262	25.8539	27.5443	25.3062	25.2128	NaN	25.4044	NaN	NaN	NaN	NaN	NaN	NaN
Epidinium.cattanei.SAG3.g19841.t1	28.4529	26.6765	26.2675	24.0911	26.8973	27.9239	27.2541	NaN	27.4313	NaN	NaN	NaN	NaN	NaN	NaN
Epidinium.cattanei.SAG3.g199.t1	25.1688	27.8056	29.3142	28.0179	27.0525	28.803	29.0598	NaN	NaN	NaN	NaN	NaN	NaN	NaN	NaN
Epidinium.cattanei.SAG3.g19925.t1	26.4106	25.2561	NaN	27.2103	NaN	24.8771	NaN	NaN	NaN	NaN	NaN	NaN	NaN	NaN	NaN
Epidinium.cattanei.SAG3.g19961.t1	26.3067	26.6331	25.9252	NaN	26.6754	26.51	26.3967	NaN	26.8367	NaN	NaN	NaN	NaN	NaN	NaN
Epidinium.cattanei.SAG3.g19990.t1	28.944	27.7418	28.7897	28.0245	28.0836	27.6602	27.6094	26.2192	25.664	NaN	NaN	NaN	NaN	NaN	NaN
Epidinium.cattanei.SAG3.g20014.t1	NaN	25.8602	26.9951	26.9771	26.8307	NaN	26.3574	NaN	NaN	NaN	NaN	NaN	NaN	NaN	NaN
Epidinium.cattanei.SAG3.g20110.t1	30.3735	29.9203	30.1486	29.7612	30.9128	30.4402	30.2594	27.4319	31.6801	NaN	25.9773	NaN	25.1003	NaN	24.5409
Epidinium.cattanei.SAG3.g20541.t1	27.3208	27.9642	26.4965	27.7861	27.5244	27.0032	25.9898	NaN	24.2377	NaN	NaN	NaN	NaN	NaN	NaN
Epidinium.cattanei.SAG3.g20557.t1	34.6565	34.8418	35.1721	35.3176	35.33	35.2188	35.3328	32.2877	35.6037	27.786	30.6573	27.8229	30.0771	27.6197	28.2139
Epidinium.cattanei.SAG3.g20633.t1	27.3136	25.2834	NaN	26.222	26.3304	25.9835	NaN	NaN	NaN	NaN	NaN	NaN	NaN	NaN	NaN
Epidinium.cattanei.SAG3.g20665.t1	26.4437	23.382	NaN	NaN	24.3252	24.2962	24.2295	NaN	24.1378	NaN	NaN	NaN	NaN	NaN	NaN
Epidinium.cattanei.SAG3.g20728.t1	34.3768	33.7752	33.5557	33.4503	33.6789	33.49	33.0596	28.4427	33.4789	NaN	27.4322	NaN	23.7454	NaN	NaN
Epidinium.cattanei.SAG3.g210.t1	26.5348	26.9358	NaN	27.244	27.1893	26.4964	NaN	NaN	21.8286	NaN	NaN	NaN	NaN	NaN	NaN
Epidinium.cattanei.SAG3.g21024.t1	25.7209	22.617	23.6429	24.3674	25.3437	24.6957	24.9758	NaN	23.2542	NaN	NaN	NaN	NaN	NaN	NaN
Epidinium.cattanei.SAG3.g21166.t1	NaN	25.4498	26.3783	26.2064	26.0013	25.8353	NaN	NaN	NaN	NaN	NaN	NaN	NaN	NaN	NaN
Epidinium.cattanei.SAG3.g21175.t1	23.6007	24.4156	24.1969	24.8434	24.5332	23.9752	23.8496	NaN	22.2653	NaN	NaN	NaN	NaN	NaN	NaN
Epidinium.cattanei.SAG3.g21188.t1	30.1092	29.4776	29.3743	29.5608	29.5951	29.2244	29.5206	NaN	29.6794	NaN	NaN	NaN	NaN	NaN	NaN
Epidinium.cattanei.SAG3.g21199.t1	23.2889	22.5017	22.8763	24.6739	22.9081	22.7505	NaN	NaN	NaN	NaN	NaN	NaN	NaN	NaN	NaN
Epidinium.cattanei.SAG3.g21206.t1	27.2403	27.421	27.0507	25.7251	26.9932	26.468	NaN	NaN	NaN	NaN	NaN	NaN	NaN	NaN	NaN
Epidinium.cattanei.SAG3.g21248.t1	27.5149	29.3656	25.2459	28.8979	27.8082	26.4775	26.5378	NaN	26.3765	NaN	NaN	NaN	NaN	NaN	NaN
Epidinium.cattanei.SAG3.g2125.t1	NaN	25.1018	24.7459	NaN	24.7407	24.8066	NaN	23.7808	25.5435	NaN	23.3893	NaN	NaN	NaN	NaN
Epidinium.cattanei.SAG3.g21306.t1	24.515	25.8631	22.7267	24.0096	22.5819	NaN	NaN	NaN	NaN	NaN	NaN	NaN	NaN	NaN	NaN
Epidinium.cattanei.SAG3.g21444.t1	25.9999	26.4592	25.7118	NaN	25.4088	25.9846	NaN	NaN	NaN	NaN	NaN	NaN	NaN	NaN	NaN
Epidinium.cattanei.SAG3.g21530.t1	26.6676	27.8753	27.5889	28.8417	26.597	28.3854	NaN	NaN	29.3509	NaN	NaN	NaN	NaN	NaN	NaN
Epidinium.cattanei.SAG3.g21571.t1	27.4377	27.8588	27.1299	NaN	27.6012	26.5722	27.2792	NaN	26.3414	NaN	NaN	NaN	NaN	NaN	NaN
Epidinium.cattanei.SAG3.g21618.t1	29.5889	29.6014	30.2812	30.3294	30.3257	30.1363	29.1887	28.5881	31.1132	26.8961	28.1043	27.6797	28.7309	28.0428	27.479
Epidinium.cattanei.SAG3.g21643.t1	25.8838	25.7828	25.908	25.9752	NaN	NaN	26.2405	NaN	NaN	NaN	NaN	NaN	NaN	NaN	NaN
Epidinium.cattanei.SAG3.g2182.t1	29.6788	29.3127	29.5463	29.101	29.4987	29.6522	28.6615	23.8912	30.0229	NaN	NaN	NaN	NaN	NaN	NaN
Epidinium.cattanei.SAG3.g21828.t1	27.6475	27.5632	NaN	27.9235	26.1737	26.299	27.4254	NaN	NaN	NaN	NaN	NaN	NaN	NaN	NaN
Epidinium.cattanei.SAG3.g21981.t1	22.8844	22.8225	23.4253	24.4414	23.6944	22.8377	22.8623	NaN	22.2858	NaN	NaN	NaN	NaN	NaN	NaN
Epidinium.cattanei.SAG3.g22.t1	27.6122	27.7542	26.985	25.2194	27.5152	28.0768	NaN	NaN	25.3065	NaN	NaN	NaN	NaN	NaN	NaN
Epidinium.cattanei.SAG3.g2203.t1	26.8478	27.0182	25.7235	NaN	26.9079	27.2788	25.6916	NaN	24.4425	NaN	NaN	NaN	NaN	NaN	NaN
Epidinium.cattanei.SAG3.g2206.t1	26.1994	25.1815	25.4275	27.4117	26.0342	24.8047	24.716	NaN	26.5066	NaN	NaN	NaN	NaN	NaN	NaN
Epidinium.cattanei.SAG3.g22102.t1	29.5106	29.8845	29.661	28.6592	28.6589	28.6539	29.1679	NaN	27.9821	NaN	NaN	NaN	NaN	NaN	NaN
Epidinium.cattanei.SAG3.g22170.t1	23.5251	23.647	23.1548	NaN	23.6648	NaN	NaN	NaN	NaN	NaN	NaN	NaN	NaN	NaN	NaN
Epidinium.cattanei.SAG3.g22287.t1	25.5012	27.5279	27.8547	26.5678	28.7593	28.9534	29.1736	26.3017	28.1517	NaN	25.6042	NaN	23.4278	NaN	NaN
Epidinium.cattanei.SAG3.g22342.t1	27.3271	24.9771	25.5615	26.5546	28.0046	27.1086	26.4937	NaN	NaN	NaN	NaN	NaN	NaN	NaN	NaN
Epidinium.cattanei.SAG3.g22375.t1	28.884	29.0561	29.4428	28.756	29.6448	29.208	29.291	NaN	28.9166	NaN	24.5519	NaN	NaN	NaN	NaN
Epidinium.cattanei.SAG3.g22418.t1	28.5098	27.7795	27.2485	27.5501	27.9883	27.1437	25.1852	NaN	25.9156	NaN	NaN	NaN	NaN	NaN	NaN
Epidinium.cattanei.SAG3.g22494.t1	25.9452	NaN	NaN	24.4384	25.9509	NaN	25.851	NaN	NaN	NaN	NaN	NaN	NaN	NaN	NaN
Epidinium.cattanei.SAG3.g22584.t1	28.2887	27.9838	27.971	27.5603	28.3515	27.9138	26.7968	NaN	26.0815	NaN	NaN	NaN	NaN	NaN	NaN
Epidinium.cattanei.SAG3.g2261.t1	30.4791	30.2954	30.4789	30.6918	30.5886	30.0975	30.611	23.8792	30.9177	NaN	26.6609	NaN	26.3169	NaN	25.766
Epidinium.cattanei.SAG3.g22720.t1	29.9206	29.5276	30.3405	29.7589	30.1632	29.4603	29.9391	NaN	29.7862	NaN	24.0547	NaN	NaN	NaN	NaN
Epidinium.cattanei.SAG3.g2273.t1	23.3028	21.9779	21.1663	NaN	23.3901	23.4516	23.4342	NaN	NaN	NaN	NaN	NaN	NaN	NaN	NaN
Epidinium.cattanei.SAG3.g22783.t1	26.7174	25.4638	25.3384	26.436	27.5648	27.7221	27.5143	NaN	NaN	NaN	NaN	NaN	NaN	NaN	NaN
Epidinium.cattanei.SAG3.g23232.t1	26.6915	25.9666	26.5901	24.8372	25.1363	NaN	24.8926	NaN	24.8058	NaN	NaN	NaN	NaN	NaN	NaN
Epidinium.cattanei.SAG3.g23277.t1	26.9196	25.7638	26.288	25.4691	24.6537	24.3077	NaN	NaN	NaN	NaN	NaN	NaN	NaN	NaN	NaN
Epidinium.cattanei.SAG3.g2338.t1	22.7554	26.4021	NaN	NaN	26.6807	25.2179	NaN	NaN	25.2829	NaN	NaN	NaN	NaN	NaN	NaN
Epidinium.cattanei.SAG3.g23430.t1	25.7989	25.9157	NaN	23.5054	24.4868	24.9425	NaN	NaN	NaN	NaN	NaN	NaN	NaN	NaN	NaN
Epidinium.cattanei.SAG3.g23459.t1	27.5289	25.9059	26.6184	26.4815	27.9628	27.0723	27.6782	23.2316	25.2689	NaN	21.5871	NaN	NaN	NaN	NaN
Epidinium.cattanei.SAG3.g23526.t1	30.1357	30.6361	30.6993	30.826	30.9903	29.7276	30.2004	NaN	30.135	NaN	NaN	NaN	NaN	NaN	NaN
Epidinium.cattanei.SAG3.g23688.t1	31.568	31.6482	31.4207	31.0675	31.9456	31.596	31.4898	28.6237	31.8122	NaN	NaN	20.048	22.8556	25.4407	22.049
Epidinium.cattanei.SAG3.g23878.t1	28.7448	28.2874	28.9525	28.8325	28.906	28.2735	27.5066	NaN	28.669	NaN	NaN	NaN	NaN	NaN	NaN
Epidinium.cattanei.SAG3.g23928.t1	28.1698	26.6781	26.7546	NaN	26.9385	25.8864	26.3372	NaN	29.3613	NaN	NaN	NaN	NaN	NaN	NaN
Epidinium.cattanei.SAG3.g23991.t1	NaN	NaN	22.9772	23.9652	25.4009	22.7029	NaN	NaN	22.0037	NaN	NaN	NaN	NaN	NaN	NaN
Epidinium.cattanei.SAG3.g2402.t1	24.7468	25.1073	24.2294	24.5345	24.0916	24.2843	24.2334	NaN	22.4251	NaN	NaN	NaN	NaN	NaN	NaN
Epidinium.cattanei.SAG3.g24048.t1	22.4608	NaN	21.0302	22.9376	22.493	21.1667	22.0458	NaN	NaN	NaN	NaN	NaN	NaN	NaN	NaN
Epidinium.cattanei.SAG3.g2411.t1	28.4642	26.9491	27.323	26.9032	27.0813	25.4716	27.9222	NaN	27.2134	NaN	NaN	NaN	NaN	NaN	NaN
Epidinium.cattanei.SAG3.g24429.t1	26.3617	26.397	27.2391	28.0499	28.195	26.1151	25.4066	NaN	27.3188	NaN	NaN	NaN	NaN	NaN	NaN
Epidinium.cattanei.SAG3.g24669.t1	24.5699	NaN	24.1356	NaN	24.1457	23.8138	NaN	NaN	NaN	NaN	NaN	NaN	NaN	NaN	NaN
Epidinium.cattanei.SAG3.g24726.t1	NaN	NaN	25.3786	26.2194	25.347	25.4213	NaN	NaN	26.0557	NaN	NaN	NaN	NaN	NaN	NaN
Epidinium.cattanei.SAG3.g2484.t1	27.0726	27.2846	27.7371	27.6611	27.7687	26.515	26.9681	NaN	26.4933	NaN	NaN	NaN	NaN	NaN	NaN
Epidinium.cattanei.SAG3.g2485.t1	24.2296	NaN	23.4442	NaN	NaN	23.4335	22.7514	NaN	NaN	NaN	NaN	NaN	NaN	NaN	NaN
Epidinium.cattanei.SAG3.g24930.t1	28.9416	28.7552	29.6888	29.9269	29.3992	28.7535	29.0769	NaN	26.8369	NaN	NaN	NaN	NaN	NaN	NaN
Epidinium.cattanei.SAG3.g2495.t1	29.5665	28.7902	28.5327	28.3748	27.3397	27.4897	29.9145	NaN	28.8004	NaN	NaN	NaN	NaN	NaN	NaN
Epidinium.cattanei.SAG3.g24987.t1	27.3832	25.6601	27.5391	NaN	26.5592	NaN	NaN	NaN	NaN	NaN	NaN	NaN	NaN	NaN	NaN
Epidinium.cattanei.SAG3.g25077.t1	27.2683	27.939	27.8082	NaN	26.2804	NaN	26.0102	NaN	27.0065	NaN	NaN	NaN	NaN	NaN	NaN
Epidinium.cattanei.SAG3.g25080.t1	26.0565	26.8533	27.2394	NaN	26.5712	27.9748	24.6626	NaN	29.171	NaN	NaN	NaN	NaN	NaN	NaN
Epidinium.cattanei.SAG3.g25126.t1	27.2557	27.0912	NaN	27.6032	27.6232	NaN	26.7383	NaN	24.4925	NaN	NaN	NaN	NaN	NaN	NaN
Epidinium.cattanei.SAG3.g25137.t1	28.2046	27.6474	27.9244	28.4454	27.768	27.5805	26.9809	NaN	28.4044	NaN	NaN	NaN	NaN	NaN	NaN
Epidinium.cattanei.SAG3.g25222.t1	25.4083	NaN	27.6971	27.3725	24.0654	25.426	24.8889	NaN	23.9496	NaN	NaN	NaN	NaN	NaN	NaN
Epidinium.cattanei.SAG3.g25275.t1	28.1977	27.8997	26.3107	29.0528	26.639	25.3142	28.5691	25.4831	29.4472	NaN	NaN	NaN	NaN	NaN	NaN
Epidinium.cattanei.SAG3.g25423.t1	30.6947	30.6074	30.7108	29.6523	30.7738	29.6362	30.1671	27.6411	30.2144	NaN	NaN	NaN	25.9487	NaN	NaN
Epidinium.cattanei.SAG3.g25496.t1	25.9115	26.755	27.5868	26.696	27.3906	26.6318	NaN	NaN	NaN	NaN	NaN	NaN	NaN	NaN	NaN
Epidinium.cattanei.SAG3.g25530.t1	23.5049	NaN	22.0548	22.3047	NaN	NaN	24.2132	NaN	21.3201	NaN	NaN	NaN	NaN	NaN	NaN
Epidinium.cattanei.SAG3.g25609.t1	27.2055	27.9318	27.7498	28.199	26.4918	NaN	26.8312	NaN	29.8019	NaN	NaN	NaN	NaN	NaN	NaN
Epidinium.cattanei.SAG3.g25610.t1	29.0721	29.138	29.1127	28.7787	28.4066	29.1186	29.0962	23.2044	29.6945	NaN	NaN	NaN	21.9775	NaN	NaN
Epidinium.cattanei.SAG3.g25687.t1	27.1077	NaN	27.6763	NaN	27.0084	27.3924	26.4636	NaN	25.7936	NaN	NaN	NaN	NaN	NaN	NaN
Epidinium.cattanei.SAG3.g2573.t1	34.0886	34.1596	34.0325	33.989	34.1557	33.7827	33.9982	31.1322	33.6937	NaN	28.6747	26.668	27.719	26.7898	28.9873
Epidinium.cattanei.SAG3.g25774.t1	25.1209	26.4699	26.7382	28.282	26.7085	26.247	26.035	NaN	27.1616	NaN	NaN	NaN	NaN	NaN	NaN
Epidinium.cattanei.SAG3.g25922.t1	29.4799	29.0441	27.1056	28.681	28.5619	27.1759	28.0868	NaN	27.0993	NaN	NaN	NaN	NaN	NaN	NaN
Epidinium.cattanei.SAG3.g25961.t1	24.2693	24.0972	23.538	20.9529	23.1139	NaN	NaN	NaN	NaN	NaN	NaN	NaN	NaN	NaN	NaN
Epidinium.cattanei.SAG3.g2601.t1	24.4438	NaN	24.3647	NaN	25.6794	26.5648	NaN	NaN	27.8728	NaN	NaN	NaN	NaN	NaN	NaN
Epidinium.cattanei.SAG3.g26170.t1	26.7791	25.9498	27.3914	26.7002	27.7107	27.1149	27.0451	NaN	27.7963	NaN	NaN	NaN	NaN	NaN	NaN
Epidinium.cattanei.SAG3.g26304.t1	29.3902	29.5019	29.6641	28.8716	28.9715	28.9362	28.8243	NaN	29.777	NaN	NaN	NaN	NaN	NaN	NaN
Epidinium.cattanei.SAG3.g26353.t1	28.6101	29.2936	28.85	28.86	29.5925	29.4578	28.4856	25.3795	29.3326	NaN	24.2401	NaN	NaN	NaN	NaN
Epidinium.cattanei.SAG3.g26359.t1	24.4086	23.2843	25.7283	NaN	25.5681	25.9518	24.5278	21.8721	24.0176	NaN	NaN	NaN	NaN	NaN	NaN
Epidinium.cattanei.SAG3.g26446.t1	28.2439	28.5069	27.474	27.7094	28.0356	26.9837	28.0229	NaN	25.6197	NaN	NaN	NaN	NaN	NaN	NaN
Epidinium.cattanei.SAG3.g26504.t1	29.9935	30.2113	29.6083	30.2205	29.628	30.1085	30.0345	25.7658	30.5163	NaN	25.693	NaN	NaN	NaN	NaN
Epidinium.cattanei.SAG3.g26589.t1	30.9772	30.9408	30.5204	30.692	31.2422	30.7273	30.5723	29.2518	30.3717	NaN	21.5154	NaN	NaN	NaN	NaN
Epidinium.cattanei.SAG3.g26654.t1	26.4315	26.6543	26.0191	26.0468	25.8218	25.6128	25.7795	NaN	22.5073	NaN	NaN	NaN	NaN	NaN	NaN
Epidinium.cattanei.SAG3.g26688.t1	24.2617	25.2236	25.7039	NaN	25.0292	NaN	NaN	NaN	NaN	NaN	NaN	NaN	NaN	NaN	NaN
Epidinium.cattanei.SAG3.g26736.t1	26.2348	26.3982	26.5721	26.4222	26.8608	25.952	25.8106	NaN	26.761	NaN	NaN	NaN	NaN	NaN	NaN
Epidinium.cattanei.SAG3.g26814.t1	26.2072	26.1142	NaN	25.4136	25.7605	NaN	NaN	NaN	NaN	NaN	NaN	NaN	NaN	NaN	NaN
Epidinium.cattanei.SAG3.g26978.t1	27.2444	26.7728	28.2382	27.6941	27.6417	26.4825	27.4376	NaN	26.8324	NaN	NaN	NaN	NaN	NaN	NaN
Epidinium.cattanei.SAG3.g27256.t1	27.9481	NaN	NaN	NaN	26.8646	26.2428	26.6077	NaN	NaN	NaN	NaN	NaN	NaN	NaN	NaN
Epidinium.cattanei.SAG3.g27279.t1	28.9098	28.1427	27.874	28.209	28.2493	26.4749	25.3573	NaN	26.7486	NaN	NaN	NaN	NaN	NaN	NaN
Epidinium.cattanei.SAG3.g27306.t1	26.1989	25.0774	23.4694	NaN	24.8668	24.9748	27.2754	NaN	NaN	NaN	NaN	NaN	NaN	NaN	NaN
Epidinium.cattanei.SAG3.g2737.t1	27.7436	28.8535	29.3543	26.2201	29.7509	29.2386	28.735	NaN	30.3683	NaN	NaN	NaN	NaN	NaN	NaN
Epidinium.cattanei.SAG3.g27425.t1	28.7399	29.161	28.667	29.9772	29.6826	29.2389	28.3233	NaN	29.4651	NaN	24.9077	NaN	NaN	NaN	NaN
Epidinium.cattanei.SAG3.g27604.t1	27.0301	27.0101	27.4488	26.9573	25.6278	26.9112	25.2496	NaN	NaN	NaN	NaN	NaN	NaN	NaN	NaN
Epidinium.cattanei.SAG3.g27613.t1	25.7081	NaN	26.4249	24.5337	25.047	NaN	26.3752	NaN	NaN	NaN	NaN	NaN	NaN	NaN	NaN
Epidinium.cattanei.SAG3.g27634.t1	29.6312	29.6426	29.8568	29.5544	29.3324	29.1496	29.6615	27.6189	27.6591	27.208	NaN	27.4439	27.7774	27.3273	27.5856
Epidinium.cattanei.SAG3.g27809.t1	27.5921	27.9259	26.1565	24.7348	27.0684	27.0029	27.0853	NaN	NaN	NaN	NaN	NaN	NaN	NaN	NaN
Epidinium.cattanei.SAG3.g28004.t1	27.0149	26.2665	27.0131	26.9778	26.0732	25.3746	26.067	NaN	NaN	NaN	NaN	NaN	NaN	NaN	NaN
Epidinium.cattanei.SAG3.g28029.t1	27.1653	26.1278	25.2934	24.7132	NaN	NaN	NaN	NaN	26.6095	NaN	NaN	NaN	NaN	NaN	NaN
Epidinium.cattanei.SAG3.g28051.t1	24.7047	25.6486	26.5065	24.7637	26.308	26.8107	27.455	NaN	24.9303	NaN	NaN	NaN	NaN	NaN	NaN
Epidinium.cattanei.SAG3.g28089.t1	24.0466	25.27	25.7695	NaN	23.8652	NaN	24.0388	NaN	NaN	NaN	NaN	NaN	NaN	NaN	NaN
Epidinium.cattanei.SAG3.g28105.t1	28.6192	27.7489	26.6036	NaN	26.9471	26.8458	NaN	NaN	NaN	NaN	NaN	NaN	NaN	NaN	NaN
Epidinium.cattanei.SAG3.g28115.t1	24.4747	NaN	24.6132	NaN	24.0606	23.515	NaN	NaN	NaN	NaN	NaN	NaN	NaN	NaN	NaN
Epidinium.cattanei.SAG3.g28261.t1	28.8477	26.4212	28.5736	28.2787	28.2398	28.581	29.024	NaN	27.0775	NaN	NaN	NaN	NaN	NaN	NaN
Epidinium.cattanei.SAG3.g28307.t1	28.6853	26.8397	28.3009	26.5206	28.0216	27.9591	28.3117	NaN	28.3569	NaN	NaN	NaN	NaN	NaN	NaN
Epidinium.cattanei.SAG3.g28350.t1	27.4225	27.1734	27.2437	26.9001	26.5296	26.0405	NaN	NaN	25.4945	NaN	NaN	NaN	NaN	NaN	NaN
Epidinium.cattanei.SAG3.g28545.t1	25.3238	NaN	24.4796	22.6967	24.9775	23.257	23.6887	NaN	20.7568	NaN	NaN	NaN	NaN	NaN	NaN
Epidinium.cattanei.SAG3.g2863.t1	26.2512	25.9891	25.3345	27.6284	27.3832	26.261	26.9596	NaN	25.406	NaN	NaN	NaN	NaN	NaN	NaN
Epidinium.cattanei.SAG3.g29120.t1	30.3117	30.3533	30.0399	29.7347	29.5923	30.0303	29.9396	NaN	30.4553	NaN	NaN	NaN	NaN	NaN	NaN
Epidinium.cattanei.SAG3.g2917.t1	27.4186	27.9377	25.356	26.4348	27.2379	22.0879	27.1904	NaN	25.5035	NaN	NaN	NaN	NaN	NaN	NaN
Epidinium.cattanei.SAG3.g29234.t1	28.2404	28.3308	27.8242	28.5555	28.1903	27.8974	26.9257	NaN	26.9087	NaN	NaN	NaN	NaN	NaN	NaN
Epidinium.cattanei.SAG3.g29268.t1	27.0675	26.909	28.0532	28.426	27.991	27.1579	NaN	NaN	25.7372	NaN	NaN	NaN	NaN	NaN	NaN
Epidinium.cattanei.SAG3.g2927.t1	18.8233	NaN	NaN	23.0269	22.2533	24.5573	22.0333	NaN	NaN	NaN	NaN	NaN	NaN	NaN	NaN
Epidinium.cattanei.SAG3.g29328.t1	29.236	28.3782	28.9449	28.8015	28.7624	28.2174	29.1753	25.6037	28.6716	NaN	22.1327	NaN	NaN	NaN	NaN
Epidinium.cattanei.SAG3.g2933.t1	28.2728	28.2861	25.5269	26.8047	27.675	25.8808	25.5974	NaN	26.0168	NaN	NaN	NaN	NaN	NaN	NaN
Epidinium.cattanei.SAG3.g29399.t1	27.7918	27.5772	27.1053	28.3713	26.8278	26.3111	26.8096	22.1803	26.9336	NaN	NaN	NaN	NaN	NaN	NaN
Epidinium.cattanei.SAG3.g29402.t1	24.876	24.5336	26.098	25.4329	26.4688	NaN	NaN	NaN	21.8707	NaN	NaN	NaN	NaN	NaN	NaN
Epidinium.cattanei.SAG3.g29574.t1	29.8964	30.2085	30.0647	30.5776	30.4463	29.6629	30.2097	NaN	29.0915	NaN	NaN	NaN	NaN	NaN	NaN
Epidinium.cattanei.SAG3.g29756.t1	NaN	22.5794	NaN	24.6263	NaN	22.7919	21.3617	NaN	25.4467	NaN	NaN	NaN	NaN	NaN	NaN
Epidinium.cattanei.SAG3.g29813.t1	25.5993	27.6255	28.0975	27.7352	28.1833	27.9529	26.3965	NaN	NaN	NaN	NaN	NaN	NaN	NaN	NaN
Epidinium.cattanei.SAG3.g29889.t1	26.505	26.5925	26.7164	26.3798	27.017	25.9952	27.3065	NaN	26.6511	NaN	NaN	NaN	NaN	NaN	NaN
Epidinium.cattanei.SAG3.g2999.t1	28.2318	28.7557	28.9625	29.4259	30.0722	28.9901	27.3727	25.2979	30.1266	NaN	NaN	NaN	NaN	NaN	NaN
Epidinium.cattanei.SAG3.g30083.t1	27.0742	27.3002	26.8063	NaN	NaN	26.2445	24.5858	23.6389	27.1478	NaN	NaN	NaN	NaN	NaN	NaN
Epidinium.cattanei.SAG3.g30087.t1	25.4233	NaN	24.872	NaN	26.809	25.2522	25.1598	NaN	24.0781	NaN	NaN	NaN	NaN	NaN	NaN
Epidinium.cattanei.SAG3.g30162.t1	30.4341	30.1332	30.3628	30.6471	30.559	29.5253	29.5645	NaN	28.8266	NaN	NaN	NaN	NaN	NaN	NaN
Epidinium.cattanei.SAG3.g30474.t1	27.3611	27.4605	27.618	26.4655	27.5849	27.7294	25.0077	25.7964	28.2351	NaN	25.0037	NaN	NaN	NaN	NaN
Epidinium.cattanei.SAG3.g30641.t1	28.1264	26.4118	25.9857	28.981	27.8811	27.6146	27.9555	NaN	NaN	NaN	NaN	NaN	NaN	NaN	NaN
Epidinium.cattanei.SAG3.g3068.t1	23.9159	23.2881	24.5383	24.7409	25.1387	NaN	24.498	NaN	26.8601	NaN	NaN	NaN	NaN	NaN	NaN
Epidinium.cattanei.SAG3.g30715.t1	NaN	27.2788	27.0708	NaN	26.6621	26.2594	NaN	NaN	NaN	NaN	NaN	NaN	NaN	NaN	NaN
Epidinium.cattanei.SAG3.g30821.t1	29.8092	29.8646	30.1174	30.3553	29.9271	29.742	30.0439	25.7525	29.1352	NaN	NaN	NaN	NaN	NaN	NaN
Epidinium.cattanei.SAG3.g30948.t1	27.2306	27.3494	28.1507	28.1142	28.3687	27.5602	27.9875	21.4063	27.4661	NaN	NaN	NaN	NaN	NaN	NaN
Epidinium.cattanei.SAG3.g31087.t1	25.7625	25.1162	23.9192	23.8211	26.0834	25.7116	26.1038	20.597	25.7165	NaN	NaN	NaN	NaN	NaN	NaN
Epidinium.cattanei.SAG3.g3111.t1	25.3703	NaN	25.5169	NaN	25.3166	24.0839	23.8008	NaN	NaN	NaN	NaN	NaN	NaN	NaN	NaN
Epidinium.cattanei.SAG3.g31176.t1	24.6122	NaN	25.3503	NaN	22.8903	24.4467	NaN	NaN	26.0202	NaN	NaN	NaN	NaN	NaN	NaN
Epidinium.cattanei.SAG3.g31184.t1	30.1226	30.4925	30.2553	30.8857	30.5236	29.6234	30.3129	25.7985	29.2924	NaN	NaN	NaN	NaN	NaN	NaN
Epidinium.cattanei.SAG3.g31804.t1	27.7948	28.9597	28.8421	29.8298	29.1447	28.424	28.3822	26.5785	29.7404	NaN	NaN	NaN	NaN	NaN	NaN
Epidinium.cattanei.SAG3.g31817.t1	32.3292	32.2262	32.0322	31.6678	32.2788	32.2007	32.1937	28.3349	30.6935	NaN	26.6332	NaN	25.3757	NaN	25.01
Epidinium.cattanei.SAG3.g31901.t1	26.3372	25.3791	25.9411	NaN	26.0428	24.9766	25.8016	NaN	NaN	NaN	NaN	NaN	NaN	NaN	NaN
Epidinium.cattanei.SAG3.g32083.t1	25.8144	NaN	26.4253	NaN	22.4001	NaN	22.1132	NaN	20.4639	NaN	NaN	NaN	NaN	NaN	NaN
Epidinium.cattanei.SAG3.g32101.t1	29.4864	29.8735	29.5284	29.1907	29.5396	29.9395	29.1395	NaN	28.3934	NaN	NaN	NaN	NaN	NaN	NaN
Epidinium.cattanei.SAG3.g32266.t1	28.8384	28.3065	28.6958	29.4633	28.3511	28.0927	26.5355	NaN	26.8558	NaN	NaN	NaN	NaN	NaN	NaN
Epidinium.cattanei.SAG3.g3231.t1	25.8236	24.3543	25.3053	24.3254	26.0509	24.7597	NaN	NaN	25.7698	NaN	NaN	NaN	NaN	NaN	NaN
Epidinium.cattanei.SAG3.g32366.t1	27.1746	27.3788	27.3	26.916	26.7243	NaN	25.3537	NaN	NaN	NaN	NaN	NaN	NaN	NaN	NaN
Epidinium.cattanei.SAG3.g32556.t1	27.5781	NaN	26.4085	25.2789	26.8815	26.9077	26.0554	NaN	27.4822	NaN	NaN	NaN	NaN	NaN	NaN
Epidinium.cattanei.SAG3.g32780.t1	24.5912	NaN	NaN	21.0256	21.8815	22.5536	NaN	NaN	NaN	NaN	NaN	NaN	NaN	NaN	NaN
Epidinium.cattanei.SAG3.g32981.t1	28.1274	28.2223	27.396	25.5121	28.2161	27.5971	27.3964	NaN	25.6274	NaN	NaN	NaN	NaN	NaN	NaN
Epidinium.cattanei.SAG3.g33022.t1	27.1741	26.1796	28.1967	27.7131	28.3188	28.2724	27.496	NaN	27.1574	NaN	NaN	NaN	NaN	NaN	NaN
Epidinium.cattanei.SAG3.g3337.t1	25.775	26.5321	26.8703	25.9049	27.7481	27.0296	27.4195	NaN	25.0138	NaN	NaN	NaN	NaN	NaN	NaN
Epidinium.cattanei.SAG3.g33470.t1	NaN	NaN	22.4454	25.3028	24.5324	26.2793	NaN	NaN	27.6536	NaN	NaN	NaN	NaN	NaN	NaN
Epidinium.cattanei.SAG3.g3352.t1	23.102	19.9946	21.327	NaN	22.3842	23.8273	22.5034	NaN	23.1647	NaN	NaN	NaN	NaN	NaN	NaN
Epidinium.cattanei.SAG3.g3356.t1	30.8462	29.8576	30.9022	31.2846	31.2731	30.7756	31.188	27.9326	31.2545	NaN	24.5835	NaN	NaN	NaN	NaN
Epidinium.cattanei.SAG3.g33637.t1	26.6626	26.6682	NaN	NaN	25.9344	NaN	25.9083	NaN	NaN	NaN	NaN	NaN	NaN	NaN	NaN
Epidinium.cattanei.SAG3.g33659.t1	19.6424	NaN	20.4707	NaN	25.2217	NaN	22.255	NaN	NaN	NaN	NaN	NaN	NaN	NaN	NaN
Epidinium.cattanei.SAG3.g33705.t1	27.9296	26.8321	26.3708	27.0206	27.3479	26.5802	27.0626	NaN	28.1044	NaN	NaN	NaN	NaN	NaN	NaN
Epidinium.cattanei.SAG3.g3371.t1	30.5501	30.5397	30.4959	29.7802	30.6673	30.1629	30.1709	26.0367	30.6077	NaN	NaN	NaN	NaN	NaN	NaN
Epidinium.cattanei.SAG3.g33909.t1	27.3877	27.3998	27.4449	28.104	27.5031	27.0678	27.2742	22.3464	27.6007	NaN	NaN	NaN	NaN	NaN	NaN
Epidinium.cattanei.SAG3.g3403.t1	33.6435	32.9736	32.9239	32.9407	32.7694	32.2292	33.0519	27.7377	31.9484	23.628	26.6058	25.1501	26.8986	NaN	25.8417
Epidinium.cattanei.SAG3.g3405.t1	30.1945	29.0022	28.9288	28.6802	28.2666	29.3914	28.3385	24.2905	30.0393	24.2619	20.3819	NaN	23.243	NaN	NaN
Epidinium.cattanei.SAG3.g3409.t1	25.9415	26.8167	27.6488	27.8979	26.3099	24.3337	26.4115	NaN	NaN	NaN	NaN	NaN	NaN	NaN	NaN
Epidinium.cattanei.SAG3.g34096.t1	26.6149	27.6594	27.5543	28.7203	28.361	28.2668	27.9713	NaN	27.3683	NaN	NaN	NaN	NaN	NaN	NaN
Epidinium.cattanei.SAG3.g3410.t1	25.7886	25.721	25.9914	24.6219	25.611	25.5481	25.0732	NaN	22.1689	NaN	NaN	NaN	NaN	NaN	NaN
Epidinium.cattanei.SAG3.g34150.t1	NaN	25.3575	25.1299	25.724	NaN	24.4159	24.2641	NaN	NaN	NaN	NaN	NaN	NaN	NaN	NaN
Epidinium.cattanei.SAG3.g34181.t1	32.6416	31.8317	32.534	31.1714	31.9792	32.2682	31.6493	27.6196	33.67	NaN	24.9843	NaN	NaN	NaN	NaN
Epidinium.cattanei.SAG3.g34486.t1	27.9412	28.1872	29.3054	28.2937	29.461	28.9205	27.8013	26.8134	30.4877	NaN	NaN	NaN	NaN	NaN	NaN
Epidinium.cattanei.SAG3.g34872.t1	30.1709	28.8289	28.7399	29.0065	29.7612	29.4025	30.0419	23.3768	29.7335	NaN	NaN	NaN	22.6972	NaN	NaN
Epidinium.cattanei.SAG3.g34966.t1	30.4944	30.6748	30.5597	30.6344	30.4161	29.9674	30.8385	25.464	30.2548	25.396	NaN	NaN	NaN	NaN	NaN
Epidinium.cattanei.SAG3.g3509.t1	25.9608	26.3147	25.7126	NaN	25.8141	25.2272	NaN	NaN	24.4234	NaN	NaN	NaN	NaN	NaN	NaN
Epidinium.cattanei.SAG3.g35292.t1	20.9906	NaN	NaN	26.2395	21.8485	23.7456	24.3118	NaN	28.1352	NaN	NaN	NaN	NaN	NaN	NaN
Epidinium.cattanei.SAG3.g3545.t1	27.7578	27.2827	27.6979	27.0156	27.3419	26.5415	25.6264	NaN	23.9648	NaN	NaN	NaN	NaN	NaN	NaN
Epidinium.cattanei.SAG3.g35563.t1	27.6572	27.4011	27.0169	25.9613	27.4728	27.026	27.1052	NaN	25.7872	NaN	NaN	NaN	NaN	NaN	NaN
Epidinium.cattanei.SAG3.g3559.t1	26.9741	26.6872	26.9327	24.8586	26.7947	26.5228	26.1876	NaN	23.7619	NaN	NaN	NaN	NaN	NaN	NaN
Epidinium.cattanei.SAG3.g35645.t1	26.8243	25.6271	25.098	25.0331	27.2908	27.7956	26.6648	NaN	28.1522	NaN	NaN	NaN	NaN	NaN	NaN
Epidinium.cattanei.SAG3.g35813.t1	29.696	28.1726	29.8762	28.5973	29.4833	29.311	29.2099	25.4701	29.0252	NaN	NaN	NaN	NaN	NaN	NaN
Epidinium.cattanei.SAG3.g35852.t1	27.4528	25.2473	NaN	NaN	26.1377	24.3108	26.569	NaN	26.9123	NaN	NaN	NaN	NaN	NaN	NaN
Epidinium.cattanei.SAG3.g3591.t1	24.954	27.7157	26.9329	25.613	27.5121	24.5275	25.8932	NaN	NaN	NaN	NaN	NaN	NaN	NaN	NaN
Epidinium.cattanei.SAG3.g362.t1	25.1954	22.6069	23.6766	24.7655	24.6385	24.0922	24.6253	NaN	NaN	NaN	NaN	NaN	NaN	NaN	NaN
Epidinium.cattanei.SAG3.g36383.t1	25.6382	27.2614	27.4085	28.3296	25.9592	26.1928	26.2397	NaN	26.9475	NaN	NaN	NaN	NaN	NaN	NaN
Epidinium.cattanei.SAG3.g36400.t1	25.6658	24.0696	28.9386	28.0247	29.5417	29.1182	28.1872	26.8792	29.3701	NaN	24.0949	NaN	26.117	NaN	NaN
Epidinium.cattanei.SAG3.g36455.t1	30.809	30.8647	31.631	31.5074	31.4678	31.4333	30.7969	28.4453	31.853	NaN	27.3657	NaN	26.4598	NaN	NaN
Epidinium.cattanei.SAG3.g36502.t1	28.7454	28.5614	27.5325	27.5874	27.9439	26.9034	28.3764	NaN	NaN	NaN	NaN	NaN	NaN	NaN	NaN
Epidinium.cattanei.SAG3.g36535.t1	27.9133	27.0891	27.9067	NaN	26.7261	26.8746	NaN	NaN	27.7875	NaN	NaN	NaN	NaN	NaN	NaN
Epidinium.cattanei.SAG3.g36573.t1	28.2121	28.3926	28.5072	28.7207	28.5862	27.8505	27.983	NaN	27.1377	NaN	NaN	NaN	NaN	NaN	NaN
Epidinium.cattanei.SAG3.g3674.t1	26.3099	NaN	NaN	26.1333	25.7599	25.1518	NaN	NaN	25.9146	NaN	NaN	NaN	NaN	NaN	NaN
Epidinium.cattanei.SAG3.g36766.t1	25.6991	22.9034	26.3181	26.7163	25.1922	25.6593	24.9347	NaN	28.4995	NaN	NaN	NaN	NaN	NaN	NaN
Epidinium.cattanei.SAG3.g369.t1	24.0035	25.1415	NaN	26.6056	NaN	NaN	24.7015	NaN	NaN	NaN	NaN	NaN	NaN	NaN	NaN
Epidinium.cattanei.SAG3.g37083.t1	25.8258	25.393	25.9512	25.4165	NaN	25.2777	25.1017	NaN	28.3966	NaN	NaN	NaN	NaN	NaN	NaN
Epidinium.cattanei.SAG3.g37114.t1	28.5934	28.0473	29.3011	28.449	29.0996	28.8765	28.9741	NaN	27.5363	NaN	NaN	NaN	NaN	NaN	NaN
Epidinium.cattanei.SAG3.g37181.t1	23.596	24.3918	NaN	24.9721	NaN	23.6918	NaN	NaN	24.6677	NaN	NaN	NaN	NaN	NaN	NaN
Epidinium.cattanei.SAG3.g37358.t1	NaN	23.4421	22.904	23.9587	23.4433	23.0712	23.2639	NaN	NaN	NaN	NaN	NaN	NaN	NaN	NaN
Epidinium.cattanei.SAG3.g374.t1	25.6384	26.5916	26.0156	25.0607	26.229	25.6236	25.9066	NaN	24.0083	NaN	NaN	NaN	NaN	NaN	NaN
Epidinium.cattanei.SAG3.g37493.t1	27.3543	27.1252	27.2653	27.5559	27.1793	26.9147	26.9174	NaN	NaN	NaN	NaN	NaN	NaN	NaN	NaN
Epidinium.cattanei.SAG3.g37736.t1	28.6063	28.9128	28.1682	NaN	27.6868	27.5663	27.5388	NaN	28.9462	NaN	NaN	NaN	NaN	NaN	NaN
Epidinium.cattanei.SAG3.g3775.t1	30.5113	30.4312	29.3511	30.2797	30.1822	29.9937	29.8717	NaN	29.4777	NaN	NaN	NaN	NaN	NaN	NaN
Epidinium.cattanei.SAG3.g37938.t1	25.8112	NaN	NaN	26.0689	26.3203	26.0407	26.0409	NaN	24.9937	NaN	NaN	NaN	NaN	NaN	NaN
Epidinium.cattanei.SAG3.g38182.t1	27.9655	28.1771	28.2862	27.9702	28.3513	27.3031	27.5773	24.3866	29.1387	NaN	NaN	NaN	NaN	NaN	NaN
Epidinium.cattanei.SAG3.g38212.t1	25.8459	26.1879	26.1494	23.5107	25.8587	25.7946	NaN	NaN	NaN	NaN	NaN	NaN	NaN	NaN	NaN
Epidinium.cattanei.SAG3.g38408.t1	27.5165	27.5133	27.5178	27.9165	27.5217	27.8761	26.8587	NaN	26.3865	NaN	NaN	NaN	NaN	NaN	NaN
Epidinium.cattanei.SAG3.g3851.t1	27.3156	27.2592	27.8534	26.414	25.2437	26.1544	24.3828	NaN	26.5	NaN	NaN	NaN	NaN	NaN	NaN
Epidinium.cattanei.SAG3.g3856.t1	29.8954	29.8456	30.3153	30.3783	30.0235	29.3837	29.4586	26.5264	29.2335	NaN	NaN	NaN	NaN	NaN	NaN
Epidinium.cattanei.SAG3.g38750.t1	28.7389	28.2438	28.887	29.0977	29.5123	28.9214	29.6327	22.3595	29.251	NaN	NaN	NaN	NaN	NaN	NaN
Epidinium.cattanei.SAG3.g38843.t1	NaN	25.2957	NaN	25.2552	24.4495	24.4667	24.1462	NaN	NaN	NaN	NaN	NaN	NaN	NaN	NaN
Epidinium.cattanei.SAG3.g39061.t1	32.8536	32.3216	32.9437	32.6104	32.8319	32.6887	32.8214	29.0633	32.1386	27.015	27.6287	23.3654	26.3959	NaN	NaN
Epidinium.cattanei.SAG3.g39374.t1	25.1278	24.7041	24.8148	NaN	24.4418	24.1214	23.6629	NaN	25.433	NaN	NaN	NaN	NaN	NaN	NaN
Epidinium.cattanei.SAG3.g39441.t1	25.8935	26.7046	26.4731	28.1084	26.8604	23.3266	26.8387	NaN	25.4529	NaN	NaN	NaN	NaN	NaN	NaN
Epidinium.cattanei.SAG3.g39652.t1	29.8971	28.4797	28.4913	28.8307	30.2023	29.5328	29.4781	25.8555	29.8014	NaN	NaN	NaN	NaN	NaN	NaN
Epidinium.cattanei.SAG3.g39847.t1	28.4454	28.5043	28.466	28.3619	29.2007	28.5525	28.2952	NaN	31.134	NaN	NaN	NaN	NaN	NaN	NaN
Epidinium.cattanei.SAG3.g39910.t1	27.9258	27.4844	28.4133	27.9833	28.1291	26.7263	27.1413	NaN	NaN	NaN	NaN	NaN	NaN	NaN	NaN
Epidinium.cattanei.SAG3.g39924.t1	28.4944	29.13	29.6615	28.4567	29.6244	29.0615	28.4884	NaN	29.2495	NaN	NaN	NaN	NaN	NaN	NaN
Epidinium.cattanei.SAG3.g40.t1	25.33	NaN	25.4782	25.4061	24.9682	NaN	NaN	NaN	23.261	NaN	NaN	NaN	NaN	NaN	NaN
Epidinium.cattanei.SAG3.g40018.t1	26.8867	27.5174	26.2529	28.2229	28.2032	27.8114	27.7613	NaN	29.0055	NaN	NaN	NaN	NaN	NaN	NaN
Epidinium.cattanei.SAG3.g40127.t1	27.2399	26.9307	27.568	NaN	27.4159	26.7136	26.6506	NaN	27.5362	NaN	NaN	NaN	NaN	NaN	NaN
Epidinium.cattanei.SAG3.g40132.t1	25.5015	25.7355	26.331	26.7479	26.6293	23.9813	NaN	NaN	24.0966	NaN	NaN	NaN	NaN	NaN	NaN
Epidinium.cattanei.SAG3.g4021.t1	NaN	23.3261	26.9265	27.2409	24.6705	22.2457	23.7632	NaN	22.2783	NaN	NaN	NaN	NaN	NaN	NaN
Epidinium.cattanei.SAG3.g40392.t1	28.6908	28.6778	29.4632	29.3588	28.0152	28.0277	NaN	25.1095	26.9607	NaN	NaN	NaN	NaN	NaN	NaN
Epidinium.cattanei.SAG3.g40409.t1	28.9408	29.4873	29.8013	30.1948	30.1208	29.6469	30.1972	27.5125	30.2872	NaN	NaN	NaN	NaN	NaN	NaN
Epidinium.cattanei.SAG3.g40555.t1	27.8887	27.7655	27.838	28.0148	27.9343	27.3497	27.1658	NaN	27.681	NaN	NaN	NaN	NaN	NaN	NaN
Epidinium.cattanei.SAG3.g40769.t1	25.5818	25.8828	25.557	NaN	25.281	NaN	NaN	NaN	NaN	NaN	NaN	NaN	NaN	NaN	NaN
Epidinium.cattanei.SAG3.g40934.t1	25.9445	NaN	26.8631	25.9863	26.4314	26.2589	26.2105	NaN	NaN	NaN	NaN	NaN	NaN	NaN	NaN
Epidinium.cattanei.SAG3.g41458.t1	27.7326	27.7026	25.9515	26.5021	28.2712	25.198	25.2902	NaN	26.6068	NaN	NaN	NaN	NaN	NaN	NaN
Epidinium.cattanei.SAG3.g4146.t1	25.7738	NaN	NaN	26.2377	20.2269	NaN	26.6126	NaN	21.6635	NaN	NaN	NaN	NaN	NaN	NaN
Epidinium.cattanei.SAG3.g41541.t1	26.0916	27.2834	27.732	26.7767	27.4312	26.1076	26.0666	NaN	NaN	NaN	NaN	NaN	NaN	NaN	NaN
Epidinium.cattanei.SAG3.g41697.t1	30.6375	30.3481	29.9723	29.6348	30.3332	29.0929	29.118	NaN	26.7409	NaN	NaN	NaN	NaN	NaN	NaN
Epidinium.cattanei.SAG3.g41707.t1	26.0215	27.4301	27.2296	26.4367	27.8083	26.1636	26.0019	NaN	27.1924	NaN	NaN	NaN	NaN	NaN	NaN
Epidinium.cattanei.SAG3.g41791.t1	26.7179	26.4476	27.284	25.8648	25.1381	24.5141	24.8512	NaN	22.3055	NaN	NaN	NaN	NaN	NaN	NaN
Epidinium.cattanei.SAG3.g41885.t1	24.643	23.7733	23.9343	NaN	24.8382	24.9231	23.9132	NaN	NaN	NaN	NaN	NaN	NaN	NaN	NaN
Epidinium.cattanei.SAG3.g41893.t1	25.3446	25.8089	26.7122	25.6398	25.5061	25.0475	25.728	NaN	25.4111	NaN	NaN	NaN	NaN	NaN	NaN
Epidinium.cattanei.SAG3.g41954.t1	25.7027	28.6448	25.4239	25.7777	27.7522	25.3097	NaN	NaN	26.5663	NaN	NaN	NaN	NaN	NaN	NaN
Epidinium.cattanei.SAG3.g42068.t1	22.8361	23.8348	23.2459	24.1392	24.4173	NaN	NaN	NaN	NaN	NaN	NaN	NaN	NaN	NaN	NaN
Epidinium.cattanei.SAG3.g42247.t1	27.1392	27.5197	27.5871	27.814	26.7035	26.6959	NaN	NaN	24.5058	NaN	NaN	NaN	NaN	NaN	NaN
Epidinium.cattanei.SAG3.g4232.t1	26.3944	26.1429	24.4066	24.6456	24.7396	NaN	24.0827	NaN	NaN	NaN	NaN	NaN	NaN	NaN	NaN
Epidinium.cattanei.SAG3.g42375.t1	28.7891	27.4589	26.3516	28.1987	27.9706	27.0864	24.821	NaN	25.5616	NaN	NaN	NaN	NaN	NaN	NaN
Epidinium.cattanei.SAG3.g42455.t1	28.2031	28.1091	29.2261	28.5386	29.1759	28.9561	27.9773	26.0479	30.0906	NaN	24.5875	NaN	25.1817	NaN	NaN
Epidinium.cattanei.SAG3.g4256.t1	27.074	28.544	29.6813	28.3249	29.268	28.0469	28.4087	NaN	28.6133	NaN	NaN	NaN	NaN	NaN	NaN
Epidinium.cattanei.SAG3.g42610.t1	NaN	25.4307	24.9054	25.9626	24.8248	25.1725	25.5902	NaN	25.2235	NaN	NaN	NaN	NaN	NaN	NaN
Epidinium.cattanei.SAG3.g42631.t1	24.4823	25.0226	25.2934	26.5227	26.2075	25.4732	24.2585	NaN	22.1827	NaN	NaN	NaN	NaN	NaN	NaN
Epidinium.cattanei.SAG3.g435.t1	29.1801	29.5544	29.9565	29.496	29.7404	29.4147	29.0525	23.5541	29.8602	NaN	22.429	NaN	NaN	NaN	22.8259
Epidinium.cattanei.SAG3.g43510.t1	25.414	27.0131	27.9695	26.692	27.2613	27.2439	25.7303	NaN	27.6352	NaN	NaN	NaN	NaN	NaN	NaN
Epidinium.cattanei.SAG3.g43535.t1	31.5075	31.4538	32.2039	32.4561	32.359	31.9541	31.3426	26.3375	31.7877	NaN	NaN	NaN	NaN	NaN	NaN
Epidinium.cattanei.SAG3.g43806.t1	27.5804	28.1557	27.6699	28.0008	27.651	27.3106	27.3547	NaN	27.5025	NaN	NaN	NaN	NaN	NaN	NaN
Epidinium.cattanei.SAG3.g43936.t1	NaN	NaN	26.2238	25.4731	26.4928	NaN	23.971	NaN	26.3518	NaN	NaN	NaN	NaN	NaN	NaN
Epidinium.cattanei.SAG3.g44000.t1	29.6043	30.0119	29.0532	29.3235	27.9614	27.9126	28.7307	NaN	27.7201	NaN	NaN	NaN	NaN	NaN	NaN
Epidinium.cattanei.SAG3.g44047.t1	NaN	NaN	25.4831	27.4455	26.9054	25.5937	24.9053	NaN	NaN	NaN	NaN	NaN	NaN	NaN	NaN
Epidinium.cattanei.SAG3.g44065.t1	NaN	NaN	27.3236	27.0853	27.1296	26.8954	NaN	NaN	29.279	NaN	NaN	NaN	NaN	NaN	NaN
Epidinium.cattanei.SAG3.g441.t1	30.1683	30.163	29.2751	29.131	29.2893	29.0274	29.8328	NaN	28.4507	NaN	NaN	NaN	NaN	NaN	NaN
Epidinium.cattanei.SAG3.g44586.t1	NaN	NaN	20.4222	NaN	22.5268	23.497	23.1836	NaN	NaN	NaN	NaN	NaN	NaN	NaN	NaN
Epidinium.cattanei.SAG3.g44863.t1	20.6473	NaN	21.1579	21.8204	21.9569	23.051	24.2788	NaN	22.4699	NaN	NaN	NaN	NaN	NaN	NaN
Epidinium.cattanei.SAG3.g44864.t1	27.4513	27.5721	27.4885	26.8272	27.038	27.8314	NaN	26.334	21.5682	NaN	NaN	NaN	NaN	NaN	NaN
Epidinium.cattanei.SAG3.g4505.t1	27.3189	25.5395	27.3391	27.0328	26.6756	24.0176	NaN	NaN	26.1846	NaN	NaN	NaN	NaN	NaN	NaN
Epidinium.cattanei.SAG3.g45366.t1	26.1694	23.3246	24.5363	25.7529	23.6027	NaN	24.7739	NaN	22.0643	NaN	NaN	NaN	NaN	NaN	NaN
Epidinium.cattanei.SAG3.g45551.t1	26.4914	26.9367	26.945	27.2358	26.7871	27.4456	26.4486	NaN	28.2844	NaN	NaN	NaN	NaN	NaN	NaN
Epidinium.cattanei.SAG3.g45831.t1	NaN	NaN	24.5772	25.9897	25.1108	NaN	25.7682	NaN	24.9948	NaN	NaN	NaN	NaN	NaN	NaN
Epidinium.cattanei.SAG3.g4599.t1	NaN	27.1336	24.394	23.5395	24.7071	24.0932	NaN	NaN	25.2288	NaN	NaN	NaN	NaN	NaN	NaN
Epidinium.cattanei.SAG3.g45990.t1	26.4658	NaN	25.0869	23.9544	23.3641	29.4415	28.3808	NaN	25.3719	NaN	NaN	NaN	NaN	NaN	NaN
Epidinium.cattanei.SAG3.g45998.t1	27.5385	27.54	28.2261	27.7374	28.0332	28.041	NaN	NaN	27.1968	NaN	NaN	NaN	NaN	NaN	NaN
Epidinium.cattanei.SAG3.g46078.t1	24.9916	25.2096	NaN	23.2034	25.0566	NaN	23.3357	NaN	26.06	NaN	NaN	NaN	NaN	NaN	NaN
Epidinium.cattanei.SAG3.g46289.t1	28.7606	28.9957	26.49	29.3465	28.6636	27.9975	27.314	NaN	26.2142	NaN	NaN	NaN	NaN	NaN	NaN
Epidinium.cattanei.SAG3.g46429.t1	30.0878	28.0781	27.9377	27.8605	24.8203	27.4817	29.1635	NaN	NaN	NaN	NaN	NaN	NaN	NaN	NaN
Epidinium.cattanei.SAG3.g46717.t1	27.1395	28.0629	27.0068	NaN	27.4416	26.7716	26.9423	NaN	26.8711	NaN	NaN	NaN	NaN	NaN	NaN
Epidinium.cattanei.SAG3.g46732.t1	26.2442	NaN	26.2181	NaN	26.7216	26.6524	NaN	NaN	NaN	NaN	NaN	NaN	NaN	NaN	NaN
Epidinium.cattanei.SAG3.g46776.t1	27.8239	27.4187	27.8988	28.7189	28.4987	27.6916	27.729	25.7046	27.9802	NaN	23.6105	NaN	NaN	NaN	NaN
Epidinium.cattanei.SAG3.g47091.t1	27.5498	25.8537	29.3091	27.0573	29.1243	29.3844	25.8826	26.6121	29.5695	NaN	NaN	NaN	NaN	NaN	NaN
Epidinium.cattanei.SAG3.g47335.t1	NaN	NaN	NaN	NaN	NaN	NaN	NaN	NaN	NaN	27.699	27.712	27.4043	28.2283	27.4439	28.1477
Epidinium.cattanei.SAG3.g47562.t1	28.1722	29.3122	29.6746	29.0018	29.2369	29.2713	27.4556	NaN	NaN	NaN	NaN	NaN	NaN	NaN	NaN
Epidinium.cattanei.SAG3.g47725.t1	21.0363	NaN	21.6704	26.4861	26.5647	NaN	23.3011	23.7422	NaN	NaN	NaN	NaN	NaN	NaN	NaN
Epidinium.cattanei.SAG3.g48106.t1	NaN	NaN	23.9864	NaN	27.6393	27.7167	27.6485	NaN	27.8691	NaN	NaN	NaN	NaN	NaN	NaN
Epidinium.cattanei.SAG3.g48315.t1	25.267	25.3135	25.3381	22.317	24.6442	23.7885	23.6878	NaN	25.0102	NaN	NaN	NaN	NaN	NaN	NaN
Epidinium.cattanei.SAG3.g48324.t1	24.206	23.3492	23.1524	24.571	23.7357	23.5824	NaN	NaN	NaN	NaN	NaN	NaN	NaN	NaN	NaN
Epidinium.cattanei.SAG3.g48678.t1	25.8741	26.8451	NaN	26.2598	NaN	24.246	NaN	NaN	NaN	NaN	NaN	NaN	NaN	NaN	NaN
Epidinium.cattanei.SAG3.g48700.t1	27.4693	27.0718	23.3807	22.4293	NaN	NaN	24.8086	NaN	26.6695	NaN	NaN	NaN	NaN	NaN	NaN
Epidinium.cattanei.SAG3.g48803.t1	28.3832	25.5234	26.2394	28.0858	26.8958	26.1886	27.8394	NaN	26.7073	NaN	NaN	NaN	NaN	NaN	NaN
Epidinium.cattanei.SAG3.g4881.t1	27.0428	25.919	25.6854	25.5092	26.1	23.9611	24.0926	NaN	24.5759	NaN	NaN	NaN	NaN	NaN	NaN
Epidinium.cattanei.SAG3.g48972.t1	25.4954	26.59	24.1431	NaN	26.3822	NaN	25.9892	NaN	24.6143	NaN	NaN	NaN	NaN	NaN	NaN
Epidinium.cattanei.SAG3.g49029.t1	26.6559	27.1469	28.2453	27.1027	27.8881	27.4542	NaN	NaN	NaN	NaN	NaN	NaN	NaN	NaN	NaN
Epidinium.cattanei.SAG3.g49040.t1	26.8034	27.2008	27.5183	29.2834	27.4072	27.5478	27.133	NaN	27.4201	NaN	NaN	NaN	NaN	NaN	NaN
Epidinium.cattanei.SAG3.g4913.t1	27.6691	27.5374	NaN	27.5597	27.8546	24.8568	24.8841	NaN	27.7461	NaN	NaN	NaN	NaN	NaN	NaN
Epidinium.cattanei.SAG3.g49245.t1	25.5834	25.817	27.3798	NaN	27.4264	25.9419	25.1879	NaN	NaN	NaN	NaN	NaN	NaN	NaN	NaN
Epidinium.cattanei.SAG3.g49342.t1	27.0645	27.1225	27.3139	28.2263	27.8564	27.3397	26.9947	NaN	29.0963	NaN	NaN	NaN	NaN	NaN	NaN
Epidinium.cattanei.SAG3.g4967.t1	NaN	26.6944	27.3402	26.9369	26.5688	NaN	27.6722	NaN	NaN	NaN	NaN	NaN	NaN	NaN	NaN
Epidinium.cattanei.SAG3.g497.t1	25.7696	27.5553	27.0595	27.6329	25.5808	27.6059	27.3327	26.2752	26.4589	NaN	NaN	NaN	NaN	NaN	NaN
Epidinium.cattanei.SAG3.g49867.t1	NaN	25.8181	25.9266	26.6508	25.691	25.5554	NaN	NaN	23.82	NaN	NaN	NaN	NaN	NaN	NaN
Epidinium.cattanei.SAG3.g49881.t1	31.7371	31.5366	32.0113	31.2033	31.5902	31.3508	31.3508	29.1667	31.4645	NaN	27.4591	25.8477	NaN	NaN	NaN
Epidinium.cattanei.SAG3.g49928.t1	NaN	23.0956	24.4864	24.2992	NaN	23.4977	23.352	NaN	21.1051	NaN	NaN	NaN	NaN	NaN	NaN
Epidinium.cattanei.SAG3.g504.t1	33.3735	33.3506	32.9816	32.9588	33.1564	32.487	33.0537	27.6561	32.7579	NaN	26.3693	NaN	NaN	NaN	NaN
Epidinium.cattanei.SAG3.g50692.t1	29.3303	29.2834	28.881	29.247	28.5466	28.7419	28.7485	25.5579	27.7979	NaN	24.1705	NaN	NaN	NaN	NaN
Epidinium.cattanei.SAG3.g5080.t1	26.1275	27.2003	NaN	26.0139	NaN	NaN	26.6825	NaN	NaN	NaN	NaN	NaN	NaN	NaN	NaN
Epidinium.cattanei.SAG3.g50983.t1	30.7241	30.6528	30.2296	29.4527	30.2652	30.1004	29.649	26.4208	30.6924	NaN	23.6386	22.5935	24.7002	NaN	24.3717
Epidinium.cattanei.SAG3.g5104.t1	27.947	27.0937	27.8809	NaN	27.7545	26.3174	26.6512	NaN	27.402	NaN	NaN	NaN	NaN	NaN	NaN
Epidinium.cattanei.SAG3.g51072.t1	27.9134	28.3329	28.2032	26.4289	28.2454	28.1424	27.6512	27.2439	29.7025	NaN	25.114	NaN	25.4633	NaN	NaN
Epidinium.cattanei.SAG3.g51088.t1	29.0523	28.9413	28.4871	28.7647	29.0403	28.4816	28.5475	24.3213	29.5784	NaN	NaN	NaN	NaN	NaN	NaN
Epidinium.cattanei.SAG3.g51205.t1	28.0043	28.0264	27.2196	27.6929	26.93	27.0679	27.4687	NaN	NaN	NaN	NaN	NaN	NaN	NaN	NaN
Epidinium.cattanei.SAG3.g51615.t1	NaN	NaN	27.3834	NaN	27.3281	26.8802	27.3922	NaN	28.0459	NaN	NaN	NaN	NaN	NaN	NaN
Epidinium.cattanei.SAG3.g5169.t1	31.5205	31.6046	32.0562	31.947	31.6885	31.8671	31.6534	28.1136	31.1095	NaN	23.8644	NaN	26.6791	NaN	NaN
Epidinium.cattanei.SAG3.g5195.t1	NaN	26.8582	26.9524	NaN	26.1795	25.6524	NaN	NaN	NaN	NaN	NaN	NaN	NaN	NaN	NaN
Epidinium.cattanei.SAG3.g520.t1	28.4358	29.4425	30.2813	29.0827	28.5725	29.5978	29.6749	NaN	28.7899	NaN	NaN	NaN	NaN	NaN	NaN
Epidinium.cattanei.SAG3.g52014.t1	26.4531	25.4195	25.7444	NaN	24.8252	25.0903	25.0822	NaN	26.1228	NaN	NaN	NaN	NaN	NaN	NaN
Epidinium.cattanei.SAG3.g52050.t1	23.6543	23.9482	24.6823	25.0383	24.4355	23.7051	25.6605	NaN	24.3186	NaN	NaN	NaN	NaN	NaN	NaN
Epidinium.cattanei.SAG3.g5304.t1	26.7898	27.1985	28.3274	28.4288	27.7029	28.9849	28.3243	NaN	29.2903	NaN	NaN	NaN	NaN	NaN	NaN
Epidinium.cattanei.SAG3.g53565.t1	NaN	20.7971	22.353	23.8925	22.6749	22.4223	23.142	NaN	23.3151	NaN	NaN	NaN	NaN	NaN	NaN
Epidinium.cattanei.SAG3.g53674.t1	27.4211	27.3228	NaN	26.9867	27.0095	26.6967	NaN	NaN	NaN	NaN	NaN	NaN	NaN	NaN	NaN
Epidinium.cattanei.SAG3.g54067.t1	NaN	26.0979	25.8967	NaN	27.2909	25.8748	26.3369	NaN	NaN	NaN	NaN	NaN	NaN	NaN	NaN
Epidinium.cattanei.SAG3.g54162.t1	30.8164	30.9808	30.9017	29.9514	30.8656	29.4727	30.4607	NaN	24.8083	NaN	NaN	NaN	NaN	NaN	NaN
Epidinium.cattanei.SAG3.g5464.t1	21.0902	NaN	NaN	22.6353	23.8898	23.1851	23.5502	NaN	NaN	NaN	NaN	NaN	NaN	NaN	NaN
Epidinium.cattanei.SAG3.g54748.t1	21.5667	21.2275	23.326	23.3181	25.7679	NaN	26.0106	NaN	26.337	NaN	NaN	NaN	NaN	NaN	NaN
Epidinium.cattanei.SAG3.g5483.t1	25.6981	NaN	25.619	26.1156	25.3183	NaN	NaN	NaN	NaN	NaN	NaN	NaN	NaN	NaN	NaN
Epidinium.cattanei.SAG3.g54992.t1	27.9454	27.6402	26.9187	28.1806	27.0928	25.0827	27.5356	NaN	21.8484	NaN	NaN	NaN	NaN	NaN	NaN
Epidinium.cattanei.SAG3.g55039.t1	25.6241	23.7814	26.5809	27.9231	25.8919	25.2979	NaN	NaN	NaN	NaN	NaN	NaN	NaN	NaN	NaN
Epidinium.cattanei.SAG3.g55081.t1	NaN	28.3153	28.8064	26.1343	28.2564	28.1719	27.5704	NaN	29.1961	NaN	NaN	NaN	NaN	NaN	NaN
Epidinium.cattanei.SAG3.g5509.t1	25.7753	NaN	26.9269	27.9488	27.5268	NaN	NaN	NaN	25.6705	NaN	NaN	NaN	NaN	NaN	NaN
Epidinium.cattanei.SAG3.g5518.t1	NaN	25.712	25.9674	27.3255	27.6306	25.4363	25.1891	NaN	25.1655	NaN	NaN	NaN	NaN	NaN	NaN
Epidinium.cattanei.SAG3.g55546.t1	NaN	26.666	26.8607	26.0298	26.7549	26.1892	26.0163	NaN	26.1999	NaN	NaN	NaN	NaN	NaN	NaN
Epidinium.cattanei.SAG3.g5560.t1	25.0245	20.7062	26.5206	25.7314	25.9882	25.7994	25.9024	23.7544	28.0812	NaN	NaN	NaN	23.2098	NaN	NaN
Epidinium.cattanei.SAG3.g55692.t1	27.925	26.3655	27.8255	27.2164	28.5367	26.9745	25.7516	23.8137	27.4009	NaN	NaN	NaN	NaN	NaN	NaN
Epidinium.cattanei.SAG3.g55958.t1	24.849	24.6815	24.4476	24.7968	24.5004	NaN	NaN	NaN	NaN	NaN	NaN	NaN	NaN	NaN	NaN
Epidinium.cattanei.SAG3.g56.t1	29.3668	29.0567	28.0578	28.2612	26.2517	26.9771	28.1789	NaN	27.4275	NaN	NaN	NaN	NaN	NaN	NaN
Epidinium.cattanei.SAG3.g5621.t1	29.2757	28.1937	27.2567	28.0072	28.2315	25.4341	28.0683	NaN	27.9881	NaN	NaN	NaN	NaN	NaN	NaN
Epidinium.cattanei.SAG3.g56451.t1	26.3877	26.4631	25.536	26.3256	26.4384	25.9241	25.6494	NaN	24.8918	NaN	NaN	NaN	NaN	NaN	NaN
Epidinium.cattanei.SAG3.g5692.t1	NaN	NaN	NaN	25.8771	25.7449	25.8605	25.2604	NaN	NaN	NaN	NaN	NaN	NaN	NaN	NaN
Epidinium.cattanei.SAG3.g5798.t1	25.4981	27.1404	26.7433	NaN	24.8077	24.0575	21.7856	NaN	NaN	NaN	NaN	NaN	NaN	NaN	NaN
Epidinium.cattanei.SAG3.g5845.t1	NaN	NaN	26.443	27.0057	26.9186	25.8154	26.7352	NaN	26.1025	NaN	NaN	NaN	NaN	NaN	NaN
Epidinium.cattanei.SAG3.g591.t1	27.7915	27.5708	26.5409	27.0637	27.0484	27.2445	27.5681	NaN	25.8531	NaN	NaN	NaN	NaN	NaN	NaN
Epidinium.cattanei.SAG3.g6.t1	27.7113	27.8218	28.1066	26.5607	27.0538	26.8342	25.9012	NaN	25.3993	NaN	NaN	NaN	NaN	NaN	NaN
Epidinium.cattanei.SAG3.g6072.t1	22.8461	21.9425	22.4594	NaN	23.7151	NaN	NaN	NaN	NaN	NaN	NaN	NaN	NaN	NaN	NaN
Epidinium.cattanei.SAG3.g6139.t1	28.2535	29.5305	29.5139	28.7134	29.5911	29.7637	28.8641	25.4284	29.0901	NaN	24.4743	NaN	NaN	NaN	NaN
Epidinium.cattanei.SAG3.g6183.t1	24.1037	23.7417	24.9044	24.6133	24.3233	23.5229	NaN	NaN	23.2902	NaN	NaN	NaN	NaN	NaN	NaN
Epidinium.cattanei.SAG3.g6225.t1	30.8702	31.0864	31.3907	30.7906	31.4174	31.2733	31.0866	NaN	31.4733	NaN	NaN	NaN	NaN	NaN	NaN
Epidinium.cattanei.SAG3.g6256.t1	30.5213	30.547	30.5437	30.4318	30.8321	30.263	30.637	26.0501	30.3977	NaN	NaN	NaN	NaN	NaN	NaN
Epidinium.cattanei.SAG3.g6286.t1	27.0913	26.5555	28.4519	28.3856	27.6551	27.4753	26.7232	NaN	28.2156	NaN	NaN	NaN	NaN	NaN	NaN
Epidinium.cattanei.SAG3.g6292.t1	NaN	26.321	27.5085	NaN	26.8721	NaN	25.9193	NaN	NaN	NaN	NaN	NaN	NaN	NaN	NaN
Epidinium.cattanei.SAG3.g6472.t1	29.3903	29.6291	30.0664	30.419	30.4096	29.771	30.3231	26.7615	30.2046	NaN	NaN	NaN	NaN	NaN	NaN
Epidinium.cattanei.SAG3.g650.t1	28.5471	27.7311	29.4328	29.3928	29.4577	28.4223	28.5539	NaN	27.2378	NaN	NaN	NaN	NaN	NaN	NaN
Epidinium.cattanei.SAG3.g6514.t1	27.9708	27.6065	28.7637	28.7546	27.9803	28.0774	27.5872	NaN	28.2988	NaN	NaN	NaN	NaN	NaN	NaN
Epidinium.cattanei.SAG3.g6660.t1	27.8419	27.6069	26.0201	27.5589	27.4673	27.1523	26.52	NaN	24.4013	NaN	NaN	NaN	NaN	NaN	NaN
Epidinium.cattanei.SAG3.g6781.t1	25.4874	25.8783	25.0604	NaN	25.6781	25.5715	NaN	NaN	23.2081	NaN	NaN	NaN	NaN	NaN	NaN
Epidinium.cattanei.SAG3.g6820.t1	29.7936	28.6783	28.4644	29.337	28.9282	28.708	29.4446	24.1807	26.8445	NaN	NaN	NaN	NaN	NaN	NaN
Epidinium.cattanei.SAG3.g6998.t1	NaN	27.7367	28.6638	27.8323	28.2281	NaN	NaN	NaN	28.3487	NaN	NaN	NaN	NaN	NaN	NaN
Epidinium.cattanei.SAG3.g7009.t1	29.1927	29.109	29.1564	29.3759	29.4916	28.9171	28.9355	NaN	29.4025	NaN	NaN	NaN	NaN	NaN	NaN
Epidinium.cattanei.SAG3.g7017.t1	30.0756	29.7547	29.376	29.871	30.0779	30.0145	30.1626	NaN	29.8789	NaN	NaN	NaN	NaN	NaN	NaN
Epidinium.cattanei.SAG3.g7029.t1	34.5516	34.4346	34.3283	33.9392	34.3779	33.7162	34.3404	26.8498	33.6244	NaN	NaN	NaN	26.2999	NaN	NaN
Epidinium.cattanei.SAG3.g7070.t1	30.5524	30.055	30.3716	30.3993	30.4866	30.2819	30.9666	26.3707	30.223	NaN	NaN	NaN	NaN	NaN	NaN
Epidinium.cattanei.SAG3.g7147.t1	29.6789	29.3735	29.6069	29.3679	29.9037	28.7932	29.7603	26.955	28.9336	NaN	NaN	NaN	NaN	NaN	NaN
Epidinium.cattanei.SAG3.g715.t1	23.7761	NaN	24.8122	NaN	20.4637	24.8082	NaN	NaN	NaN	NaN	NaN	NaN	NaN	NaN	NaN
Epidinium.cattanei.SAG3.g7249.t1	22.9115	25.8966	26.1491	26.4662	26.3095	25.7919	24.5338	NaN	25.2952	NaN	NaN	NaN	NaN	NaN	NaN
Epidinium.cattanei.SAG3.g7275.t1	29.5364	29.3689	29.556	30.1325	30.1389	29.2672	29.7952	NaN	29.4746	NaN	NaN	NaN	NaN	NaN	NaN
Epidinium.cattanei.SAG3.g7305.t1	25.6383	25.7053	24.6791	25.089	26.243	25.1685	25.6898	NaN	27.031	NaN	NaN	NaN	NaN	NaN	NaN
Epidinium.cattanei.SAG3.g7328.t1	24.6403	25.4852	27.6761	NaN	25.5683	23.1828	25.0321	NaN	NaN	NaN	NaN	NaN	NaN	NaN	NaN
Epidinium.cattanei.SAG3.g7418.t1	NaN	25.877	26.7144	27.0635	26.6676	NaN	26.3032	24.9969	NaN	NaN	NaN	25.8802	NaN	NaN	NaN
Epidinium.cattanei.SAG3.g7620.t1	NaN	NaN	23.9019	23.7507	25.3998	NaN	24.5652	NaN	NaN	NaN	NaN	NaN	NaN	NaN	NaN
Epidinium.cattanei.SAG3.g7680.t1	27.8522	28.785	29.2271	28.6413	28.9282	27.703	27.5827	24.3391	29.2165	NaN	NaN	NaN	NaN	NaN	NaN
Epidinium.cattanei.SAG3.g7724.t1	28.2912	28.8606	29.4011	28.3493	28.6685	27.876	28.7108	NaN	28.3785	NaN	NaN	NaN	NaN	NaN	NaN
Epidinium.cattanei.SAG3.g7790.t1	29.4791	28.8557	29.307	29.0514	29.4161	28.1829	28.9819	NaN	27.0965	NaN	NaN	NaN	NaN	NaN	NaN
Epidinium.cattanei.SAG3.g7877.t1	NaN	27.6048	28.2446	29.0204	29.0087	28.536	28.0517	25.1243	29.6636	NaN	NaN	NaN	NaN	NaN	NaN
Epidinium.cattanei.SAG3.g7896.t1	28.9073	27.1086	28.2069	26.8612	28.6341	27.2311	27.9244	NaN	27.8111	NaN	NaN	NaN	NaN	NaN	NaN
Epidinium.cattanei.SAG3.g7958.t1	26.1226	NaN	NaN	NaN	21.7158	22.2847	24.4821	NaN	23.6674	NaN	NaN	NaN	NaN	NaN	NaN
Epidinium.cattanei.SAG3.g80.t1	23.8944	24.0434	NaN	24.1887	23.3009	NaN	NaN	NaN	NaN	NaN	NaN	NaN	NaN	NaN	NaN
Epidinium.cattanei.SAG3.g8063.t1	NaN	NaN	24.5955	25.8366	23.876	24.0086	23.7939	NaN	NaN	NaN	NaN	NaN	NaN	NaN	NaN
Epidinium.cattanei.SAG3.g8084.t1	27.3993	27.2066	27.0072	NaN	NaN	23.1675	NaN	NaN	27.0345	NaN	NaN	NaN	NaN	NaN	NaN
Epidinium.cattanei.SAG3.g8161.t1	26.0482	23.8809	26.6467	28.3191	27.8274	25.4359	24.7032	22.1895	27.3167	NaN	NaN	NaN	NaN	NaN	NaN
Epidinium.cattanei.SAG3.g8173.t1	24.8634	24.2251	24.1982	24.7507	25.0352	24.4121	24.8384	NaN	NaN	NaN	NaN	NaN	NaN	NaN	NaN
Epidinium.cattanei.SAG3.g8236.t1	29.1356	28.8049	29.5539	30.1776	30.2803	30.3801	29.1669	27.2917	31.4042	NaN	25.8006	NaN	NaN	NaN	NaN
Epidinium.cattanei.SAG3.g8241.t1	26.2901	NaN	NaN	27.8979	26.9631	NaN	25.3645	NaN	25.3249	NaN	NaN	NaN	NaN	NaN	NaN
Epidinium.cattanei.SAG3.g8302.t1	27.8253	28.1091	28.6117	27.8975	26.4828	28.0211	26.5201	NaN	29.0156	NaN	NaN	NaN	NaN	NaN	NaN
Epidinium.cattanei.SAG3.g8310.t1	23.6911	25.6309	23.6505	NaN	22.5223	24.957	24.6208	NaN	27.2607	NaN	NaN	NaN	NaN	NaN	NaN
Epidinium.cattanei.SAG3.g8366.t1	NaN	NaN	25.7032	28.3516	26.6271	26.1316	25.4214	NaN	27.7454	NaN	NaN	NaN	NaN	NaN	NaN
Epidinium.cattanei.SAG3.g8438.t1	25.7456	25.6218	25.7475	26.5721	25.7802	23.0359	26.3667	NaN	NaN	NaN	NaN	NaN	NaN	NaN	NaN
Epidinium.cattanei.SAG3.g8439.t1	26.1896	26.3666	NaN	NaN	NaN	24.0702	25.1463	NaN	NaN	NaN	NaN	NaN	NaN	NaN	NaN
Epidinium.cattanei.SAG3.g8463.t1	26.5303	27.6219	27.7233	27.8683	27.9599	27.3471	NaN	NaN	26.1478	NaN	NaN	NaN	NaN	NaN	NaN
Epidinium.cattanei.SAG3.g8554.t1	24.977	NaN	25.1143	NaN	21.6027	21.6696	23.867	NaN	23.7943	NaN	NaN	NaN	NaN	NaN	NaN
Epidinium.cattanei.SAG3.g8607.t1	28.6775	28.3983	28.2279	28.02	27.8872	27.6411	26.9547	NaN	28.754	NaN	NaN	NaN	NaN	NaN	NaN
Epidinium.cattanei.SAG3.g8619.t1	29.7176	28.8619	29.8323	30.9693	30.8781	30.7798	31.0203	24.8194	29.2769	NaN	NaN	NaN	NaN	NaN	NaN
Epidinium.cattanei.SAG3.g8730.t1	28.2687	28.0286	28.8907	29.5427	28.8406	28.7351	28.0893	NaN	29.0808	NaN	NaN	NaN	NaN	NaN	NaN
Epidinium.cattanei.SAG3.g8759.t1	NaN	NaN	25.9885	26.482	26.0503	26.1363	20.3157	NaN	22.2214	NaN	NaN	NaN	NaN	NaN	NaN
Epidinium.cattanei.SAG3.g881.t1	23.1651	23.3517	22.5176	23.5958	23.068	22.5655	22.1574	NaN	24.6312	NaN	NaN	NaN	NaN	NaN	NaN
Epidinium.cattanei.SAG3.g8826.t1	25.7574	NaN	26.2982	26.0192	25.9059	25.7944	25.3369	NaN	25.7754	NaN	NaN	NaN	NaN	NaN	NaN
Epidinium.cattanei.SAG3.g8876.t1	26.853	26.4907	26.6977	26.7504	27.8351	26.9841	26.5008	NaN	27.255	NaN	NaN	NaN	NaN	NaN	NaN
Epidinium.cattanei.SAG3.g889.t1	24.6829	NaN	NaN	26.7217	25.5815	26.9905	NaN	NaN	26.2448	NaN	NaN	NaN	NaN	NaN	NaN
Epidinium.cattanei.SAG3.g9044.t1	32.1471	31.3626	32.1703	31.9282	32.0377	31.8472	31.6369	26.4304	31.2319	NaN	26.0357	NaN	NaN	NaN	NaN
Epidinium.cattanei.SAG3.g9133.t1	30.1119	30.1554	29.9228	28.3236	30.2144	29.5281	30.1954	25.9209	31.3084	NaN	NaN	NaN	NaN	NaN	NaN
Epidinium.cattanei.SAG3.g9157.t1	NaN	25.375	25.7334	25.1985	25.5645	25.4744	23.0774	NaN	NaN	NaN	NaN	NaN	NaN	NaN	NaN
Epidinium.cattanei.SAG3.g9159.t1	27.0728	27.266	26.3688	27.2941	26.7731	26.0347	26.7653	NaN	25.6313	NaN	NaN	NaN	NaN	NaN	NaN
Epidinium.cattanei.SAG3.g9278.t1	NaN	NaN	NaN	26.2776	27.1627	25.9696	26.3389	NaN	NaN	NaN	NaN	NaN	NaN	NaN	NaN
Epidinium.cattanei.SAG3.g9291.t1	29.5579	29.5633	28.4165	27.4154	29.5173	29.5646	27.8965	NaN	30.2283	NaN	NaN	NaN	NaN	NaN	NaN
Epidinium.cattanei.SAG3.g9341.t1	28.2579	28.9062	28.6897	29.0509	28.6447	28.9284	28.4826	NaN	27.4804	NaN	NaN	NaN	NaN	NaN	NaN
Epidinium.cattanei.SAG3.g9362.t1	28.1593	28.6067	29.0508	29.082	28.9142	27.9835	28.3938	NaN	29.2952	NaN	NaN	NaN	NaN	NaN	NaN
Epidinium.cattanei.SAG3.g9407.t1	23.5444	24.214	NaN	22.9455	23.4599	NaN	23.0176	NaN	NaN	NaN	NaN	NaN	NaN	NaN	NaN
Epidinium.cattanei.SAG3.g95.t1	31.0014	30.5752	31.2569	30.8953	31.3455	30.6124	30.7902	24.1583	29.3788	NaN	19.5341	NaN	NaN	NaN	NaN
Epidinium.cattanei.SAG3.g9533.t1	32.7503	33.0664	33.255	33.6914	33.2249	32.7022	32.9482	29.1026	32.6088	NaN	27.1119	NaN	25.5665	NaN	NaN
Epidinium.cattanei.SAG3.g9554.t1	25.8791	NaN	24.2684	25.5833	25.7283	24.0204	25.532	NaN	23.7807	NaN	NaN	NaN	NaN	NaN	NaN
Epidinium.cattanei.SAG3.g9620.t1	26.2878	26.5699	NaN	27.4252	26.4767	NaN	NaN	NaN	27.0857	NaN	NaN	NaN	NaN	NaN	NaN
Epidinium.cattanei.SAG3.g9631.t1	25.3918	NaN	26.6665	26.5284	26.3909	NaN	NaN	NaN	24.5612	NaN	NaN	NaN	NaN	NaN	NaN
Epidinium.cattanei.SAG3.g9708.t1	26.9843	NaN	26.4114	NaN	26.3241	25.5321	NaN	NaN	28.6004	NaN	NaN	NaN	NaN	NaN	NaN
Epidinium.cattanei.SAG3.g9802.t1	NaN	NaN	22.8263	21.7518	24.0235	23.2289	21.7865	21.9995	22.5729	NaN	NaN	NaN	NaN	NaN	NaN
Epidinium.cattanei.SAG3.g992.t1	29.1411	29.7586	30.018	29.7298	29.933	29.0892	28.9296	23.7487	29.3027	NaN	22.3728	NaN	NaN	NaN	NaN
Epidinium.cattanei.SAG3.g999.t1	26.4727	26.136	24.7319	24.2617	25.1852	24.9939	24.4124	NaN	22.113	NaN	NaN	NaN	NaN	NaN	NaN
Epidinium.caudatum.SAG1.g10083.t1	27.9946	28.5239	28.8514	28.6538	28.7962	28.7537	28.0819	25.8411	28.5068	NaN	NaN	NaN	NaN	NaN	NaN
Epidinium.caudatum.SAG1.g10197.t1	25.2122	24.9662	24.0624	NaN	NaN	24.0381	NaN	NaN	25.6125	NaN	NaN	NaN	NaN	NaN	NaN
Epidinium.caudatum.SAG1.g10488.t1	26.6258	26.8016	26.2844	NaN	26.8579	27.1522	26.3457	NaN	NaN	NaN	NaN	NaN	NaN	NaN	NaN
Epidinium.caudatum.SAG1.g10650.t1	27.2096	NaN	27.6372	26.141	27.3594	27.7176	27.9551	NaN	NaN	NaN	NaN	NaN	NaN	NaN	NaN
Epidinium.caudatum.SAG1.g10819.t1	NaN	26.5599	26.3288	26.1181	26.6649	26.9157	25.8064	NaN	25.538	NaN	NaN	NaN	NaN	NaN	NaN
Epidinium.caudatum.SAG1.g11025.t1	26.5456	26.4694	26.9817	26.9728	27.1162	27.1902	24.2748	23.7269	27.3951	NaN	NaN	NaN	NaN	NaN	NaN
Epidinium.caudatum.SAG1.g11332.t1	29.5561	28.9646	29.2646	25.7342	28.4918	28.7533	NaN	26.0538	NaN	NaN	NaN	NaN	NaN	NaN	NaN
Epidinium.caudatum.SAG1.g1148.t1	NaN	NaN	27.8386	27.7572	26.1456	26.1506	27.3534	NaN	NaN	NaN	NaN	NaN	NaN	NaN	NaN
Epidinium.caudatum.SAG1.g11520.t1	28.9108	28.6759	29.3544	28.1842	28.8731	28.7707	28.9829	25.9079	29.3204	NaN	24.3454	22.8056	24.2816	NaN	NaN
Epidinium.caudatum.SAG1.g1177.t1	28.7489	26.7462	28.9863	24.8681	27.3421	24.6884	27.3112	NaN	25.2851	NaN	NaN	NaN	NaN	NaN	NaN
Epidinium.caudatum.SAG1.g11772.t1	27.3048	27.3959	26.4369	27.401	NaN	NaN	NaN	NaN	25.4734	25.7987	NaN	NaN	NaN	NaN	NaN
Epidinium.caudatum.SAG1.g12176.t1	24.9285	25.4893	NaN	25.9163	NaN	25.9499	24.7946	NaN	NaN	NaN	NaN	NaN	NaN	NaN	NaN
Epidinium.caudatum.SAG1.g13043.t1	29.2673	29.0304	29.3716	29.3015	29.5022	29.0185	29.2323	27.3609	30.0504	NaN	25.7488	NaN	NaN	NaN	NaN
Epidinium.caudatum.SAG1.g13131.t1	27.8604	27.2233	27.9599	26.2031	28.2528	28.5221	28.2378	NaN	28.4944	NaN	NaN	NaN	NaN	NaN	NaN
Epidinium.caudatum.SAG1.g13496.t1	27.0623	28.1111	26.7335	27.6688	27.302	NaN	NaN	NaN	27.1694	NaN	NaN	NaN	NaN	NaN	NaN
Epidinium.caudatum.SAG1.g13558.t1	28.3726	28.2174	28.1583	27.9089	29.4966	27.4158	28.153	NaN	NaN	NaN	NaN	NaN	NaN	NaN	NaN
Epidinium.caudatum.SAG1.g13585.t1	27.7195	27.8475	27.4299	27.2928	26.9838	26.7829	NaN	NaN	25.7254	NaN	NaN	NaN	NaN	NaN	NaN
Epidinium.caudatum.SAG1.g13722.t1	27.5026	27.3681	26.8165	27.6234	NaN	26.7637	27.3937	NaN	28.2543	NaN	NaN	NaN	NaN	NaN	NaN
Epidinium.caudatum.SAG1.g13863.t1	19.6002	25.1201	NaN	NaN	26.7576	21.948	21.2122	NaN	26.102	NaN	NaN	NaN	NaN	NaN	NaN
Epidinium.caudatum.SAG1.g13980.t1	25.8727	26.6961	26.739	NaN	26.937	NaN	26.5334	NaN	27.5314	NaN	NaN	NaN	NaN	NaN	NaN
Epidinium.caudatum.SAG1.g14528.t1	29.8824	27.4495	30.6153	28.7369	28.0113	30.0475	30.2575	NaN	26.9091	NaN	NaN	NaN	NaN	NaN	NaN
Epidinium.caudatum.SAG1.g14928.t1	27.6106	NaN	27.2768	27.6593	27.2513	27.1112	27.1243	NaN	26.2098	NaN	NaN	NaN	NaN	NaN	NaN
Epidinium.caudatum.SAG1.g15032.t1	27.4443	27.6443	NaN	26.0525	27.5637	27.6345	27.3607	NaN	27.7617	NaN	NaN	NaN	NaN	NaN	NaN
Epidinium.caudatum.SAG1.g15039.t1	28.5838	28.3137	NaN	26.3405	27.8779	27.1145	28.2677	NaN	27.4468	NaN	NaN	NaN	NaN	NaN	NaN
Epidinium.caudatum.SAG1.g15138.t1	NaN	26.4134	26.4842	26.8871	25.99	26.0291	26.5827	NaN	NaN	NaN	NaN	NaN	NaN	NaN	NaN
Epidinium.caudatum.SAG1.g15423.t1	NaN	25.2613	25.8777	26.2445	25.5682	25.5482	24.8585	NaN	NaN	NaN	NaN	NaN	NaN	NaN	NaN
Epidinium.caudatum.SAG1.g15424.t1	24.5633	NaN	26.787	NaN	26.8329	26.8044	NaN	NaN	25.6577	NaN	NaN	NaN	NaN	NaN	NaN
Epidinium.caudatum.SAG1.g15467.t1	27.6743	26.9019	25.6812	27.2587	28.0722	26.5996	27.6183	NaN	25.2786	NaN	NaN	NaN	NaN	NaN	NaN
Epidinium.caudatum.SAG1.g15504.t1	22.123	NaN	NaN	22.9909	NaN	21.63	22.9057	NaN	21.7258	NaN	NaN	NaN	NaN	NaN	NaN
Epidinium.caudatum.SAG1.g15581.t1	25.4068	NaN	NaN	26.8681	25.7372	NaN	26.3288	NaN	NaN	NaN	NaN	NaN	NaN	NaN	NaN
Epidinium.caudatum.SAG1.g15624.t1	30.0236	29.4285	28.2194	28.7029	28.8669	28.5809	25.8247	NaN	28.7707	NaN	NaN	NaN	NaN	NaN	NaN
Epidinium.caudatum.SAG1.g15843.t1	NaN	NaN	NaN	NaN	NaN	NaN	NaN	25.1949	NaN	26.9964	27.1976	26.835	26.8954	26.208	26.9306
Epidinium.caudatum.SAG1.g15922.t1	29.6475	31.6623	32.0621	31.3397	31.7807	31.3844	32.5341	31.7802	32.6819	30.3895	32.8023	31.4428	31.6786	30.7182	31.7612
Epidinium.caudatum.SAG1.g15959.t1	28.284	28.2614	28.2648	28.2651	28.0526	27.7461	27.729	NaN	NaN	NaN	NaN	NaN	NaN	NaN	NaN
Epidinium.caudatum.SAG1.g16050.t1	25.6057	24.8014	24.1416	23.6834	NaN	NaN	NaN	NaN	NaN	NaN	NaN	NaN	NaN	NaN	NaN
Epidinium.caudatum.SAG1.g16762.t1	28.2938	28.1991	NaN	NaN	28.0172	25.9481	25.6353	NaN	27.8149	NaN	NaN	NaN	NaN	NaN	NaN
Epidinium.caudatum.SAG1.g16855.t1	29.8607	28.9874	30.8296	31.2446	31.506	29.1992	27.8992	28.0583	30.715	NaN	NaN	25.9796	27.3173	NaN	NaN
Epidinium.caudatum.SAG1.g170.t1	28.0891	28.3163	29.367	28.9643	28.9201	28.4538	28.5902	NaN	25.9478	NaN	NaN	NaN	NaN	NaN	NaN
Epidinium.caudatum.SAG1.g17047.t1	25.7219	25.6115	24.4841	26.0611	24.716	24.3786	24.3459	NaN	NaN	NaN	NaN	NaN	NaN	NaN	NaN
Epidinium.caudatum.SAG1.g17062.t1	30.5988	29.7492	31.1734	30.7757	31.1105	30.7037	29.231	27.5327	30.5026	26.219	NaN	25.6179	26.8493	NaN	24.4693
Epidinium.caudatum.SAG1.g1752.t1	29.7587	30.1368	29.5583	29.5151	29.9099	29.2295	27.9395	26.8863	28.9818	NaN	NaN	NaN	NaN	NaN	NaN
Epidinium.caudatum.SAG1.g17940.t1	28.807	27.7709	28.763	28.2794	29.3227	28.143	27.8607	NaN	27.9701	NaN	NaN	NaN	NaN	NaN	NaN
Epidinium.caudatum.SAG1.g18080.t1	NaN	26.0141	25.8582	NaN	25.671	25.7907	24.9433	NaN	NaN	NaN	NaN	NaN	NaN	NaN	NaN
Epidinium.caudatum.SAG1.g18146.t1	25.8015	NaN	25.7372	26.2139	NaN	NaN	25.1769	NaN	26.1996	NaN	NaN	NaN	NaN	NaN	NaN
Epidinium.caudatum.SAG1.g18741.t1	28.937	29.2654	28.3317	28.7769	29.2121	28.1853	27.7774	21.1906	28.0941	NaN	NaN	NaN	NaN	NaN	NaN
Epidinium.caudatum.SAG1.g18871.t1	26.7546	27.0583	25.9666	28.043	27.6567	26.8096	27.6398	NaN	NaN	NaN	NaN	NaN	NaN	NaN	NaN
Epidinium.caudatum.SAG1.g19430.t1	25.9082	23.2024	25.6718	23.4404	26.4582	25.7726	25.0842	21.5714	24.9621	NaN	NaN	NaN	NaN	NaN	NaN
Epidinium.caudatum.SAG1.g19738.t1	28.1226	28.4707	29.0223	28.0431	28.8888	28.1658	28.7541	NaN	NaN	NaN	NaN	NaN	NaN	NaN	NaN
Epidinium.caudatum.SAG1.g19762.t1	31.4118	31.6275	31.1816	31.3729	31.2241	30.8106	31.4306	26.7007	31.9528	23.755	25.0586	25.0703	25.6099	NaN	24.8804
Epidinium.caudatum.SAG1.g20734.t1	NaN	25.6912	27.7646	27.7415	28.1781	27.8136	27.3855	NaN	26.702	NaN	NaN	NaN	NaN	NaN	NaN
Epidinium.caudatum.SAG1.g21210.t1	27.4435	28.1111	26.8346	NaN	27.7979	27.2992	27.9377	NaN	27.4788	NaN	NaN	NaN	NaN	NaN	NaN
Epidinium.caudatum.SAG1.g21464.t1	29.6471	28.9585	30.7757	30.2642	30.6787	30.1786	30.282	23.2218	29.4039	NaN	21.9393	NaN	23.7448	NaN	NaN
Epidinium.caudatum.SAG1.g21788.t1	27.4173	24.8653	24.8749	25.5715	25.4082	25.193	24.2812	NaN	23.4349	NaN	NaN	NaN	NaN	NaN	NaN
Epidinium.caudatum.SAG1.g21992.t1	28.1322	27.777	28.6186	28.4171	28.5502	28.6147	27.6896	27.6731	28.6524	NaN	NaN	NaN	NaN	NaN	NaN
Epidinium.caudatum.SAG1.g22073.t1	25.4876	25.884	25.311	25.9382	25.1661	24.9793	25.1005	NaN	NaN	NaN	NaN	NaN	NaN	NaN	NaN
Epidinium.caudatum.SAG1.g22456.t1	NaN	26.9251	27.7649	27.4276	26.3925	NaN	NaN	NaN	25.3727	NaN	NaN	NaN	NaN	NaN	NaN
Epidinium.caudatum.SAG1.g225.t1	27.3602	27.3646	26.5237	28.2565	27.5922	26.0592	27.612	NaN	28.5483	NaN	NaN	NaN	NaN	NaN	NaN
Epidinium.caudatum.SAG1.g22753.t1	25.4807	NaN	20.6363	25.24	26.1354	22.0375	NaN	NaN	26.367	NaN	NaN	NaN	NaN	NaN	NaN
Epidinium.caudatum.SAG1.g23143.t1	29.0979	28.8809	27.8132	29.1264	29.1359	27.4478	29.2652	26.2584	29.7166	23.6369	23.4111	20.6716	25.0523	NaN	24.2946
Epidinium.caudatum.SAG1.g23234.t1	28.2533	27.7015	27.6559	27.4367	27.6337	27.9823	27.1956	NaN	26.0145	NaN	NaN	NaN	NaN	NaN	NaN
Epidinium.caudatum.SAG1.g23520.t1	NaN	24.2217	23.713	24.0083	23.9066	23.348	NaN	NaN	25.6073	NaN	NaN	NaN	NaN	NaN	NaN
Epidinium.caudatum.SAG1.g2361.t1	26.7899	27.2923	NaN	28.282	28.2507	29.5055	28.4245	NaN	NaN	NaN	NaN	NaN	NaN	NaN	NaN
Epidinium.caudatum.SAG1.g23645.t1	25.454	26.5088	NaN	26.5588	27.2031	25.0662	NaN	NaN	NaN	NaN	NaN	NaN	NaN	NaN	NaN
Epidinium.caudatum.SAG1.g23701.t1	26.7825	NaN	27.6241	NaN	27.255	27.3643	27.8229	21.5526	25.0464	NaN	NaN	NaN	NaN	NaN	NaN
Epidinium.caudatum.SAG1.g23953.t1	24.7517	23.6261	23.5384	23.296	24.9027	24.7806	NaN	NaN	NaN	NaN	NaN	NaN	NaN	NaN	NaN
Epidinium.caudatum.SAG1.g24422.t1	NaN	26.5753	26.7543	26.9059	26.7245	NaN	26.9758	NaN	25.9946	NaN	NaN	NaN	NaN	NaN	NaN
Epidinium.caudatum.SAG1.g24457.t1	26.2773	NaN	26.3583	27.0321	27.4264	26.8112	NaN	NaN	28.0231	NaN	NaN	NaN	NaN	NaN	NaN
Epidinium.caudatum.SAG1.g24564.t1	22.0151	21.4066	23.3959	22.2275	24.6348	23.5216	24.6516	NaN	25.9657	NaN	NaN	NaN	NaN	NaN	NaN
Epidinium.caudatum.SAG1.g24811.t1	NaN	NaN	26.3179	26.5476	26.1996	25.9648	27.0693	NaN	25.722	NaN	NaN	NaN	NaN	NaN	NaN
Epidinium.caudatum.SAG1.g25298.t1	29.8152	29.42	28.9754	28.5805	28.469	28.1197	28.84	NaN	26.8317	NaN	NaN	NaN	NaN	NaN	NaN
Epidinium.caudatum.SAG1.g25366.t1	29.8903	30.1982	29.371	29.9607	29.5396	28.8282	29.6371	27.1721	30.6286	NaN	26.3851	NaN	26.6649	NaN	26.0578
Epidinium.caudatum.SAG1.g25453.t1	32.8792	33.125	33.0203	33.2591	33.2807	32.9935	33.146	29.2026	32.529	25.8304	26.5984	24.5074	25.2045	NaN	25.7176
Epidinium.caudatum.SAG1.g26389.t1	26.7752	25.7938	27.3132	NaN	25.7438	25.5248	25.5444	NaN	25.3204	NaN	NaN	NaN	NaN	NaN	NaN
Epidinium.caudatum.SAG1.g26443.t1	NaN	27.8687	27.3524	24.6621	25.0829	NaN	NaN	NaN	27.3568	NaN	NaN	NaN	NaN	NaN	NaN
Epidinium.caudatum.SAG1.g2663.t1	27.784	28.2724	29.1469	30.1655	29.351	28.4553	27.7668	25.7552	29.3281	NaN	23.3685	NaN	NaN	NaN	NaN
Epidinium.caudatum.SAG1.g26815.t1	25.4797	24.2814	NaN	NaN	26.4785	26.6671	26.5642	NaN	25.4439	NaN	NaN	NaN	NaN	NaN	NaN
Epidinium.caudatum.SAG1.g27051.t1	27.0273	27.1749	26.4953	27.0037	26.9179	NaN	27.2458	NaN	27.0481	NaN	NaN	NaN	NaN	NaN	NaN
Epidinium.caudatum.SAG1.g27159.t1	26.8762	26.1715	NaN	25.9984	25.5432	25.1164	25.2073	NaN	27.7585	NaN	NaN	NaN	NaN	NaN	NaN
Epidinium.caudatum.SAG1.g27292.t1	31.0524	30.9942	31.3743	30.5556	31.6205	30.4705	31.1961	25.9967	31.2614	NaN	NaN	NaN	NaN	NaN	NaN
Epidinium.caudatum.SAG1.g278.t1	26.9741	23.9545	NaN	25.3273	24.0585	24.8466	25.4395	NaN	NaN	NaN	NaN	NaN	NaN	NaN	NaN
Epidinium.caudatum.SAG1.g28055.t1	31.9306	31.9282	31.6049	31.5609	32.1508	31.8029	31.4065	29.2386	32.4249	NaN	26.9505	NaN	NaN	NaN	NaN
Epidinium.caudatum.SAG1.g28406.t1	27.2635	27.2279	26.7046	26.7905	26.889	27.4958	26.3863	NaN	NaN	NaN	NaN	NaN	NaN	NaN	NaN
Epidinium.caudatum.SAG1.g28466.t1	NaN	NaN	28.2969	29.7223	27.2809	26.3046	NaN	NaN	30.9438	NaN	NaN	NaN	NaN	NaN	NaN
Epidinium.caudatum.SAG1.g29307.t1	32.0381	32.1748	33.0779	32.2869	32.5348	32.3116	32.3511	30.7404	33.66	26.6018	29.0468	27.8603	28.7941	NaN	NaN
Epidinium.caudatum.SAG1.g29581.t1	24.8135	25.3667	24.4177	24.7906	26.3064	23.8808	NaN	NaN	NaN	NaN	NaN	NaN	NaN	NaN	NaN
Epidinium.caudatum.SAG1.g29585.t1	27.5831	26.6326	27.307	26.2818	27.0963	26.8269	27.1944	NaN	21.0343	NaN	NaN	NaN	NaN	NaN	NaN
Epidinium.caudatum.SAG1.g30.t1	31.1766	30.8264	30.7667	31.0502	31.1023	30.1546	30.5451	24.5642	30.9729	NaN	22.8733	NaN	NaN	NaN	NaN
Epidinium.caudatum.SAG1.g30529.t1	25.5	NaN	26.0719	NaN	25.4114	25.1091	NaN	NaN	NaN	NaN	NaN	NaN	NaN	NaN	NaN
Epidinium.caudatum.SAG1.g30684.t1	24.4691	25.1571	23.7897	NaN	23.8612	24.018	23.7828	NaN	NaN	NaN	NaN	NaN	NaN	NaN	NaN
Epidinium.caudatum.SAG1.g30905.t1	28.7033	28.2187	26.731	25.0633	25.2041	27.0242	26.6138	NaN	27.0235	NaN	NaN	NaN	NaN	NaN	NaN
Epidinium.caudatum.SAG1.g3108.t1	28.4613	26.2972	28.3	27.0424	27.1509	26.6902	27.7947	NaN	25.3667	NaN	NaN	NaN	NaN	NaN	NaN
Epidinium.caudatum.SAG1.g31404.t1	28.5198	28.7785	28.7736	28.5593	29.115	27.6175	28.4979	NaN	27.3732	NaN	NaN	NaN	NaN	NaN	NaN
Epidinium.caudatum.SAG1.g31586.t1	33.4064	33.5099	33.3426	33.1959	33.32	33.1263	33.2194	30.174	33.5673	24.006	29.0403	NaN	27.7656	26.6733	24.6694
Epidinium.caudatum.SAG1.g31972.t1	27.5794	28.0448	27.096	26.8468	27.162	26.6903	27.4731	NaN	27.2857	NaN	NaN	NaN	NaN	NaN	NaN
Epidinium.caudatum.SAG1.g32089.t1	29.1579	28.388	29.1923	28.5399	29.2017	29.1467	28.9137	26.0317	28.5677	NaN	NaN	NaN	NaN	NaN	NaN
Epidinium.caudatum.SAG1.g32155.t1	33.645	33.979	34.1413	34.1339	34.0401	33.8946	33.8689	29.2121	32.9489	26.2444	27.8398	26.2145	27.4147	25.5466	26.6229
Epidinium.caudatum.SAG1.g32210.t1	29.274	29.8763	29.7755	30.2214	29.7811	29.5468	29.3612	NaN	28.4944	NaN	NaN	NaN	NaN	NaN	NaN
Epidinium.caudatum.SAG1.g32244.t1	NaN	NaN	26.3283	28.2737	26.6759	26.5518	NaN	NaN	27.0735	NaN	NaN	NaN	NaN	NaN	NaN
Epidinium.caudatum.SAG1.g32555.t1	24.7677	NaN	27.1826	27.5518	26.4132	24.3689	26.433	NaN	28.3663	NaN	NaN	NaN	NaN	NaN	NaN
Epidinium.caudatum.SAG1.g32914.t1	30.9599	31.1069	31.3466	31.4974	31.6709	31.333	31.3327	27.2225	31.1504	NaN	NaN	NaN	NaN	NaN	23.9445
Epidinium.caudatum.SAG1.g33014.t1	27.0158	25.4581	25.9763	24.8685	27.5349	25.3946	NaN	NaN	25.3712	NaN	NaN	NaN	NaN	NaN	NaN
Epidinium.caudatum.SAG1.g33267.t1	30.3732	30.4217	30.1103	29.9445	29.8093	29.519	29.9207	NaN	30.2569	NaN	NaN	NaN	NaN	NaN	NaN
Epidinium.caudatum.SAG1.g33738.t1	27.5051	27.9252	27.5604	27.9727	27.3493	27.191	27.3428	NaN	NaN	NaN	NaN	NaN	NaN	NaN	NaN
Epidinium.caudatum.SAG1.g33840.t1	21.586	25.2113	NaN	26.9309	26.3891	26.3695	24.3816	20.9807	27.7106	NaN	NaN	NaN	NaN	NaN	NaN
Epidinium.caudatum.SAG1.g33889.t1	29.7206	28.7745	29.1743	NaN	28.7055	29.2647	28.4206	23.5239	29.6442	NaN	NaN	NaN	NaN	NaN	NaN
Epidinium.caudatum.SAG1.g3400.t1	30.7177	30.6033	29.6861	30.4825	30.4326	29.7527	30.2908	22.3104	29.9853	NaN	NaN	NaN	NaN	NaN	NaN
Epidinium.caudatum.SAG1.g34362.t1	27.4053	26.7988	26.5106	25.5452	25.8039	26.0727	26.2927	22.6364	26.2577	NaN	22.0061	NaN	NaN	NaN	NaN
Epidinium.caudatum.SAG1.g34447.t1	27.9564	28.8201	28.1965	29.7095	29.1334	28.4186	28.7836	27.9074	29.2715	NaN	NaN	NaN	NaN	NaN	NaN
Epidinium.caudatum.SAG1.g3479.t1	29.9858	30.1611	30.6024	31.5781	30.5811	30.49	29.642	27.5954	30.9866	NaN	NaN	NaN	NaN	NaN	NaN
Epidinium.caudatum.SAG1.g35248.t1	32.0221	32.2883	32.3195	32.5484	32.1422	31.9821	32.1678	28.4975	31.7629	NaN	27.2664	NaN	NaN	NaN	NaN
Epidinium.caudatum.SAG1.g35581.t1	27.5645	27.7852	27.6372	22.0547	27.7007	27.2444	27.1492	25.5611	27.2595	NaN	NaN	NaN	NaN	NaN	NaN
Epidinium.caudatum.SAG1.g3581.t1	26.9691	26.4646	26.7195	26.7508	27.477	26.858	27.0148	NaN	28.2736	NaN	NaN	NaN	NaN	NaN	NaN
Epidinium.caudatum.SAG1.g36179.t1	24.0202	NaN	24.0647	NaN	NaN	24.073	21.0411	NaN	25.4617	NaN	NaN	NaN	NaN	NaN	NaN
Epidinium.caudatum.SAG1.g367.t1	27.9196	28.6037	27.3926	23.6305	28.3027	26.921	26.5328	NaN	26.5637	NaN	NaN	NaN	NaN	NaN	NaN
Epidinium.caudatum.SAG1.g37210.t1	24.7328	25.3433	NaN	26.2576	28.1533	26.6564	25.8138	NaN	25.7319	NaN	NaN	NaN	NaN	NaN	NaN
Epidinium.caudatum.SAG1.g37731.t1	28.6059	28.9255	29.0956	26.3436	28.7522	NaN	26.3385	NaN	27.8989	NaN	NaN	NaN	NaN	NaN	NaN
Epidinium.caudatum.SAG1.g38136.t1	27.8866	27.9054	27.7738	28.2104	27.9661	27.5016	27.743	25.9399	28.4134	NaN	NaN	NaN	NaN	NaN	NaN
Epidinium.caudatum.SAG1.g38574.t1	23.083	20.1526	20.084	24.9845	24.9259	26.5259	26.3799	NaN	NaN	NaN	NaN	NaN	NaN	NaN	NaN
Epidinium.caudatum.SAG1.g39231.t1	31.6516	31.9114	31.7328	31.1558	31.8091	31.5152	31.2778	26.5464	30.6135	NaN	25.6968	NaN	25.0067	NaN	NaN
Epidinium.caudatum.SAG1.g39245.t1	25.7729	NaN	25.7424	NaN	25.8882	25.5983	25.0494	25.3715	24.4959	NaN	NaN	NaN	NaN	NaN	NaN
Epidinium.caudatum.SAG1.g39333.t1	NaN	24.4127	24.4032	NaN	NaN	NaN	NaN	NaN	NaN	26.6911	NaN	NaN	27.8461	24.6174	26.1593
Epidinium.caudatum.SAG1.g39357.t1	NaN	26.3919	27.3372	27.693	27.1414	NaN	25.3434	NaN	27.491	NaN	NaN	NaN	NaN	NaN	NaN
Epidinium.caudatum.SAG1.g40421.t1	NaN	NaN	26.4032	NaN	27.3051	26.7029	27.9528	23.6122	26.0566	26.6742	25.6652	25.5888	NaN	NaN	NaN
Epidinium.caudatum.SAG1.g40484.t1	26.7964	26.3741	27.1677	25.9852	26.9011	26.0183	25.8635	NaN	23.2571	NaN	NaN	NaN	NaN	NaN	NaN
Epidinium.caudatum.SAG1.g40890.t1	26.4164	NaN	27.0094	26.1224	25.9256	26.032	26.4476	NaN	NaN	NaN	NaN	NaN	NaN	NaN	NaN
Epidinium.caudatum.SAG1.g40913.t1	26.1447	26.6262	26.1839	26.2589	23.5036	22.9428	25.7025	NaN	26.7621	NaN	NaN	NaN	NaN	NaN	NaN
Epidinium.caudatum.SAG1.g41297.t1	NaN	NaN	23.275	24.3344	22.9678	NaN	22.8545	NaN	NaN	NaN	NaN	NaN	NaN	NaN	NaN
Epidinium.caudatum.SAG1.g41373.t1	29.2948	27.7965	30.1984	30.0162	28.2274	29.1735	NaN	NaN	27.1213	NaN	NaN	NaN	NaN	NaN	NaN
Epidinium.caudatum.SAG1.g42768.t1	28.3295	NaN	NaN	26.6968	26.7485	26.3718	NaN	NaN	NaN	NaN	NaN	NaN	NaN	NaN	NaN
Epidinium.caudatum.SAG1.g43094.t1	NaN	NaN	NaN	NaN	NaN	NaN	NaN	26.2444	NaN	NaN	NaN	25.9859	23.1678	NaN	24.7987
Epidinium.caudatum.SAG1.g4357.t1	28.8775	28.8142	27.7169	28.1111	28.3792	28.2225	26.0595	23.5779	28.0215	NaN	NaN	NaN	NaN	NaN	NaN
Epidinium.caudatum.SAG1.g4377.t1	28.1465	28.5488	29.0819	29.778	29.1529	28.1541	28.2156	NaN	30.7243	NaN	NaN	NaN	NaN	NaN	NaN
Epidinium.caudatum.SAG1.g44.t1	24.8915	NaN	23.7341	24.3992	23.9782	23.54	23.6365	NaN	23.8809	NaN	NaN	NaN	NaN	NaN	NaN
Epidinium.caudatum.SAG1.g4412.t1	27.0416	25.6197	25.8338	25.8878	25.6004	25.5864	25.593	NaN	23.69	NaN	NaN	NaN	NaN	NaN	NaN
Epidinium.caudatum.SAG1.g44583.t1	NaN	24.3236	24.6832	24.5553	24.4613	NaN	24.5763	25.9829	NaN	NaN	NaN	26.2362	NaN	NaN	26.1636
Epidinium.caudatum.SAG1.g45260.t1	28.244	27.8178	27.3945	28.4754	27.654	27.3924	27.3766	NaN	25.8758	NaN	NaN	NaN	NaN	NaN	NaN
Epidinium.caudatum.SAG1.g45491.t1	27.8637	25.7525	28.0324	27.8969	27.4586	27.6951	27.0733	NaN	28.9614	NaN	NaN	NaN	NaN	NaN	NaN
Epidinium.caudatum.SAG1.g46398.t1	26.6856	27.4544	28.4917	27.7573	28.1045	27.7433	NaN	26.0136	28.6734	NaN	NaN	NaN	NaN	NaN	NaN
Epidinium.caudatum.SAG1.g4700.t1	32.7215	32.5529	32.0028	32.3044	32.4	31.6222	32.2181	28.4367	30.596	24.2838	26.8574	NaN	NaN	NaN	NaN
Epidinium.caudatum.SAG1.g4705.t1	25.6721	26.7536	27.2924	25.006	24.177	24.9222	25.1584	NaN	24.1505	NaN	NaN	NaN	NaN	NaN	NaN
Epidinium.caudatum.SAG1.g47478.t1	26.9301	NaN	NaN	NaN	26.0932	26.2001	26.2752	NaN	NaN	NaN	NaN	NaN	NaN	NaN	NaN
Epidinium.caudatum.SAG1.g4826.t1	34.0557	34.3021	34.3009	34.0034	34.4116	34.3125	34.3956	31.5574	35.1919	27.8704	30.4403	28.7172	29.1704	27.6146	28.9377
Epidinium.caudatum.SAG1.g48542.t1	31.4315	31.5245	32.06	31.1979	32.0299	31.8493	31.8131	26.7916	30.8711	NaN	NaN	NaN	25.9563	NaN	NaN
Epidinium.caudatum.SAG1.g49614.t1	31.287	30.9164	29.4149	30.4593	30.3952	29.9434	29.2791	25.8556	29.1392	NaN	24.6535	NaN	NaN	NaN	NaN
Epidinium.caudatum.SAG1.g49776.t1	31.6007	31.8538	32.0338	30.5826	32.131	31.9076	32.2651	28.4111	31.7289	NaN	27.1347	23.7913	25.8465	NaN	25.6789
Epidinium.caudatum.SAG1.g4998.t1	25.7982	26.9325	26.3772	26.8622	27.19	27.1708	27.0595	NaN	26.0594	NaN	NaN	NaN	NaN	NaN	NaN
Epidinium.caudatum.SAG1.g50280.t1	27.0038	26.1126	27.2761	26.9696	28.6154	27.5535	26.7241	NaN	25.9869	NaN	NaN	NaN	NaN	NaN	NaN
Epidinium.caudatum.SAG1.g50499.t1	31.9429	32.4189	32.5824	32.2534	32.3271	32.2271	31.9516	29.6142	32.338	26.1178	28.0339	26.0921	27.41	NaN	26.8931
Epidinium.caudatum.SAG1.g50645.t1	27.2346	25.0436	26.1981	20.5428	19.6852	NaN	28.7027	NaN	NaN	NaN	NaN	NaN	NaN	NaN	NaN
Epidinium.caudatum.SAG1.g5197.t1	27.0342	26.4974	27.2205	28.3763	28.0563	27.3502	26.4371	25.867	28.6785	NaN	NaN	NaN	NaN	NaN	NaN
Epidinium.caudatum.SAG1.g5399.t1	27.545	26.6742	28.6132	23.1797	27.72	NaN	27.7549	NaN	NaN	NaN	NaN	NaN	NaN	NaN	NaN
Epidinium.caudatum.SAG1.g5766.t1	NaN	25.8971	26.1399	26.5113	26.2561	NaN	NaN	NaN	NaN	NaN	NaN	NaN	NaN	NaN	NaN
Epidinium.caudatum.SAG1.g6222.t1	NaN	26.7335	26.2605	26.6435	27.1396	27.3389	NaN	NaN	24.8332	NaN	NaN	NaN	NaN	NaN	NaN
Epidinium.caudatum.SAG1.g6326.t1	29.8762	30.2073	30.5951	29.9221	29.596	30.177	29.1541	25.8957	29.751	NaN	NaN	NaN	NaN	NaN	NaN
Epidinium.caudatum.SAG1.g6544.t1	29.9077	29.4496	29.2187	25.5102	27.7169	28.6758	28.7651	NaN	27.5944	NaN	NaN	NaN	NaN	NaN	NaN
Epidinium.caudatum.SAG1.g6728.t1	26.4901	26.9406	26.9105	21.8664	26.0021	25.5783	26.9015	NaN	22.9175	NaN	NaN	NaN	NaN	NaN	NaN
Epidinium.caudatum.SAG1.g6762.t1	24.8153	NaN	24.6001	25.8612	24.603	NaN	NaN	NaN	NaN	NaN	NaN	NaN	NaN	NaN	NaN
Epidinium.caudatum.SAG1.g6800.t1	27.8819	28.1534	28.1168	28.7612	28.3392	28.2137	27.8029	NaN	28.2726	NaN	NaN	NaN	NaN	NaN	NaN
Epidinium.caudatum.SAG1.g6834.t1	NaN	NaN	18.8776	21.4435	21.8136	21.3863	NaN	NaN	20.4879	NaN	NaN	NaN	NaN	NaN	NaN
Epidinium.caudatum.SAG1.g6964.t1	27.0971	25.8077	NaN	27.2032	25.86	25.1025	NaN	NaN	26.7977	NaN	NaN	NaN	NaN	NaN	NaN
Epidinium.caudatum.SAG1.g7205.t1	26.4633	27.4965	28.4203	29.2601	28.9162	27.925	27.6991	24.3829	23.7629	NaN	24.6359	NaN	26.3384	NaN	26.1245
Epidinium.caudatum.SAG1.g7353.t1	NaN	22.8708	26.4057	NaN	NaN	26.4964	26.5348	NaN	28.4745	NaN	NaN	NaN	NaN	NaN	NaN
Epidinium.caudatum.SAG1.g751.t1	NaN	NaN	26.0025	27.009	26.1329	26.1065	25.9181	NaN	27.8021	NaN	NaN	NaN	NaN	NaN	NaN
Epidinium.caudatum.SAG1.g754.t1	26.2599	27.5904	27.5883	26.9875	27.3668	27.652	27.6316	NaN	27.1668	NaN	NaN	NaN	NaN	NaN	NaN
Epidinium.caudatum.SAG1.g7545.t1	NaN	26.7218	26.9316	27.2328	26.8354	26.6665	NaN	NaN	26.2172	NaN	NaN	NaN	NaN	NaN	NaN
Epidinium.caudatum.SAG1.g7711.t1	24.505	27.1927	26.0258	NaN	23.3189	NaN	25.1963	NaN	25.3939	NaN	NaN	NaN	NaN	NaN	NaN
Epidinium.caudatum.SAG1.g7790.t1	29.4674	29.1828	28.6895	29.4506	29.5738	29.0063	28.76	NaN	27.0156	NaN	NaN	NaN	NaN	NaN	NaN
Epidinium.caudatum.SAG1.g7983.t1	25.4753	27.8777	27.7051	28.3368	28.3914	27.5782	27.1097	25.8087	29.0682	NaN	NaN	NaN	NaN	NaN	NaN
Epidinium.caudatum.SAG1.g8057.t1	31.5125	30.7807	32.2694	30.0739	32.1257	31.8861	30.8854	27.2637	31.6947	NaN	NaN	25.5916	26.8963	NaN	NaN
Epidinium.caudatum.SAG1.g8107.t1	20.6137	NaN	21.4763	22.7001	23.2752	22.7308	24.2503	NaN	23.237	NaN	NaN	NaN	NaN	NaN	NaN
Epidinium.caudatum.SAG1.g840.t1	NaN	27.0113	27.4213	27.094	NaN	24.3089	NaN	NaN	NaN	NaN	NaN	NaN	NaN	NaN	NaN
Epidinium.caudatum.SAG1.g8424.t1	24.297	25.5854	25.7271	25.759	25.6164	25.5939	25.8148	NaN	NaN	NaN	NaN	NaN	NaN	NaN	NaN
Epidinium.caudatum.SAG1.g8467.t1	26.106	26.3439	25.864	26.1426	25.7752	25.6675	25.766	NaN	25.6205	NaN	NaN	NaN	NaN	NaN	NaN
Epidinium.caudatum.SAG1.g8576.t1	NaN	NaN	26.2503	27.2776	NaN	26.7103	26.2714	NaN	28.4055	NaN	NaN	NaN	NaN	NaN	NaN
Epidinium.caudatum.SAG1.g8593.t1	25.9899	26.7388	26.0332	NaN	24.8498	27.677	NaN	24.987	27.1947	NaN	NaN	NaN	NaN	NaN	NaN
Epidinium.caudatum.SAG1.g8607.t1	25.1448	25.0638	24.7525	24.815	25.2764	24.8139	25.0473	NaN	22.2296	NaN	NaN	NaN	NaN	NaN	NaN
Epidinium.caudatum.SAG1.g8612.t1	24.8021	NaN	25.1146	NaN	24.1898	24.0505	23.6946	NaN	21.8432	NaN	NaN	NaN	NaN	NaN	NaN
Epidinium.caudatum.SAG1.g8689.t1	25.3062	NaN	NaN	26.5649	26.7007	26.9958	25.2325	27.8699	27.019	NaN	NaN	NaN	NaN	NaN	NaN
Epidinium.caudatum.SAG1.g8739.t1	29.1374	29.0909	28.6243	27.8479	28.8781	28.0196	29.0148	22.1302	28.8602	NaN	NaN	NaN	NaN	NaN	NaN
Epidinium.caudatum.SAG1.g8801.t1	30.6731	30.6797	30.5836	30.472	30.6854	30.5902	30.191	23.0634	28.6709	NaN	NaN	NaN	21.9591	NaN	NaN
Epidinium.caudatum.SAG1.g8943.t1	27.6828	27.8441	27.8319	28.0515	26.8422	27.0197	25.3841	NaN	27.3943	NaN	NaN	NaN	NaN	NaN	NaN
Epidinium.caudatum.SAG1.g9050.t1	25.6747	24.7265	26.6496	26.8806	25.7833	24.7916	25.6682	NaN	24.6385	NaN	NaN	NaN	NaN	NaN	NaN
Epidinium.caudatum.SAG1.g9051.t1	26.4278	26.0968	26.1646	26.6928	26.8955	26.0021	25.6447	22.8992	26.9775	NaN	NaN	NaN	NaN	NaN	NaN
Epidinium.caudatum.SAG1.g9389.t1	26.165	25.491	NaN	25.2517	25.6385	25.0375	NaN	NaN	25.6962	NaN	NaN	NaN	NaN	NaN	NaN
Epidinium.caudatum.SAG1.g955.t1	26.0928	26.9024	26.8407	26.8349	26.0423	26.3415	26.3601	NaN	26.3799	NaN	NaN	NaN	NaN	NaN	NaN
Epidinium.caudatum.SAG1.g9868.t1	30.8819	30.3085	31.1434	30.6365	31.184	30.9168	30.7283	28.0997	31.116	NaN	26.7347	NaN	NaN	NaN	NaN
Eremoplastron.rostratum.SAG2.g10.t1	25.9806	NaN	23.5787	24.8766	25.0915	22.5193	25.5071	NaN	NaN	NaN	NaN	NaN	NaN	NaN	NaN
Eremoplastron.rostratum.SAG2.g10069.t1	26.7105	25.2451	25.1718	NaN	25.4251	25.5249	NaN	NaN	NaN	NaN	NaN	NaN	NaN	NaN	NaN
Eremoplastron.rostratum.SAG2.g10149.t1	27.4213	26.9261	NaN	26.8045	27.1555	NaN	27.3794	NaN	26.8452	NaN	NaN	NaN	NaN	NaN	NaN
Eremoplastron.rostratum.SAG2.g10470.t1	23.6853	23.6099	24.0256	23.2761	NaN	23.0864	NaN	NaN	24.7554	NaN	NaN	NaN	NaN	NaN	NaN
Eremoplastron.rostratum.SAG2.g10967.t1	31.2511	29.9838	29.1236	29.8996	29.8025	28.4782	29.8533	NaN	27.0351	NaN	NaN	NaN	NaN	NaN	NaN
Eremoplastron.rostratum.SAG2.g122.t1	26.1867	NaN	27.5251	27.6436	27.2948	26.6469	26.6353	NaN	21.6805	NaN	NaN	NaN	NaN	NaN	NaN
Eremoplastron.rostratum.SAG2.g12951.t1	24.3912	NaN	24.7352	25.2133	25.0319	NaN	24.6218	NaN	NaN	NaN	NaN	NaN	NaN	NaN	NaN
Eremoplastron.rostratum.SAG2.g13681.t1	24.6585	24.9133	23.78	NaN	24.4083	23.656	23.9563	NaN	NaN	NaN	NaN	NaN	NaN	NaN	NaN
Eremoplastron.rostratum.SAG2.g14865.t1	27.3519	26.2188	25.5551	26.8888	26.487	25.4225	NaN	NaN	27.7301	NaN	NaN	NaN	NaN	NaN	NaN
Eremoplastron.rostratum.SAG2.g15182.t1	28.8307	28.2142	NaN	NaN	26.6186	NaN	25.5956	NaN	26.3958	NaN	NaN	NaN	NaN	NaN	NaN
Eremoplastron.rostratum.SAG2.g15427.t1	29.2953	26.6874	28.1869	26.3599	27.5095	28.1409	28.4553	NaN	29.9077	NaN	NaN	NaN	NaN	NaN	NaN
Eremoplastron.rostratum.SAG2.g16098.t1	29.9285	29.5369	28.5032	28.4118	28.7086	28.7304	29.1985	NaN	28.2208	NaN	26.0207	NaN	NaN	NaN	NaN
Eremoplastron.rostratum.SAG2.g16737.t1	30.1974	30.3102	30.1946	30.5995	30.4442	29.4585	30.2808	NaN	28.0481	NaN	NaN	NaN	NaN	NaN	NaN
Eremoplastron.rostratum.SAG2.g1676.t1	28.0348	27.4755	27.363	25.9634	28.0325	27.7237	28.4439	NaN	27.5258	NaN	NaN	NaN	NaN	NaN	NaN
Eremoplastron.rostratum.SAG2.g1677.t1	25.5706	25.592	25.5342	NaN	27.4009	26.5552	27.2653	NaN	28.6004	NaN	NaN	NaN	NaN	NaN	NaN
Eremoplastron.rostratum.SAG2.g1755.t1	26.3725	25.145	NaN	25.5936	25.5408	NaN	24.9837	NaN	27.376	NaN	NaN	NaN	NaN	NaN	NaN
Eremoplastron.rostratum.SAG2.g17559.t1	NaN	26.2689	26.2547	26.9049	26.1607	NaN	26.5894	NaN	27.1634	NaN	NaN	NaN	NaN	NaN	NaN
Eremoplastron.rostratum.SAG2.g17563.t1	28.4811	27.4877	27.6962	28.4876	28.2895	27.6594	27.8254	NaN	29.4193	NaN	NaN	NaN	NaN	NaN	NaN
Eremoplastron.rostratum.SAG2.g18701.t1	26.595	NaN	25.8245	NaN	25.7043	26.3497	25.4423	NaN	NaN	NaN	NaN	NaN	NaN	NaN	NaN
Eremoplastron.rostratum.SAG2.g18853.t1	26.523	26.8293	21.4116	NaN	26.9741	24.8708	27.1874	NaN	19.8355	NaN	NaN	NaN	NaN	NaN	NaN
Eremoplastron.rostratum.SAG2.g1923.t1	27.681	27.4476	26.416	28.2683	25.9743	NaN	26.3476	NaN	25.8718	NaN	NaN	NaN	NaN	NaN	NaN
Eremoplastron.rostratum.SAG2.g20450.t1	24.5726	25.1345	NaN	23.816	24.2726	NaN	24.3736	NaN	21.8083	NaN	NaN	NaN	NaN	NaN	NaN
Eremoplastron.rostratum.SAG2.g22754.t1	26.9519	27.4136	27.2166	27.6888	27.2674	27.1164	26.8904	25.3016	27.7269	NaN	NaN	NaN	NaN	NaN	NaN
Eremoplastron.rostratum.SAG2.g23772.t1	26.5159	26.371	26.6593	24.8433	27.1716	18.6053	25.8528	NaN	24.7642	NaN	NaN	NaN	NaN	NaN	NaN
Eremoplastron.rostratum.SAG2.g24437.t1	26.0397	26.9734	26.4976	27.6487	27.5175	NaN	26.8375	NaN	27.2643	NaN	NaN	NaN	NaN	NaN	NaN
Eremoplastron.rostratum.SAG2.g25084.t1	NaN	27.5136	27.8757	27.834	27.1091	26.8911	26.8506	NaN	28.9782	NaN	NaN	NaN	NaN	NaN	NaN
Eremoplastron.rostratum.SAG2.g25198.t1	30.6872	29.7358	29.5468	27.6192	30.2252	29.7326	30.3406	NaN	30.8967	NaN	NaN	NaN	NaN	NaN	NaN
Eremoplastron.rostratum.SAG2.g25500.t1	29.2609	29.8165	28.3643	27.8165	29.5167	29.1273	28.747	NaN	27.7479	NaN	NaN	NaN	NaN	NaN	NaN
Eremoplastron.rostratum.SAG2.g25923.t1	23.7637	22.1649	23.9029	24.0927	25.4135	24.1796	24.9004	NaN	NaN	NaN	NaN	NaN	NaN	NaN	NaN
Eremoplastron.rostratum.SAG2.g26138.t1	26.782	26.4221	26.1335	NaN	26.5664	25.9908	26.064	NaN	26.7075	NaN	NaN	NaN	NaN	NaN	NaN
Eremoplastron.rostratum.SAG2.g26535.t1	26.173	26.8753	26.571	27.0805	27.4483	26.0027	27.1207	NaN	28.2423	NaN	NaN	NaN	NaN	NaN	NaN
Eremoplastron.rostratum.SAG2.g27305.t1	33.3497	32.3502	31.7501	30.8202	31.9146	31.6469	31.7179	NaN	32.0087	NaN	NaN	NaN	NaN	NaN	NaN
Eremoplastron.rostratum.SAG2.g2817.t1	26.4915	26.4078	26.2112	26.0273	26.3477	NaN	26.4496	NaN	27.0857	NaN	NaN	NaN	NaN	NaN	NaN
Eremoplastron.rostratum.SAG2.g28790.t1	24.7469	NaN	25.638	NaN	25.4699	25.0944	NaN	NaN	24.9921	NaN	NaN	NaN	NaN	NaN	NaN
Eremoplastron.rostratum.SAG2.g30041.t1	NaN	NaN	NaN	NaN	NaN	NaN	NaN	27.27	27.4228	27.1775	28.0573	27.2734	28.2169	27.1441	NaN
Eremoplastron.rostratum.SAG2.g30950.t1	26.1854	26.175	25.7773	25.479	25.8616	24.9739	25.2999	NaN	NaN	NaN	NaN	NaN	NaN	NaN	NaN
Eremoplastron.rostratum.SAG2.g32456.t1	25.5932	26.1885	26.246	25.2072	26.075	25.167	26.3215	23.3337	NaN	NaN	21.5931	NaN	NaN	NaN	NaN
Eremoplastron.rostratum.SAG2.g32795.t1	29.7231	29.2144	27.7129	28.2743	28.2826	27.9774	29.1944	25.7195	28.6524	NaN	NaN	NaN	NaN	NaN	NaN
Eremoplastron.rostratum.SAG2.g33448.t1	33.4756	32.5792	34.2484	34.057	34.3636	33.9513	34.4037	31.3771	35.0461	28.1626	28.2545	28.1424	29.8504	27.2327	28.8278
Eremoplastron.rostratum.SAG2.g3379.t1	30.0494	29.5555	25.6686	26.1788	29.9053	25.5485	26.7866	NaN	NaN	NaN	NaN	NaN	NaN	NaN	NaN
Eremoplastron.rostratum.SAG2.g339.t1	26.0405	26.308	25.8834	NaN	NaN	NaN	26.8311	NaN	24.5538	NaN	NaN	NaN	NaN	NaN	NaN
Eremoplastron.rostratum.SAG2.g34062.t1	NaN	NaN	NaN	25.8401	NaN	NaN	25.2914	26.6259	NaN	27.2437	25.7847	27.232	27.5666	27.0165	27.4778
Eremoplastron.rostratum.SAG2.g34341.t1	NaN	27.1247	26.8094	26.2143	26.037	NaN	26.4745	NaN	26.3771	NaN	23.4569	NaN	NaN	NaN	NaN
Eremoplastron.rostratum.SAG2.g34630.t1	29.6552	29.4466	27.7488	29.3011	29.3158	NaN	26.6153	NaN	27.0301	NaN	NaN	NaN	NaN	NaN	NaN
Eremoplastron.rostratum.SAG2.g36405.t1	27.9285	26.6015	26.2253	26.884	27.3058	27.6657	26.5702	NaN	26.119	NaN	NaN	NaN	NaN	NaN	NaN
Eremoplastron.rostratum.SAG2.g3836.t1	30.944	30.6322	29.923	29.8026	30.2871	29.115	29.9365	NaN	30.4921	NaN	NaN	NaN	NaN	NaN	NaN
Eremoplastron.rostratum.SAG2.g3842.t1	27.559	26.7185	27.678	NaN	27.6612	27.1662	27.6991	NaN	25.5536	NaN	NaN	NaN	NaN	NaN	NaN
Eremoplastron.rostratum.SAG2.g38585.t1	33.1395	NaN	26.3225	NaN	27.1637	29.8248	NaN	NaN	NaN	NaN	NaN	NaN	NaN	NaN	NaN
Eremoplastron.rostratum.SAG2.g38768.t1	28.9911	28.8983	24.2137	26.9914	29.0925	26.7961	26.4806	NaN	26.6007	NaN	NaN	NaN	NaN	NaN	NaN
Eremoplastron.rostratum.SAG2.g5157.t1	22.6953	22.7124	NaN	25.7165	24.3725	NaN	22.228	NaN	27.0097	NaN	NaN	NaN	NaN	NaN	NaN
Eremoplastron.rostratum.SAG2.g516.t1	NaN	NaN	28.2539	28.1905	27.321	27.8831	27.9346	NaN	27.6303	NaN	NaN	NaN	NaN	NaN	NaN
Eremoplastron.rostratum.SAG2.g5179.t1	25.6387	25.9059	NaN	27.2957	NaN	24.4977	26.0923	NaN	28.5441	NaN	NaN	NaN	NaN	NaN	NaN
Eremoplastron.rostratum.SAG2.g5431.t1	25.7063	23.9491	24.027	NaN	23.2077	NaN	23.6439	NaN	23.8937	NaN	NaN	NaN	NaN	NaN	NaN
Eremoplastron.rostratum.SAG2.g561.t1	27.4233	NaN	NaN	NaN	26.3137	25.2149	25.9941	NaN	NaN	NaN	NaN	NaN	NaN	NaN	NaN
Eremoplastron.rostratum.SAG2.g7470.t1	23.3958	NaN	NaN	NaN	23.7445	22.5072	23.2624	NaN	21.7272	NaN	NaN	NaN	NaN	NaN	NaN
Eremoplastron.rostratum.SAG2.g8744.t1	27.0643	25.984	25.5502	NaN	NaN	25.6916	NaN	NaN	26.217	NaN	NaN	NaN	NaN	NaN	NaN
Eremoplastron.rostratum.SAG2.g9170.t1	27.6893	27.8434	NaN	NaN	28.273	25.2351	27.3853	NaN	30.2776	NaN	NaN	NaN	NaN	NaN	NaN
Eremoplastron.rostratum.SAG2.g9254.t1	25.4583	26.1218	25.729	NaN	25.5353	25.06	NaN	NaN	26.2682	NaN	NaN	NaN	NaN	NaN	NaN
Eremoplastron.rostratum.SAG2.g9346.t1	27.7611	NaN	26.8478	27.795	27.2291	26.9552	26.5976	NaN	31.1098	NaN	NaN	NaN	NaN	NaN	NaN
Eremoplastron.rostratum.SAG2.g9458.t1	25.7402	26.4815	26.5836	NaN	NaN	NaN	27.3293	NaN	NaN	NaN	NaN	NaN	NaN	NaN	NaN
Isotricha.intestinalis.SAGT2.g1000.t1	28.7923	29.0457	28.8521	29.1095	29.8379	29.4541	29.2927	25.2525	29.1217	NaN	24.2774	NaN	NaN	NaN	NaN
Isotricha.intestinalis.SAGT2.g10038.t1	27.3898	NaN	NaN	NaN	NaN	23.1449	NaN	25.6383	21.8908	NaN	22.2404	NaN	22.4518	23.2172	NaN
Isotricha.intestinalis.SAGT2.g10138.t1	28.3012	27.4573	26.936	NaN	27.2843	NaN	NaN	NaN	NaN	NaN	25.8871	NaN	NaN	NaN	NaN
Isotricha.intestinalis.SAGT2.g1029.t1	29.6249	28.607	26.3711	27.3566	29.4668	29.7026	27.6965	30.0995	29.0052	23.9637	28.993	23.6854	24.1732	23.6492	23.7549
Isotricha.intestinalis.SAGT2.g1030.t1	28.3623	26.4751	26.5896	26.5456	28.2017	27.0771	28.3999	27.5804	27.9415	NaN	26.8346	NaN	NaN	NaN	NaN
Isotricha.intestinalis.SAGT2.g11386.t1	28.5282	27.6855	26.9541	NaN	27.2187	NaN	NaN	NaN	NaN	NaN	NaN	NaN	NaN	NaN	NaN
Isotricha.intestinalis.SAGT2.g11387.t1	30.4555	29.9868	27.6969	25.8767	29.1143	29.1861	28.289	31.4359	30.394	NaN	30.2402	NaN	29.2712	29.0272	28.1771
Isotricha.intestinalis.SAGT2.g11450.t1	29.1317	26.3393	28.4184	NaN	28.6007	28.8199	26.1329	27.3951	24.0526	NaN	25.1103	NaN	NaN	NaN	NaN
Isotricha.intestinalis.SAGT2.g11461.t1	26.8285	25.8309	NaN	NaN	27.5335	NaN	NaN	28.8175	NaN	25.6517	27.0068	NaN	24.9227	26.4321	NaN
Isotricha.intestinalis.SAGT2.g11473.t1	27.6169	27.1881	26.3769	26.6653	27.6568	26.4684	NaN	28.1541	NaN	NaN	26.7212	NaN	NaN	26.9102	NaN
Isotricha.intestinalis.SAGT2.g11502.t1	28.057	25.9639	NaN	NaN	27.6751	28.2623	NaN	26.0072	26.1913	NaN	NaN	NaN	NaN	NaN	NaN
Isotricha.intestinalis.SAGT2.g12009.t1	31.0235	30.7694	28.8558	29.3369	31.2494	31.2471	30.286	30.9296	28.1608	NaN	29.7842	NaN	NaN	26.928	NaN
Isotricha.intestinalis.SAGT2.g12281.t1	28.6191	NaN	NaN	21.5443	26.9335	26.1744	NaN	28.6658	23.6928	24.0198	23.6101	NaN	NaN	23.938	23.8404
Isotricha.intestinalis.SAGT2.g12376.t1	28.528	25.6817	NaN	25.3802	27.2807	27.6855	25.2353	27.4727	26.3911	NaN	25.2748	NaN	23.0773	NaN	NaN
Isotricha.intestinalis.SAGT2.g12616.t1	30.4263	30.2092	29.2815	26.1037	29.9715	29.3507	29.9496	24.9603	NaN	NaN	NaN	NaN	NaN	NaN	NaN
Isotricha.intestinalis.SAGT2.g12665.t1	25.5155	26.192	25.8475	NaN	25.2681	NaN	25.273	NaN	NaN	NaN	22.2313	NaN	NaN	NaN	NaN
Isotricha.intestinalis.SAGT2.g12856.t1	27.3035	NaN	25.2428	26.6772	26.4275	26.8214	26.2646	27.819	28.2531	NaN	25.1621	NaN	24.5409	23.9967	NaN
Isotricha.intestinalis.SAGT2.g13212.t1	26.8252	27.9331	27.4842	26.8864	27.6047	28.6832	25.8306	28.3141	29.0067	NaN	28.0736	NaN	NaN	NaN	NaN
Isotricha.intestinalis.SAGT2.g13299.t1	27.2534	26.5097	27.0334	25.8484	27.9987	26.7914	NaN	30.4498	26.9192	26.8283	28.6733	NaN	25.9933	28.5353	NaN
Isotricha.intestinalis.SAGT2.g13391.t1	31.0991	30.7381	29.4672	28.5593	30.3896	30.504	28.8177	29.6962	30.3807	NaN	29.2161	NaN	NaN	NaN	NaN
Isotricha.intestinalis.SAGT2.g13402.t1	31.6719	31.2868	28.9928	29.2551	30.7204	30.9095	29.1842	29.8636	27.2975	23.0273	29.1464	NaN	27.5559	28.1368	26.0162
Isotricha.intestinalis.SAGT2.g13593.t1	31.519	30.5894	29.2567	27.2939	30.493	29.8531	27.6511	29.6495	29.1225	NaN	29.2229	NaN	23.999	25.8099	NaN
Isotricha.intestinalis.SAGT2.g13654.t1	29.7411	28.8157	28.7621	NaN	29.7736	28.9249	29.1814	29.6411	24.6199	NaN	25.4842	NaN	NaN	NaN	NaN
Isotricha.intestinalis.SAGT2.g13973.t1	27.3293	27.534	27.7218	28.2885	27.7695	27.3055	27.4941	NaN	NaN	NaN	NaN	NaN	NaN	NaN	NaN
Isotricha.intestinalis.SAGT2.g1413.t1	25.1553	26.5689	NaN	26.3923	26.6298	27.2576	26.5964	27.9935	28.2591	NaN	27.2051	NaN	24.9065	NaN	25.7925
Isotricha.intestinalis.SAGT2.g14149.t1	29.4287	28.0232	28.5477	26.4471	30.5404	30.0675	26.9767	31.402	29.6138	NaN	29.8299	NaN	26.41	27.7131	25.6505
Isotricha.intestinalis.SAGT2.g14182.t1	29.9378	29.3101	29.2753	28.2428	30.1292	30.0641	28.3067	30.7468	29.0845	NaN	29.4834	NaN	NaN	28.202	NaN
Isotricha.intestinalis.SAGT2.g14230.t1	27.291	26.6825	NaN	NaN	27.4825	27.84	26.3486	27.7758	27.3368	NaN	27.4288	NaN	NaN	NaN	NaN
Isotricha.intestinalis.SAGT2.g14366.t1	29.6914	29.4977	27.7386	28.0644	30.0263	29.635	27.6908	29.5903	29.0641	NaN	29.3608	NaN	26.5113	26.7344	26.3353
Isotricha.intestinalis.SAGT2.g14370.t1	27.3877	25.9662	26.1404	NaN	26.9608	26.9063	25.2281	26.7915	25.981	NaN	26.5296	NaN	24.0529	24.4507	NaN
Isotricha.intestinalis.SAGT2.g14553.t1	27.0354	27.1743	NaN	25.8197	26.4573	26.8422	25.6656	26.4853	NaN	NaN	25.638	NaN	NaN	NaN	NaN
Isotricha.intestinalis.SAGT2.g14694.t1	30.6132	30.1836	28.8187	28.7455	30.852	31.2541	29.6466	32.1858	31.3593	25.7084	31.1193	25.3622	27.328	28.8647	25.1766
Isotricha.intestinalis.SAGT2.g14897.t1	27.6599	27.7603	27.0919	27.1547	27.2577	26.7267	25.5962	25.9062	27.209	NaN	23.7886	NaN	NaN	NaN	NaN
Isotricha.intestinalis.SAGT2.g15485.t1	18.0918	NaN	18.4378	NaN	20.0436	19.5074	NaN	24.3864	NaN	NaN	20.6615	NaN	NaN	NaN	NaN
Isotricha.intestinalis.SAGT2.g15505.t1	28.4879	22.6911	20.6767	NaN	25.7538	24.9736	NaN	28.0178	26.7785	NaN	26.9221	NaN	NaN	NaN	NaN
Isotricha.intestinalis.SAGT2.g15694.t1	29.9199	28.6363	28.2866	25.9996	29.4458	27.9898	25.7634	29.3	27.5048	NaN	27.368	NaN	NaN	25.5843	NaN
Isotricha.intestinalis.SAGT2.g15728.t1	22.4362	NaN	NaN	23.4008	22.8251	23.4465	NaN	22.9271	NaN	NaN	NaN	NaN	NaN	NaN	NaN
Isotricha.intestinalis.SAGT2.g15787.t1	24.522	22.5778	NaN	NaN	26.7941	25.6964	NaN	24.0485	20.2697	NaN	NaN	NaN	NaN	NaN	NaN
Isotricha.intestinalis.SAGT2.g15844.t1	28.9705	26.3753	25.2748	NaN	27.5161	25.9719	23.4156	27.4499	22.5295	NaN	21.7295	NaN	NaN	NaN	NaN
Isotricha.intestinalis.SAGT2.g15952.t1	NaN	NaN	NaN	NaN	NaN	NaN	NaN	NaN	NaN	26.3178	NaN	25.779	25.7409	25.2292	NaN
Isotricha.intestinalis.SAGT2.g16307.t1	30.2473	29.5506	29.8841	27.6224	31.0233	30.3041	28.5261	32.1386	30.0972	26.8556	30.2466	23.6017	28.4071	29.7556	25.9776
Isotricha.intestinalis.SAGT2.g16615.t1	29.6798	30.0279	26.9973	26.4368	29.6917	27.441	24.6391	28.1274	24.3453	NaN	22.3011	NaN	NaN	NaN	NaN
Isotricha.intestinalis.SAGT2.g16725.t1	28.7895	29.0177	29.4794	29.5888	NaN	NaN	NaN	28.5517	29.558	NaN	NaN	NaN	NaN	NaN	NaN
Isotricha.intestinalis.SAGT2.g16736.t1	27.843	27.7315	26.2466	NaN	27.4468	26.9977	NaN	27.3831	26.215	NaN	NaN	NaN	27.6194	NaN	NaN
Isotricha.intestinalis.SAGT2.g16935.t1	29.5621	28.8493	27.0175	28.2649	28.5626	28.1218	28.8674	26.1836	28.3661	NaN	22.9626	NaN	NaN	NaN	NaN
Isotricha.intestinalis.SAGT2.g16976.t1	23.2148	22.3272	21.8486	NaN	23.022	NaN	NaN	22.3171	NaN	NaN	NaN	NaN	NaN	NaN	NaN
Isotricha.intestinalis.SAGT2.g174.t1	31.7737	30.2216	30.7339	29.9075	32.1272	30.7484	29.6675	32.9742	29.968	29.5906	31.0289	20.7071	29.2389	30.1447	27.9279
Isotricha.intestinalis.SAGT2.g17591.t1	29.7987	20.0466	24.4257	25.5814	23.1775	29.3605	26.8756	29.0173	31.6564	27.6464	27.5832	26.3414	26.822	26.2106	26.1428
Isotricha.intestinalis.SAGT2.g17686.t1	27.8107	26.2481	26.7677	NaN	27.0103	26.3063	NaN	29.0092	25.877	NaN	26.1258	NaN	NaN	25.9728	NaN
Isotricha.intestinalis.SAGT2.g1769.t1	28.5855	27.2635	NaN	26.3014	26.7417	NaN	24.8184	27.7116	NaN	NaN	25.2429	NaN	NaN	NaN	NaN
Isotricha.intestinalis.SAGT2.g18016.t1	28.4867	25.686	27.6232	26.3186	27.9641	26.9007	NaN	28.563	26.9613	NaN	23.6518	NaN	NaN	23.9471	NaN
Isotricha.intestinalis.SAGT2.g18232.t1	NaN	NaN	23.5694	23.2292	23.826	23.2463	21.7807	NaN	21.4888	NaN	NaN	NaN	NaN	NaN	NaN
Isotricha.intestinalis.SAGT2.g18299.t1	27.4663	NaN	NaN	NaN	NaN	NaN	NaN	26.8304	27.3722	23.5282	24.031	NaN	NaN	NaN	NaN
Isotricha.intestinalis.SAGT2.g18380.t1	29.0267	28.5477	27.5493	26.235	29.0713	28.2702	NaN	31.402	29.0359	NaN	28.6345	NaN	28.032	29.0422	NaN
Isotricha.intestinalis.SAGT2.g1874.t1	31.3871	31.4371	31.6776	31.5864	31.7166	31.8664	31.4154	30.254	31.0666	23.8982	29.5618	NaN	25.7855	25.9734	24.829
Isotricha.intestinalis.SAGT2.g19187.t1	NaN	NaN	NaN	NaN	NaN	NaN	NaN	28.0503	NaN	26.8639	24.6178	NaN	NaN	27.7883	NaN
Isotricha.intestinalis.SAGT2.g19248.t1	32.676	32.4053	32.6043	30.9622	32.8091	33.0744	32.0638	31.3475	32.8849	NaN	29.7508	NaN	27.3719	28.9117	27.8506
Isotricha.intestinalis.SAGT2.g19521.t1	29.2969	29.9083	29.0448	28.9733	29.2864	28.9197	28.4254	29.8451	30.6707	NaN	26.1581	NaN	NaN	NaN	NaN
Isotricha.intestinalis.SAGT2.g19657.t1	30.3825	28.5239	28.0935	25.9358	28.4803	27.2929	26.7809	28.136	27.8458	NaN	24.3332	NaN	NaN	NaN	NaN
Isotricha.intestinalis.SAGT2.g19829.t1	29.7141	28.21	NaN	26.2437	27.8782	28.2855	NaN	28.5269	27.2871	NaN	27.9448	NaN	NaN	NaN	NaN
Isotricha.intestinalis.SAGT2.g19923.t1	27.8808	27.6552	26.5372	NaN	27.9753	27.9558	26.2782	30.6121	26.4927	NaN	26.3604	NaN	27.251	26.6542	26.0339
Isotricha.intestinalis.SAGT2.g20114.t1	NaN	NaN	NaN	NaN	26.954	NaN	NaN	28.4206	NaN	22.6666	22.8368	NaN	22.7111	23.648	NaN
Isotricha.intestinalis.SAGT2.g20511.t1	34.8497	34.8017	34.7426	35.2874	35.1703	34.7282	34.9368	29.851	34.3225	NaN	29.2619	26.3217	27.6141	24.712	26.757
Isotricha.intestinalis.SAGT2.g2076.t1	28.355	27.4539	27.0626	27.5415	26.7426	25.9357	NaN	NaN	NaN	NaN	NaN	NaN	NaN	NaN	NaN
Isotricha.intestinalis.SAGT2.g20911.t1	27.2105	25.9251	NaN	NaN	26.9783	26.034	NaN	25.0352	24.2508	NaN	24.3788	NaN	NaN	NaN	NaN
Isotricha.intestinalis.SAGT2.g21209.t1	27.9449	26.5539	NaN	NaN	23.634	25.7334	NaN	23.4435	22.3665	NaN	22.5867	NaN	NaN	NaN	NaN
Isotricha.intestinalis.SAGT2.g21360.t1	28.4545	24.079	23.7108	24.143	23.9598	24.2786	NaN	26.1344	NaN	NaN	NaN	NaN	NaN	NaN	NaN
Isotricha.intestinalis.SAGT2.g21446.t1	NaN	NaN	NaN	NaN	NaN	NaN	NaN	29.4204	28.2602	25.7178	29.384	NaN	26.9159	27.7771	27.2272
Isotricha.intestinalis.SAGT2.g2147.t1	29.6178	29.1776	26.7119	27.5467	29.2941	29.4411	26.9581	28.7303	27.7311	NaN	27.6334	NaN	NaN	NaN	NaN
Isotricha.intestinalis.SAGT2.g2150.t1	28.8976	26.4118	27.3268	25.6459	28.4485	26.3346	NaN	27.6795	26.0517	NaN	25.1308	NaN	NaN	NaN	NaN
Isotricha.intestinalis.SAGT2.g2167.t1	26.4148	26.6355	NaN	NaN	27.3485	26.5142	NaN	27.5874	24.1837	NaN	24.3022	NaN	NaN	25.4594	NaN
Isotricha.intestinalis.SAGT2.g21847.t1	26.7088	NaN	25.2847	NaN	27.0406	25.3758	NaN	26.1236	NaN	NaN	NaN	NaN	NaN	NaN	NaN
Isotricha.intestinalis.SAGT2.g22065.t1	27.4902	25.77	25.2395	NaN	25.0455	24.2988	NaN	26.4841	NaN	NaN	26.293	NaN	NaN	NaN	NaN
Isotricha.intestinalis.SAGT2.g22087.t1	29.685	28.9156	24.5085	27.9199	29.5163	28.9393	25.6374	30.0168	25.4018	NaN	27.9707	NaN	NaN	24.8945	25.4274
Isotricha.intestinalis.SAGT2.g22213.t1	26.3727	25.5159	NaN	NaN	25.4196	25.4726	NaN	27.6723	26.929	NaN	27.0262	NaN	NaN	NaN	NaN
Isotricha.intestinalis.SAGT2.g22302.t1	26.1202	24.9088	NaN	25.0264	26.0422	26.4471	25.2433	26.4064	25.7782	NaN	24.9	NaN	NaN	NaN	22.9258
Isotricha.intestinalis.SAGT2.g22358.t1	29.585	29.3676	28.95	29.2111	29.5591	28.9656	28.8414	27.472	28.7572	NaN	26.0513	NaN	NaN	24.6664	NaN
Isotricha.intestinalis.SAGT2.g22401.t1	29.3905	27.285	26.9791	NaN	28.1126	26.5342	NaN	25.974	NaN	NaN	NaN	NaN	NaN	NaN	NaN
Isotricha.intestinalis.SAGT2.g22477.t1	28.6259	27.7885	26.9492	27.0374	26.6009	26.1329	26.643	NaN	24.9276	NaN	NaN	NaN	NaN	NaN	NaN
Isotricha.intestinalis.SAGT2.g22671.t1	28.37	NaN	NaN	NaN	26.5261	26.5319	25.7617	27.3417	25.1469	NaN	26.7265	NaN	NaN	24.4067	NaN
Isotricha.intestinalis.SAGT2.g22695.t1	26.8769	23.6391	22.0692	23.7952	24.6525	25.2375	23.2976	26.1119	24.8825	NaN	24.8464	NaN	22.2611	22.5272	NaN
Isotricha.intestinalis.SAGT2.g22913.t1	26.6426	26.167	26.3389	NaN	25.2365	NaN	NaN	27.0313	NaN	NaN	NaN	NaN	NaN	NaN	NaN
Isotricha.intestinalis.SAGT2.g22998.t1	23.6845	22.3127	28.0421	28.3938	28.4067	28.0322	28.0723	23.1287	29.1155	NaN	NaN	NaN	NaN	NaN	NaN
Isotricha.intestinalis.SAGT2.g23031.t1	24.32	23.6068	NaN	NaN	NaN	22.312	22.4674	NaN	NaN	NaN	NaN	NaN	NaN	NaN	NaN
Isotricha.intestinalis.SAGT2.g23194.t1	28.9786	28.6092	27.4324	26.5335	28.446	27.6865	26.2238	28.6016	27.4551	NaN	26.4557	NaN	NaN	25.6574	NaN
Isotricha.intestinalis.SAGT2.g23360.t1	28.3837	27.1975	NaN	25.057	26.3719	NaN	NaN	27.3602	25.9597	NaN	NaN	NaN	NaN	NaN	NaN
Isotricha.intestinalis.SAGT2.g23429.t1	28.899	27.0628	25.1461	24.5898	26.8265	26.1751	24.9818	26.9549	NaN	NaN	25.1977	NaN	NaN	NaN	NaN
Isotricha.intestinalis.SAGT2.g2363.t1	30.448	30.5442	29.4306	29.7238	30.7009	30.5461	27.3913	30.7868	31.4795	NaN	30.3074	25.5757	20.9657	NaN	24.2219
Isotricha.intestinalis.SAGT2.g23730.t1	27.3068	25.5841	NaN	NaN	27.8007	28.1755	24.2216	25.3112	NaN	NaN	NaN	NaN	NaN	NaN	NaN
Isotricha.intestinalis.SAGT2.g23916.t1	26.8705	26.6121	26.2244	NaN	26.6923	26.8487	NaN	26.0621	26.4973	NaN	25.072	NaN	NaN	NaN	NaN
Isotricha.intestinalis.SAGT2.g23933.t1	27.5868	26.5227	25.1624	NaN	25.4242	26.1709	23.3819	26.7568	26.2458	NaN	25.2649	NaN	NaN	NaN	NaN
Isotricha.intestinalis.SAGT2.g23966.t1	27.8223	26.9765	NaN	NaN	27.473	27.8742	NaN	27.9328	27.0445	NaN	27.0808	NaN	NaN	24.0447	NaN
Isotricha.intestinalis.SAGT2.g24301.t1	NaN	23.092	21.422	21.9445	23.0888	22.0276	NaN	22.6435	NaN	NaN	NaN	NaN	NaN	NaN	NaN
Isotricha.intestinalis.SAGT2.g24512.t1	NaN	26.6601	NaN	25.3986	25.0886	25.0825	27.1117	NaN	NaN	NaN	NaN	NaN	NaN	NaN	NaN
Isotricha.intestinalis.SAGT2.g25001.t1	31.6218	31.5541	30.6115	31.416	31.4655	31.3229	31.0749	29.4329	26.1841	NaN	27.8096	NaN	24.7588	26.595	24.3938
Isotricha.intestinalis.SAGT2.g25232.t1	29.7985	28.8216	28.1762	26.9692	29.3383	27.8745	25.9943	29.5494	28.0541	NaN	27.0362	NaN	NaN	25.6427	NaN
Isotricha.intestinalis.SAGT2.g25484.t1	27.376	27.1601	26.5194	NaN	26.937	26.7082	NaN	23.8475	27.1938	NaN	NaN	NaN	NaN	NaN	NaN
Isotricha.intestinalis.SAGT2.g25525.t1	27.221	27.1526	NaN	NaN	26.955	NaN	26.4697	NaN	NaN	NaN	NaN	NaN	NaN	NaN	NaN
Isotricha.intestinalis.SAGT2.g25636.t1	25.1675	23.3809	23.9443	NaN	24.3314	NaN	NaN	23.0268	NaN	NaN	NaN	NaN	NaN	NaN	NaN
Isotricha.intestinalis.SAGT2.g25659.t1	28.6826	NaN	26.0289	NaN	27.8269	26.1468	NaN	26.0499	NaN	NaN	NaN	NaN	NaN	NaN	NaN
Isotricha.intestinalis.SAGT2.g25704.t1	27.8605	26.7628	NaN	NaN	NaN	NaN	NaN	28.9	NaN	NaN	26.1601	NaN	26.9545	26.9986	NaN
Isotricha.intestinalis.SAGT2.g26074.t1	24.0751	NaN	NaN	NaN	24.3509	24.8976	22.5893	NaN	NaN	NaN	NaN	NaN	NaN	NaN	NaN
Isotricha.intestinalis.SAGT2.g26364.t1	29.7079	27.5853	26.6118	24.6508	28.2381	27.9272	NaN	27.6092	26.4456	NaN	25.7702	NaN	NaN	NaN	NaN
Isotricha.intestinalis.SAGT2.g26545.t1	26.9475	25.4425	NaN	NaN	25.42	23.8078	NaN	26.5754	24.8734	NaN	NaN	NaN	NaN	NaN	NaN
Isotricha.intestinalis.SAGT2.g26871.t1	27.9672	27.9506	27.8968	26.7312	28.3057	27.8125	28.09	23.9191	NaN	NaN	NaN	NaN	NaN	NaN	NaN
Isotricha.intestinalis.SAGT2.g26973.t1	24.0015	25.1497	24.2712	25.2516	26.003	27.5628	24.5851	26.2926	25.0869	NaN	26.0274	NaN	NaN	NaN	NaN
Isotricha.intestinalis.SAGT2.g27000.t1	29.3012	30.0928	28.7019	27.0253	30.0953	30.0497	27.3843	30.9311	30.3378	NaN	28.9846	NaN	25.6494	26.843	NaN
Isotricha.intestinalis.SAGT2.g27479.t1	30.4384	30.2926	30.374	28.6608	30.8425	30.4964	30.0243	27.3498	27.2164	NaN	27.1466	NaN	NaN	24.7425	23.3799
Isotricha.intestinalis.SAGT2.g2751.t1	25.3838	25.2704	25.3202	27.0547	26.7602	25.6177	19.4728	23.0672	27.6555	NaN	NaN	NaN	NaN	NaN	NaN
Isotricha.intestinalis.SAGT2.g27776.t1	27.3209	27.9657	27.6038	27.6057	27.4639	26.5542	27.9663	27.6089	25.0778	NaN	NaN	NaN	NaN	NaN	NaN
Isotricha.intestinalis.SAGT2.g27795.t1	31.7423	30.2427	27.8028	25.9031	30.0104	29.0068	24.6714	28.7255	27.4431	NaN	27.3675	NaN	NaN	22.357	NaN
Isotricha.intestinalis.SAGT2.g28437.t1	34.948	33.5519	31.957	31.6894	33.3053	32.9519	31.1235	34.0817	33.0309	29.8721	33.2085	26.1421	31.2906	31.4925	30.8219
Isotricha.intestinalis.SAGT2.g28471.t1	27.416	25.8218	24.5775	NaN	25.5589	NaN	NaN	28.1084	23.2726	NaN	NaN	NaN	NaN	25.7749	NaN
Isotricha.intestinalis.SAGT2.g29554.t1	25.1359	NaN	22.9569	NaN	25.0851	24.2788	NaN	26.0993	23.4005	NaN	24.122	NaN	NaN	NaN	NaN
Isotricha.intestinalis.SAGT2.g30106.t1	24.4769	24.8833	NaN	25.2162	25.0237	24.8989	24.863	NaN	25.0756	NaN	NaN	26.2611	NaN	NaN	NaN
Isotricha.intestinalis.SAGT2.g30202.t1	27.9114	28.6018	28.2631	28.6388	27.542	26.7497	27.7575	NaN	27.3911	NaN	NaN	NaN	NaN	NaN	NaN
Isotricha.intestinalis.SAGT2.g30229.t1	28.3023	26.3589	24.7239	NaN	27.0441	27.2906	NaN	27.9604	26.9993	NaN	26.8248	NaN	NaN	24.0672	NaN
Isotricha.intestinalis.SAGT2.g30446.t1	25.9885	26.6169	25.1517	NaN	26.3255	24.4146	26.3847	NaN	25.5753	NaN	NaN	NaN	NaN	NaN	NaN
Isotricha.intestinalis.SAGT2.g311.t1	29.8263	27.4622	26.9876	NaN	28.3302	26.6713	NaN	28.6454	26.0538	NaN	26.0714	NaN	24.3473	25.5687	NaN
Isotricha.intestinalis.SAGT2.g31280.t1	28.7834	28.4789	27.8126	24.1911	28.4673	29.6121	24.8618	30.881	28.5147	25.2526	28.5362	NaN	NaN	28.0649	NaN
Isotricha.intestinalis.SAGT2.g31806.t1	27.4031	27.1204	26.9239	26.9243	26.99	27.6497	27.1563	NaN	NaN	NaN	NaN	NaN	NaN	NaN	NaN
Isotricha.intestinalis.SAGT2.g32916.t1	30.8743	29.752	27.2725	26.969	29.6952	30.1349	26.7711	30.329	28.8561	24.1493	28.27	24.3151	23.8928	NaN	23.7613
Isotricha.intestinalis.SAGT2.g3339.t1	29.0345	27.4085	NaN	NaN	26.1752	26.2164	NaN	NaN	NaN	NaN	NaN	NaN	NaN	NaN	NaN
Isotricha.intestinalis.SAGT2.g335.t1	30.6785	29.9538	29.3729	28.4083	30.2289	28.5246	28.0183	30.9463	28.9901	27.4134	29.161	NaN	26.8289	27.3283	26.4169
Isotricha.intestinalis.SAGT2.g3380.t1	31.5806	30.0186	29.7374	29.3822	30.8612	30.0096	29.0779	28.7166	28.4191	NaN	21.5639	NaN	NaN	NaN	NaN
Isotricha.intestinalis.SAGT2.g33806.t1	25.412	26.204	NaN	24.2843	25.3627	25.8819	NaN	NaN	NaN	NaN	NaN	NaN	NaN	24.7458	NaN
Isotricha.intestinalis.SAGT2.g3392.t1	28.9419	27.7037	27.9575	NaN	28.4034	27.4229	NaN	30.3696	28.0514	NaN	27.8818	NaN	26.3071	27.2118	NaN
Isotricha.intestinalis.SAGT2.g34917.t1	30.3037	29.1366	28.6356	27.4196	30.5412	29.078	25.8657	31.4925	28.5723	26.2517	29.276	NaN	24.2791	29.3544	NaN
Isotricha.intestinalis.SAGT2.g35184.t1	NaN	NaN	NaN	25.5453	NaN	NaN	NaN	29.2355	NaN	26.1226	21.5412	NaN	NaN	28.0844	26.314
Isotricha.intestinalis.SAGT2.g35219.t1	30.1381	28.2627	26.9988	26.5763	29.4788	28.9268	25.8397	30.1034	27.7088	NaN	28.5455	NaN	26.5199	27.5494	NaN
Isotricha.intestinalis.SAGT2.g35489.t1	26.7171	26.1693	NaN	NaN	26.3679	26.0177	NaN	NaN	NaN	NaN	25.5708	NaN	NaN	NaN	NaN
Isotricha.intestinalis.SAGT2.g36308.t1	26.3915	NaN	NaN	26.2905	25.7342	27.4355	NaN	26.356	26.094	NaN	26.04	NaN	NaN	NaN	NaN
Isotricha.intestinalis.SAGT2.g36997.t1	29.3736	28.5198	26.8012	NaN	28.1815	27.2303	NaN	27.7358	NaN	NaN	NaN	NaN	NaN	NaN	NaN
Isotricha.intestinalis.SAGT2.g38244.t1	28.9021	NaN	27.8574	NaN	28.3258	27.669	28.862	29.5396	NaN	26.3918	27.6875	NaN	26.934	26.8626	25.8201
Isotricha.intestinalis.SAGT2.g3912.t1	30.2054	29.1179	25.2474	25.3943	28.8789	28.0745	25.2937	28.8255	26.2553	NaN	26.7046	NaN	NaN	NaN	NaN
Isotricha.intestinalis.SAGT2.g3962.t1	30.936	29.9924	29.6855	28.417	30.2944	29.3406	27.1204	30.9479	28.7307	NaN	28.8455	NaN	26.3743	27.1424	25.6025
Isotricha.intestinalis.SAGT2.g39834.t1	30.3245	29.5601	28.9277	27.0249	29.9115	29.2996	27.2327	29.4893	NaN	NaN	26.3763	NaN	25.5804	26.6409	NaN
Isotricha.intestinalis.SAGT2.g4070.t1	28.2744	27.1559	NaN	NaN	27.1193	25.4983	NaN	26.7972	NaN	NaN	NaN	NaN	NaN	NaN	NaN
Isotricha.intestinalis.SAGT2.g4176.t1	27.6953	25.4843	24.4144	21.4638	25.3897	25.7621	NaN	28.0336	26.8826	NaN	25.3008	NaN	NaN	NaN	NaN
Isotricha.intestinalis.SAGT2.g4278.t1	25.8753	25.8427	NaN	NaN	26.2151	26.3556	NaN	28.1379	27.556	NaN	26.2457	NaN	NaN	NaN	NaN
Isotricha.intestinalis.SAGT2.g4283.t1	28.8846	26.4085	NaN	22.9674	27.0285	NaN	NaN	NaN	NaN	NaN	NaN	NaN	NaN	NaN	NaN
Isotricha.intestinalis.SAGT2.g4322.t1	25.1992	21.1503	NaN	NaN	23.1423	25.8398	NaN	NaN	20.6936	NaN	NaN	NaN	NaN	NaN	NaN
Isotricha.intestinalis.SAGT2.g4536.t1	23.5222	NaN	23.6264	25.0346	21.6655	NaN	NaN	NaN	NaN	NaN	NaN	NaN	NaN	NaN	NaN
Isotricha.intestinalis.SAGT2.g4613.t1	27.0658	26.4233	NaN	NaN	26.7908	27.0821	24.9	27.2527	26.2457	NaN	24.6151	NaN	NaN	NaN	NaN
Isotricha.intestinalis.SAGT2.g462.t1	27.2866	NaN	21.3519	20.2889	26.785	22.3757	21.346	NaN	NaN	NaN	NaN	NaN	NaN	NaN	NaN
Isotricha.intestinalis.SAGT2.g4712.t1	NaN	NaN	NaN	NaN	26.5779	26.1403	NaN	28.1473	NaN	23.865	23.4112	NaN	25.675	26.5245	NaN
Isotricha.intestinalis.SAGT2.g476.t1	24.7903	NaN	NaN	NaN	NaN	NaN	NaN	28.4886	25.0173	NaN	23.4798	NaN	NaN	26.1097	NaN
Isotricha.intestinalis.SAGT2.g49.t1	28.0043	27.2847	25.9423	NaN	27.441	28.0195	NaN	26.8152	26.8765	NaN	26.3318	NaN	NaN	NaN	NaN
Isotricha.intestinalis.SAGT2.g490.t1	26.2202	25.7853	27.095	25.2417	27.9259	26.2281	NaN	29.3616	21.9193	25.2203	26.5678	NaN	NaN	27.1635	NaN
Isotricha.intestinalis.SAGT2.g5067.t1	26.6926	26.98	25.2031	25.8445	26.3224	27.1776	25.206	26.524	27.2685	NaN	26.7784	NaN	NaN	NaN	23.5777
Isotricha.intestinalis.SAGT2.g5112.t1	30.9313	30.106	28.8381	28.7079	30.1889	29.4944	28.1688	30.3503	29.5802	26.984	29.2028	NaN	NaN	23.7451	22.2196
Isotricha.intestinalis.SAGT2.g5242.t1	29.6228	28.9703	27.9262	NaN	28.907	28.3495	NaN	29.0053	27.5546	26.2765	27.0584	NaN	26.887	26.7918	NaN
Isotricha.intestinalis.SAGT2.g5408.t1	31.5711	31.5544	31.485	31.4622	31.6918	31.2624	31.6472	27.597	30.9264	NaN	26.6849	NaN	NaN	NaN	NaN
Isotricha.intestinalis.SAGT2.g5690.t1	29.5395	29.1743	29.4446	28.4913	29.6872	29.9599	29.6802	30.3688	30.5079	26.1769	28.7781	NaN	25.1953	26.5658	NaN
Isotricha.intestinalis.SAGT2.g5785.t1	26.1115	24.6613	NaN	NaN	26.3713	25.6879	NaN	26.9583	22.5655	NaN	25.6454	NaN	NaN	NaN	NaN
Isotricha.intestinalis.SAGT2.g5869.t1	28.0429	26.6624	NaN	NaN	27.3533	27.7713	27.4475	28.92	28.1683	NaN	27.9271	NaN	NaN	24.2424	NaN
Isotricha.intestinalis.SAGT2.g589.t1	30.134	28.9615	25.6262	26.9438	29.8426	29.381	27.0329	29.3755	28.2808	NaN	27.7258	NaN	NaN	NaN	NaN
Isotricha.intestinalis.SAGT2.g5915.t1	27.9046	26.9052	NaN	NaN	25.6013	26.1876	NaN	26.8188	25.8472	NaN	21.7967	NaN	NaN	NaN	NaN
Isotricha.intestinalis.SAGT2.g603.t1	27.9917	27.0408	26.6623	NaN	28.3859	27.1356	NaN	26.488	27.2479	NaN	24.7065	NaN	NaN	NaN	NaN
Isotricha.intestinalis.SAGT2.g6164.t1	28.3807	26.7271	27.0254	26.4608	26.8592	26.5214	24.5944	25.4032	26.3409	21.1336	21.9515	NaN	NaN	23.1767	NaN
Isotricha.intestinalis.SAGT2.g6181.t1	26.1205	23.3691	24.8686	24.8638	25.5431	25.1061	22.4011	NaN	27.3485	NaN	NaN	NaN	NaN	NaN	NaN
Isotricha.intestinalis.SAGT2.g6185.t1	27.9965	25.4844	21.9741	NaN	26.6147	26.3112	NaN	26.8293	23.9119	NaN	24.3785	NaN	NaN	NaN	NaN
Isotricha.intestinalis.SAGT2.g6224.t1	27.6072	27.1495	26.1393	NaN	NaN	NaN	NaN	28.648	25.7407	NaN	24.3979	NaN	23.9421	24.4458	NaN
Isotricha.intestinalis.SAGT2.g6259.t1	27.8917	26.7891	NaN	NaN	26.5768	25.5209	NaN	27.5311	NaN	NaN	26.6048	NaN	NaN	NaN	NaN
Isotricha.intestinalis.SAGT2.g6701.t1	28.7102	27.116	26.6064	NaN	27.1052	26.5111	25.3334	31.4478	26.737	NaN	27.0892	NaN	28.0004	28.378	27.3261
Isotricha.intestinalis.SAGT2.g6827.t1	28.8003	26.6854	NaN	NaN	26.9343	26.0972	NaN	28.0371	NaN	NaN	22.6775	NaN	NaN	NaN	NaN
Isotricha.intestinalis.SAGT2.g6868.t1	29.4952	28.4053	27.4197	26.9518	28.5798	23.936	NaN	27.2358	26.0766	NaN	24.0329	NaN	NaN	NaN	NaN
Isotricha.intestinalis.SAGT2.g6917.t1	25.1949	NaN	NaN	NaN	20.405	21.8028	23.7901	24.2347	NaN	NaN	NaN	NaN	NaN	NaN	NaN
Isotricha.intestinalis.SAGT2.g6952.t1	27.2589	27.1917	26.2398	26.5815	26.986	26.6309	NaN	27.475	25.4711	NaN	23.6987	NaN	NaN	NaN	NaN
Isotricha.intestinalis.SAGT2.g6983.t1	28.5949	26.952	NaN	NaN	26.9608	27.6473	23.719	25.6601	22.8166	NaN	24.6167	NaN	NaN	NaN	NaN
Isotricha.intestinalis.SAGT2.g7058.t1	27.2389	NaN	NaN	27.4583	26.6012	25.7842	26.3134	NaN	NaN	NaN	NaN	NaN	NaN	NaN	NaN
Isotricha.intestinalis.SAGT2.g7067.t1	29.6489	27.8817	27.5534	26.1661	29.1459	28.417	NaN	30.3398	28.9751	NaN	29.6581	NaN	26.8849	26.069	26.7341
Isotricha.intestinalis.SAGT2.g7380.t1	26.2741	26.1768	NaN	NaN	28.4177	28.3916	NaN	30.3676	26.583	NaN	27.2425	NaN	NaN	26.4091	27.519
Isotricha.intestinalis.SAGT2.g7391.t1	25.2446	26.4727	NaN	NaN	24.7949	25.6094	24.7235	NaN	NaN	NaN	24.7913	NaN	NaN	NaN	NaN
Isotricha.intestinalis.SAGT2.g7431.t1	26.9002	25.8088	21.5546	24.9448	27.4159	27.1786	24.8866	29.1618	24.8808	NaN	26.3812	NaN	NaN	24.7644	NaN
Isotricha.intestinalis.SAGT2.g7663.t1	25.9897	25.6019	NaN	NaN	25.7662	23.9543	NaN	NaN	NaN	NaN	NaN	NaN	NaN	NaN	NaN
Isotricha.intestinalis.SAGT2.g767.t1	26.417	26.3841	25.1056	25.1276	26.0886	25.7799	NaN	26.7436	22.0727	NaN	21.4844	NaN	NaN	NaN	NaN
Isotricha.intestinalis.SAGT2.g7727.t1	25.7205	NaN	26.1106	24.5507	26.5205	26.7544	NaN	27.2932	27.2063	NaN	NaN	NaN	26.756	NaN	NaN
Isotricha.intestinalis.SAGT2.g7899.t1	26.8109	25.7467	22.8234	NaN	25.5916	NaN	NaN	NaN	NaN	NaN	NaN	NaN	NaN	NaN	NaN
Isotricha.intestinalis.SAGT2.g7933.t1	27.1492	25.4966	NaN	NaN	24.9985	24.117	NaN	23.7246	NaN	NaN	NaN	NaN	NaN	NaN	NaN
Isotricha.intestinalis.SAGT2.g7935.t1	NaN	NaN	NaN	NaN	NaN	NaN	NaN	24.9917	NaN	NaN	22.9296	NaN	22.1367	23.1746	NaN
Isotricha.intestinalis.SAGT2.g8038.t1	32.0392	29.8567	28.5588	26.0952	30.479	29.5025	28.2214	28.247	24.4123	NaN	26.6975	NaN	NaN	24.8555	NaN
Isotricha.intestinalis.SAGT2.g809.t1	27.1981	26.6707	NaN	NaN	26.6935	26.8012	NaN	26.906	NaN	NaN	26.4444	NaN	NaN	NaN	NaN
Isotricha.intestinalis.SAGT2.g8316.t1	28.2874	27.4632	28.059	26.2764	28.6451	26.906	NaN	30.177	26.7454	NaN	27.7113	NaN	23.4082	26.7157	NaN
Isotricha.intestinalis.SAGT2.g8358.t1	34.1314	33.0064	30.4078	31.0927	32.7724	32.6732	30.9818	31.4769	29.7937	25.7113	30.5125	NaN	25.2564	27.3541	24.4402
Isotricha.intestinalis.SAGT2.g8377.t1	31.3662	30.5058	28.1566	28.2529	30.2519	28.4577	25.2995	31.0562	29.4282	NaN	29.8555	NaN	24.4473	28.4042	NaN
Isotricha.intestinalis.SAGT2.g8729.t1	32.4109	31.7303	30.9749	30.8463	32.6526	32.2963	30.7038	33.1717	31.4483	28.8711	31.9674	NaN	29.047	30.1598	27.1008
Isotricha.intestinalis.SAGT2.g9401.t1	30.5467	29.7597	29.8066	28.3251	30.4257	29.3132	27.4366	30.6139	27.2672	26.1524	27.7926	NaN	27.2983	28.0291	NaN
Isotricha.intestinalis.SAGT2.g9679.t1	29.3251	26.2645	NaN	NaN	26.6687	NaN	NaN	27.301	26.9809	26.6115	26.3266	26.1336	26.6376	25.1485	26.4175
Isotricha.intestinalis.SAGT2.g9941.t1	26.1436	24.9923	24.5647	24.0914	25.328	24.0731	22.9405	23.0295	NaN	NaN	NaN	NaN	NaN	NaN	NaN
Isotricha.prostoma.SAG3.g12750.t1	NaN	NaN	NaN	NaN	NaN	NaN	NaN	26.5925	NaN	26.2025	26.4856	26.9195	26.3671	25.8217	26.6738
Isotricha.prostoma.SAG3.g1331.t1	30.4829	30.0946	28.9815	29.4427	30.0041	29.9753	29.3655	29.0368	29.3848	NaN	26.9592	NaN	NaN	NaN	NaN
Isotricha.prostoma.SAG3.g13356.t1	28.162	28.8021	25.7863	28.6901	27.7594	29.3079	NaN	27.2383	28.5375	NaN	28.3418	NaN	NaN	NaN	NaN
Isotricha.prostoma.SAG3.g13505.t1	29.6535	27.7733	24.5189	26.4992	28.1733	28.2964	26.352	26.4217	26.6891	NaN	26.006	NaN	NaN	23.1875	NaN
Isotricha.prostoma.SAG3.g14625.t1	32.9068	33.0417	32.6578	33.0767	32.7752	32.4256	32.6517	30.4785	32.8624	26.9949	29.205	26.5558	27.8326	26.7678	27.5458
Isotricha.prostoma.SAG3.g15776.t1	25.9646	26.372	NaN	NaN	25.579	26.5309	25.0322	NaN	NaN	NaN	NaN	NaN	NaN	NaN	NaN
Isotricha.prostoma.SAG3.g15780.t1	25.8719	25.9647	NaN	NaN	25.0405	26.0012	NaN	NaN	NaN	NaN	25.0087	NaN	NaN	NaN	NaN
Isotricha.prostoma.SAG3.g15912.t1	29.3792	28.0228	23.7054	23.7161	27.7292	27.1362	26.2321	21.9813	25.2295	NaN	21.81	NaN	NaN	22.9526	NaN
Isotricha.prostoma.SAG3.g16238.t1	25.6529	24.4785	24.6307	24.8247	24.3985	24.3416	24.0699	NaN	23.6372	NaN	NaN	NaN	NaN	NaN	NaN
Isotricha.prostoma.SAG3.g17892.t1	28.0494	27.7106	NaN	NaN	28.4644	28.0071	NaN	27.652	25.9658	NaN	26.6296	NaN	NaN	NaN	NaN
Isotricha.prostoma.SAG3.g18287.t1	28.1793	27.2678	NaN	26.5409	26.2837	27.1906	26.32	25.5143	26.4354	NaN	NaN	NaN	NaN	NaN	NaN
Isotricha.prostoma.SAG3.g18657.t1	27.4429	26.8367	NaN	NaN	26.6714	26.667	26.5655	NaN	26.6079	NaN	NaN	NaN	NaN	NaN	NaN
Isotricha.prostoma.SAG3.g18840.t1	NaN	26.5763	25.5683	25.3783	27.1334	NaN	NaN	NaN	NaN	NaN	NaN	NaN	NaN	NaN	NaN
Isotricha.prostoma.SAG3.g1926.t1	31.4372	30.6298	29.8421	28.6777	31.7599	31.6558	30.3074	32.4816	30.675	27.375	30.8333	NaN	29.1113	29.5458	28.0838
Isotricha.prostoma.SAG3.g19905.t1	NaN	27.3696	NaN	NaN	27.6184	26.9278	24.9148	25.8995	NaN	NaN	NaN	NaN	NaN	NaN	NaN
Isotricha.prostoma.SAG3.g20097.t1	27.2192	NaN	24.6383	26.5077	27.2079	26.9322	26.9874	27.7461	27.6273	NaN	27.2384	NaN	NaN	NaN	NaN
Isotricha.prostoma.SAG3.g20265.t1	28.3641	27.5009	26.2863	NaN	27.0984	26.7827	26.0931	27.9701	27.8715	NaN	25.1209	NaN	NaN	NaN	NaN
Isotricha.prostoma.SAG3.g20339.t1	NaN	NaN	NaN	NaN	NaN	NaN	NaN	24.2895	21.0553	NaN	21.5651	NaN	NaN	23.0691	NaN
Isotricha.prostoma.SAG3.g22061.t1	28.5494	27.5283	NaN	26.9698	NaN	30.0116	NaN	27.8111	NaN	NaN	26.212	NaN	NaN	NaN	NaN
Isotricha.prostoma.SAG3.g22158.t1	31.7601	31.3632	31.5953	31.6915	32.1634	31.9143	31.9144	29.1045	31.9068	23.9302	28.2549	24.3183	24.3108	NaN	24.4561
Isotricha.prostoma.SAG3.g23797.t1	27.4662	26.8193	26.1613	NaN	26.7361	NaN	NaN	NaN	NaN	NaN	NaN	NaN	NaN	NaN	NaN
Isotricha.prostoma.SAG3.g24380.t1	27.5393	23.9521	26.3184	27.2103	27.2592	26.6125	27.2796	23.389	25.5125	NaN	22.5441	NaN	NaN	22.6087	NaN
Isotricha.prostoma.SAG3.g24790.t1	NaN	21.4938	NaN	21.4881	22.4021	23.1932	21.5641	NaN	NaN	NaN	NaN	NaN	NaN	NaN	NaN
Isotricha.prostoma.SAG3.g25382.t1	36.0036	36.2327	36.2546	36.35	36.5461	36.4809	36.1401	35.5487	37.172	31.1666	34.1596	31.1563	32.7427	31.9481	31.9925
Isotricha.prostoma.SAG3.g27701.t1	NaN	NaN	NaN	NaN	NaN	NaN	NaN	NaN	NaN	NaN	27.6461	27.343	28.427	NaN	29.3317
Isotricha.prostoma.SAG3.g28026.t1	NaN	26.6629	NaN	NaN	25.5764	27.1132	25.4086	NaN	26.3855	NaN	27.0616	NaN	NaN	NaN	NaN
Isotricha.prostoma.SAG3.g281.t1	27.8637	26.9442	27.2969	25.7989	26.9651	27.7345	27.154	25.8016	26.2137	NaN	NaN	NaN	NaN	NaN	NaN
Isotricha.prostoma.SAG3.g4989.t1	29.2909	29.1465	26.5284	27.5304	28.77	29.4971	28.1534	28.6417	25.9094	NaN	27.7302	NaN	NaN	25.582	NaN
Isotricha.prostoma.SAG3.g5059.t1	33.2171	32.8243	31.7751	30.3182	32.3454	33.1078	31.654	33.191	33.0964	NaN	31.7971	NaN	30.6938	30.2464	30.3538
Isotricha.prostoma.SAG3.g515.t1	27.7007	26.3353	NaN	NaN	27.3202	28.6702	25.6855	27.3529	28.453	NaN	27.594	NaN	NaN	NaN	NaN
Isotricha.prostoma.SAG3.g5160.t1	23.3154	NaN	NaN	NaN	24.1618	23.7721	23.9731	NaN	NaN	NaN	NaN	NaN	NaN	NaN	NaN
Isotricha.prostoma.SAG3.g5922.t1	27.0515	25.923	NaN	NaN	26.4052	26.2387	NaN	25.8176	NaN	NaN	NaN	NaN	NaN	NaN	NaN
Isotricha.prostoma.SAG3.g627.t1	24.0704	25.0639	NaN	NaN	24.5233	25.4491	NaN	NaN	NaN	NaN	NaN	NaN	NaN	NaN	NaN
Isotricha.prostoma.SAG3.g7363.t1	28.6887	28.5292	28.439	27.5646	28.2521	27.8421	27.6437	28.081	30.194	NaN	26.6732	NaN	26.4972	NaN	25.4436
Isotricha.prostoma.SAG3.g7924.t1	25.4855	25.4551	NaN	23.5341	24.01	NaN	NaN	NaN	NaN	NaN	NaN	NaN	NaN	NaN	NaN
Isotricha.prostoma.SAG3.g8737.t1	27.9367	28.5331	NaN	27.3562	26.7912	26.7252	26.1189	NaN	NaN	NaN	NaN	NaN	NaN	NaN	NaN
Isotricha.prostoma.SAG3.g9171.t1	21.9768	21.9879	NaN	21.3561	22.716	22.6722	NaN	22.3896	NaN	NaN	21.8512	NaN	NaN	NaN	NaN
Isotricha.prostoma.SAG3.g9463.t1	25.6419	NaN	24.6074	23.9783	24.7164	24.2092	24.2476	NaN	23.8666	NaN	NaN	NaN	NaN	NaN	NaN
Isotricha.sp.YL-2021a.SAG1.g10091.t1	25.7943	26.0761	NaN	NaN	24.4326	25.6923	NaN	NaN	NaN	NaN	NaN	NaN	NaN	NaN	NaN
Isotricha.sp.YL-2021a.SAG1.g10116.t1	NaN	23.4491	NaN	NaN	24.573	25.6637	23.3826	26.2155	26.2283	NaN	25.5712	NaN	24.1128	NaN	24.7603
Isotricha.sp.YL-2021a.SAG1.g10155.t1	29.3534	29.1552	27.1051	28.1723	28.605	29.3797	27.2519	28.6963	27.0866	NaN	26.8294	NaN	25.3673	24.792	26.2498
Isotricha.sp.YL-2021a.SAG1.g10438.t1	22.1882	NaN	NaN	NaN	22.606	25.4969	22.0526	25.22	26.4306	NaN	25.9154	NaN	NaN	NaN	NaN
Isotricha.sp.YL-2021a.SAG1.g1056.t1	27.3133	27.569	NaN	NaN	26.7412	27.7577	26.8694	26.593	26.8174	NaN	27.3516	22.7235	24.9457	NaN	26.0848
Isotricha.sp.YL-2021a.SAG1.g11008.t1	25.2989	25.2226	NaN	NaN	23.9499	25.3146	NaN	NaN	NaN	NaN	NaN	NaN	NaN	NaN	NaN
Isotricha.sp.YL-2021a.SAG1.g11242.t1	29.8275	29.82	NaN	27.0496	27.2128	29.4001	27.7442	29.2889	28.899	NaN	29.358	NaN	27.5117	27.3435	NaN
Isotricha.sp.YL-2021a.SAG1.g11416.t1	27.8964	27.8742	NaN	24.86	27.0468	27.0859	26.233	25.784	26.0466	NaN	NaN	NaN	NaN	NaN	NaN
Isotricha.sp.YL-2021a.SAG1.g11453.t1	29.0653	29.0517	26.3868	24.548	27.8455	28.9216	28.4187	NaN	NaN	NaN	NaN	NaN	NaN	NaN	NaN
Isotricha.sp.YL-2021a.SAG1.g11529.t1	NaN	NaN	NaN	NaN	NaN	NaN	NaN	24.1475	21.6331	NaN	22.9466	NaN	NaN	NaN	24.4413
Isotricha.sp.YL-2021a.SAG1.g11720.t1	21.3332	20.7675	NaN	21.911	23.1471	26.889	21.6153	NaN	23.0938	NaN	25.9528	NaN	NaN	NaN	NaN
Isotricha.sp.YL-2021a.SAG1.g11792.t1	28.1657	26.6297	NaN	NaN	26.785	27.9048	NaN	26.7435	25.1542	NaN	26.9141	NaN	NaN	NaN	NaN
Isotricha.sp.YL-2021a.SAG1.g12004.t1	29.1459	28.9729	NaN	25.4856	28.5958	29.4916	27.1933	28.7603	28.858	NaN	28.4376	NaN	NaN	NaN	NaN
Isotricha.sp.YL-2021a.SAG1.g12016.t1	28.4771	27.3218	NaN	27.0279	28.1229	25.7968	NaN	NaN	25.219	NaN	27.0984	NaN	NaN	NaN	NaN
Isotricha.sp.YL-2021a.SAG1.g12090.t1	26.6808	NaN	NaN	25.8164	27.2287	28.3595	25.808	25.3393	26.1633	NaN	28.2576	NaN	22.7895	NaN	23.5561
Isotricha.sp.YL-2021a.SAG1.g1222.t1	29.5302	27.5794	25.9515	25.4205	28.3829	28.6612	27.1745	28.8881	27.2359	23.2561	28.909	NaN	24.6493	24.1513	23.8977
Isotricha.sp.YL-2021a.SAG1.g12322.t1	26.6241	NaN	NaN	25.7256	26.0063	27.4259	26.0036	NaN	23.9289	NaN	25.9199	NaN	NaN	NaN	NaN
Isotricha.sp.YL-2021a.SAG1.g12391.t1	27.5607	27.8503	NaN	NaN	NaN	29.2999	27.7002	24.0726	28.1611	NaN	28.3716	NaN	NaN	NaN	NaN
Isotricha.sp.YL-2021a.SAG1.g12591.t1	25.4194	23.0175	NaN	NaN	25.682	26.9062	24.5648	22.9658	19.688	NaN	23.5928	NaN	NaN	NaN	NaN
Isotricha.sp.YL-2021a.SAG1.g12616.t1	31.2736	30.73	30.6534	30.7615	30.9025	30.8843	30.6191	28.8523	30.7266	NaN	28.0943	NaN	NaN	NaN	25.1509
Isotricha.sp.YL-2021a.SAG1.g12736.t1	26.7665	26.8158	NaN	NaN	26.3964	28.6414	NaN	NaN	26.0757	NaN	27.9526	NaN	NaN	NaN	NaN
Isotricha.sp.YL-2021a.SAG1.g13044.t1	26.592	27.7489	21.4424	27.6763	27.949	28.7481	27.7089	28.1631	28.8856	NaN	28.8851	NaN	22.929	NaN	26.8267
Isotricha.sp.YL-2021a.SAG1.g13248.t1	28.7628	27.4969	26.2935	NaN	27.3546	28.8947	26.3003	26.6426	26.9714	NaN	27.1083	NaN	NaN	NaN	NaN
Isotricha.sp.YL-2021a.SAG1.g13389.t1	NaN	22.692	NaN	NaN	22.9469	24.0837	23.0827	NaN	NaN	NaN	NaN	NaN	NaN	NaN	NaN
Isotricha.sp.YL-2021a.SAG1.g13466.t1	28.1814	26.5487	26.8606	25.8943	27.9806	26.9846	28.0467	NaN	23.0894	NaN	NaN	NaN	NaN	NaN	NaN
Isotricha.sp.YL-2021a.SAG1.g13668.t1	28.4584	29.5139	27.9616	29.0262	29.0134	27.4283	30.715	25.3868	NaN	NaN	NaN	NaN	NaN	NaN	NaN
Isotricha.sp.YL-2021a.SAG1.g13754.t1	28.4474	28.837	28.4234	28.7946	29.2229	29.4968	28.9774	27.4005	29.0794	NaN	26.9467	NaN	NaN	24.0504	NaN
Isotricha.sp.YL-2021a.SAG1.g13832.t1	NaN	NaN	NaN	NaN	NaN	NaN	NaN	NaN	NaN	NaN	25.2261	NaN	26.0278	26.3644	25.8488
Isotricha.sp.YL-2021a.SAG1.g13834.t1	NaN	NaN	NaN	NaN	NaN	NaN	NaN	NaN	NaN	23.928	22.2545	25.5223	28.7208	26.4362	26.3066
Isotricha.sp.YL-2021a.SAG1.g13835.t1	NaN	23.7186	25.8239	NaN	NaN	NaN	25.2318	NaN	NaN	26.1293	24.6137	NaN	26.9523	NaN	26.7126
Isotricha.sp.YL-2021a.SAG1.g13856.t1	NaN	25.4142	NaN	NaN	24.734	26.7235	26.1468	NaN	NaN	NaN	27.8867	NaN	NaN	NaN	NaN
Isotricha.sp.YL-2021a.SAG1.g13920.t1	27.415	26.6465	NaN	24.8953	27.2934	27.3874	26.1976	25.7164	24.4515	NaN	26.0508	NaN	NaN	NaN	NaN
Isotricha.sp.YL-2021a.SAG1.g13922.t1	27.1919	27.7957	NaN	26.8546	27.4835	28.5443	27.9618	26.7538	27.8689	NaN	28.7089	NaN	NaN	NaN	25.7644
Isotricha.sp.YL-2021a.SAG1.g14089.t1	26.5881	26.2386	NaN	25.4387	NaN	28.1103	NaN	25.1575	28.0491	NaN	27.5361	NaN	NaN	NaN	NaN
Isotricha.sp.YL-2021a.SAG1.g14190.t1	27.9118	26.424	NaN	NaN	27.7097	27.0379	26.1985	26.032	27.3989	NaN	27.7415	NaN	NaN	NaN	NaN
Isotricha.sp.YL-2021a.SAG1.g14617.t1	26.9443	27.328	NaN	NaN	24.9811	27.6103	24.5616	25.4174	24.4979	NaN	27.3985	NaN	NaN	NaN	NaN
Isotricha.sp.YL-2021a.SAG1.g14619.t1	30.0252	30.166	27.2555	28.6586	30.046	30.8278	30.0866	28.2071	29.8051	NaN	30.9201	NaN	26.3504	NaN	NaN
Isotricha.sp.YL-2021a.SAG1.g14659.t1	28.8821	27.36	NaN	NaN	27.0276	29.5851	26.1481	28.7783	28.5696	NaN	28.6519	NaN	NaN	NaN	NaN
Isotricha.sp.YL-2021a.SAG1.g14717.t1	27.6844	21.8276	NaN	23.4515	26.2476	26.7811	25.1496	21.5152	22.5556	NaN	24.3741	NaN	NaN	NaN	NaN
Isotricha.sp.YL-2021a.SAG1.g15016.t1	26.7137	27.4372	NaN	25.0334	27.3095	27.9576	NaN	26.9532	27.4836	NaN	28.183	NaN	NaN	NaN	NaN
Isotricha.sp.YL-2021a.SAG1.g15095.t1	27.1297	27.6192	NaN	NaN	25.592	27.0918	25.2642	22.9588	24.1323	NaN	26.8803	NaN	NaN	NaN	NaN
Isotricha.sp.YL-2021a.SAG1.g15392.t1	31.0199	31.1969	30.2448	31.3394	31.7288	32.4356	31.2773	30.0508	31.5335	NaN	31.8374	NaN	27.1883	NaN	27.9056
Isotricha.sp.YL-2021a.SAG1.g15795.t1	28.1429	27.136	NaN	27.8258	28.1777	29.8656	27.4245	28.8126	29.4926	NaN	30.7346	NaN	24.9411	NaN	27.3499
Isotricha.sp.YL-2021a.SAG1.g15873.t1	28.7201	28.9231	27.8743	28.0713	28.4334	23.4342	26.1423	26.3724	28.635	NaN	24.2551	NaN	NaN	NaN	NaN
Isotricha.sp.YL-2021a.SAG1.g16094.t1	NaN	NaN	NaN	22.1505	22.3618	23.9761	22.7421	NaN	NaN	NaN	NaN	NaN	NaN	NaN	NaN
Isotricha.sp.YL-2021a.SAG1.g16146.t1	30.4856	29.8487	27.9462	26.9133	29.1969	29.4656	28.3204	27.993	27.3662	NaN	26.6809	NaN	25.3756	25.7001	NaN
Isotricha.sp.YL-2021a.SAG1.g16245.t1	27.691	27.8871	NaN	25.5622	27.8353	28.3887	27.2928	26.5908	25.6994	NaN	27.3523	NaN	NaN	NaN	NaN
Isotricha.sp.YL-2021a.SAG1.g16299.t1	28.4127	28.1495	25.7412	NaN	27.7838	28.839	28.3834	30.3587	29.2079	NaN	29.1117	NaN	26.259	25.8997	27.8974
Isotricha.sp.YL-2021a.SAG1.g16364.t1	28.3005	28.2517	NaN	27.5071	29.1047	30.0105	28.0895	28.6156	29.2162	NaN	30.4701	NaN	NaN	NaN	25.0369
Isotricha.sp.YL-2021a.SAG1.g16532.t1	25.778	26.271	NaN	NaN	24.8726	25.9413	NaN	NaN	NaN	NaN	21.6616	NaN	NaN	NaN	NaN
Isotricha.sp.YL-2021a.SAG1.g16551.t1	28.1831	26.7582	24.1447	NaN	26.0099	26.7009	25.2162	24.8831	25.4869	NaN	27.238	NaN	NaN	NaN	24.7368
Isotricha.sp.YL-2021a.SAG1.g16667.t1	32.2557	32.297	26.8356	30.7786	31.7367	32.6271	30.7111	29.8428	30.9037	NaN	30.9639	NaN	26.2619	NaN	NaN
Isotricha.sp.YL-2021a.SAG1.g16740.t1	25.2144	NaN	NaN	26.9779	27.2102	27.0474	NaN	NaN	24.939	NaN	NaN	NaN	NaN	NaN	NaN
Isotricha.sp.YL-2021a.SAG1.g17020.t1	28.4748	28.3541	26.5468	NaN	27.8732	28.3386	26.9894	NaN	NaN	NaN	24.3795	NaN	NaN	NaN	NaN
Isotricha.sp.YL-2021a.SAG1.g17406.t1	28.6124	27.9933	25.1442	26.2654	26.744	27.8652	26.5968	NaN	22.022	NaN	24.5996	NaN	NaN	NaN	NaN
Isotricha.sp.YL-2021a.SAG1.g17576.t1	26.9666	27.5194	NaN	NaN	25.1547	27.6493	NaN	NaN	NaN	NaN	22.3809	NaN	NaN	NaN	NaN
Isotricha.sp.YL-2021a.SAG1.g17668.t1	32.0079	32.2485	28.9692	29.6336	30.334	31.6109	30.5048	30.5722	30.9594	NaN	30.2674	NaN	27.9026	28.2394	28.7841
Isotricha.sp.YL-2021a.SAG1.g18050.t1	26.1602	26.1843	NaN	25.8914	25.7418	27.0373	NaN	NaN	NaN	NaN	26.2346	NaN	NaN	NaN	NaN
Isotricha.sp.YL-2021a.SAG1.g18248.t1	27.2137	27.9211	NaN	NaN	NaN	27.7586	26.0245	NaN	27.6341	NaN	27.8683	NaN	NaN	NaN	NaN
Isotricha.sp.YL-2021a.SAG1.g18299.t1	29.4028	28.9297	NaN	24.6988	28.0038	28.7155	27.5025	27.0881	29.0915	NaN	28.079	NaN	NaN	NaN	NaN
Isotricha.sp.YL-2021a.SAG1.g19309.t1	28.1822	27.3034	26.5925	24.4328	25.2727	27.369	24.8222	26.0209	25.8994	NaN	23.6102	NaN	NaN	NaN	NaN
Isotricha.sp.YL-2021a.SAG1.g19548.t1	27.0666	NaN	25.1672	27.1405	28.1484	28.7191	26.9334	26.9736	26.4643	NaN	28.6023	NaN	NaN	NaN	NaN
Isotricha.sp.YL-2021a.SAG1.g19787.t1	29.4187	30.2902	26.9755	27.473	29.8562	30.2847	28.4154	24.302	28.8289	NaN	29.5266	NaN	NaN	NaN	NaN
Isotricha.sp.YL-2021a.SAG1.g19893.t1	29.7763	30.5221	28.711	29.1396	30.2074	30.9152	29.2248	31.0638	31.0596	25.2992	31.5747	NaN	28.1018	27.5829	28.8909
Isotricha.sp.YL-2021a.SAG1.g2025.t1	NaN	25.1451	26.1213	NaN	NaN	NaN	NaN	24.3917	NaN	NaN	26.5553	25.0039	25.4567	NaN	NaN
Isotricha.sp.YL-2021a.SAG1.g20358.t1	NaN	26.6705	NaN	NaN	NaN	NaN	NaN	NaN	24.8731	NaN	27.6496	NaN	26.8583	NaN	27.4666
Isotricha.sp.YL-2021a.SAG1.g20396.t1	27.5598	27.29	NaN	NaN	26.0038	27.1644	26.1129	25.4225	27.958	NaN	28.1269	NaN	NaN	NaN	NaN
Isotricha.sp.YL-2021a.SAG1.g20472.t1	27.9916	25.4961	NaN	26.4541	28.0265	27.9841	NaN	27.799	28.3472	NaN	27.6238	NaN	NaN	NaN	NaN
Isotricha.sp.YL-2021a.SAG1.g20564.t1	28.5069	28.9192	NaN	NaN	28.0263	22.1164	28.323	NaN	23.5459	NaN	NaN	NaN	NaN	NaN	NaN
Isotricha.sp.YL-2021a.SAG1.g2061.t1	27.8268	28.123	26.7229	26.1799	27.1307	28.5482	26.718	28.0899	27.2554	NaN	26.8086	NaN	NaN	NaN	NaN
Isotricha.sp.YL-2021a.SAG1.g20696.t1	NaN	25.8527	27.1286	NaN	25.9589	27.3103	26.8764	NaN	NaN	NaN	NaN	NaN	NaN	NaN	NaN
Isotricha.sp.YL-2021a.SAG1.g21369.t1	29.1319	28.6766	26.2839	NaN	28.5514	29.3683	27.478	29.1029	28.9804	NaN	29.2396	NaN	NaN	NaN	NaN
Isotricha.sp.YL-2021a.SAG1.g2140.t1	26.4953	26.8647	NaN	24.2982	26.2198	25.9925	NaN	26.2488	28.7958	NaN	27.6057	NaN	NaN	NaN	NaN
Isotricha.sp.YL-2021a.SAG1.g21575.t1	NaN	NaN	NaN	NaN	NaN	NaN	NaN	26.1024	NaN	27.3416	24.5895	27.5281	26.3675	26.9075	26.9128
Isotricha.sp.YL-2021a.SAG1.g2178.t1	27.5892	27.3809	NaN	25.7824	27.5527	28.4483	27.3413	NaN	NaN	NaN	26.998	NaN	NaN	NaN	NaN
Isotricha.sp.YL-2021a.SAG1.g21782.t1	NaN	NaN	NaN	NaN	NaN	NaN	NaN	25.1663	NaN	NaN	26.5023	NaN	27.6474	NaN	24.7199
Isotricha.sp.YL-2021a.SAG1.g21806.t1	27.1363	26.5423	NaN	NaN	25.1603	26.0101	NaN	NaN	NaN	NaN	NaN	NaN	NaN	NaN	NaN
Isotricha.sp.YL-2021a.SAG1.g21841.t1	27.7481	27.3074	25.9275	27.2316	28.5641	28.7944	25.5994	29.8246	26.5895	NaN	29.1584	NaN	26.2009	26.5861	25.632
Isotricha.sp.YL-2021a.SAG1.g21985.t1	21.0893	NaN	NaN	26.7961	26.4323	22.4761	NaN	NaN	NaN	NaN	NaN	NaN	NaN	NaN	NaN
Isotricha.sp.YL-2021a.SAG1.g2227.t1	31.5922	31.3924	30.7659	30.7301	31.1883	31.1841	30.8787	27.9208	29.1932	NaN	26.2761	NaN	NaN	NaN	NaN
Isotricha.sp.YL-2021a.SAG1.g22370.t1	25.1363	25.4416	NaN	NaN	23.9346	26.475	23.5182	NaN	NaN	NaN	26.1925	NaN	26.339	NaN	25.8857
Isotricha.sp.YL-2021a.SAG1.g2247.t1	25.8382	25.1688	NaN	25.0327	25.7835	26.992	26.3855	23.9913	25.7754	NaN	23.4709	NaN	NaN	NaN	NaN
Isotricha.sp.YL-2021a.SAG1.g22571.t1	27.3496	27.4257	NaN	25.8455	27.1464	27.909	25.7855	25.8689	26.628	NaN	27.8392	NaN	NaN	NaN	NaN
Isotricha.sp.YL-2021a.SAG1.g22742.t1	26.0519	25.8025	26.785	27.9889	27.7857	26.6897	26.7585	25.5687	25.7571	26.8834	25.3579	26.0475	25.6638	NaN	26.6243
Isotricha.sp.YL-2021a.SAG1.g22964.t1	25.9924	29.022	NaN	26.6911	27.7606	25.1609	NaN	NaN	NaN	NaN	27.4452	NaN	27.7496	NaN	26.9204
Isotricha.sp.YL-2021a.SAG1.g22971.t1	27.89	NaN	NaN	NaN	27.2484	27.525	25.2332	NaN	NaN	NaN	26.58	NaN	NaN	NaN	NaN
Isotricha.sp.YL-2021a.SAG1.g23227.t1	27.5056	27.8407	27.7494	NaN	27.7345	27.8329	27.5977	27.0322	27.8726	NaN	26.3234	NaN	NaN	NaN	NaN
Isotricha.sp.YL-2021a.SAG1.g2332.t1	25.5814	26.4743	NaN	NaN	25.4287	26.6828	25.487	22.7674	24.6822	NaN	27.0993	NaN	NaN	NaN	NaN
Isotricha.sp.YL-2021a.SAG1.g23512.t1	26.296	26.7077	NaN	23.8918	26.3228	26.9975	26.6769	25.565	26.5699	NaN	25.1551	NaN	NaN	NaN	NaN
Isotricha.sp.YL-2021a.SAG1.g2365.t1	27.0847	26.6835	NaN	26.1083	26.0667	28.1139	25.4366	25.7783	26.307	NaN	27.4807	NaN	NaN	NaN	NaN
Isotricha.sp.YL-2021a.SAG1.g23799.t1	29.6497	28.6856	NaN	26.716	29.2277	29.8669	26.6388	NaN	27.4955	NaN	30.5277	25.3333	26.2031	27.1271	30.6119
Isotricha.sp.YL-2021a.SAG1.g2402.t1	31.2181	30.1862	30.1068	29.4893	31.0548	31.5974	29.6959	32.4689	31.5345	27.7024	31.9324	26.6499	29.4387	29.259	29.3599
Isotricha.sp.YL-2021a.SAG1.g24028.t1	29.6243	29.6994	28.4772	28.5179	29.5537	29.6864	29.7945	27.1053	28.4511	NaN	26.4589	NaN	NaN	NaN	NaN
Isotricha.sp.YL-2021a.SAG1.g24169.t1	27.9506	27.3982	NaN	21.7115	26.0995	25.6464	24.552	NaN	NaN	NaN	23.1614	NaN	NaN	NaN	NaN
Isotricha.sp.YL-2021a.SAG1.g2440.t1	27.654	27.0266	NaN	NaN	26.2907	28.5235	NaN	27.2749	27.0785	NaN	26.2105	NaN	NaN	NaN	NaN
Isotricha.sp.YL-2021a.SAG1.g24535.t1	NaN	NaN	NaN	26.8146	25.4433	27.1101	NaN	28.1341	29.8004	NaN	29.2122	NaN	26.3264	NaN	27.1086
Isotricha.sp.YL-2021a.SAG1.g24843.t1	28.3235	29.5811	NaN	26.9735	30.1276	29.6086	NaN	25.032	26.4385	NaN	25.7429	NaN	NaN	NaN	NaN
Isotricha.sp.YL-2021a.SAG1.g2531.t1	29.7353	29.3745	24.4295	26.4744	29.0306	29.896	26.9744	28.7745	27.7558	NaN	29.5676	NaN	NaN	23.3122	NaN
Isotricha.sp.YL-2021a.SAG1.g25379.t1	26.1071	25.3388	NaN	NaN	25.821	26.0328	24.6838	26.2117	NaN	NaN	27.2908	NaN	NaN	NaN	NaN
Isotricha.sp.YL-2021a.SAG1.g2800.t1	27.3389	27.6963	NaN	NaN	26.7152	27.2111	NaN	NaN	27.3602	NaN	23.0135	NaN	NaN	NaN	NaN
Isotricha.sp.YL-2021a.SAG1.g2842.t1	26.6042	NaN	NaN	21.3088	19.8934	24.9979	23.4752	22.1187	22.5466	NaN	NaN	NaN	NaN	NaN	NaN
Isotricha.sp.YL-2021a.SAG1.g3306.t1	29.1584	27.9615	25.9343	26.8166	28.0595	28.9241	NaN	29.1438	27.9	NaN	28.2308	NaN	NaN	24.0659	NaN
Isotricha.sp.YL-2021a.SAG1.g3370.t1	23.1858	NaN	NaN	NaN	24.6522	24.5322	24.9481	NaN	22.8916	NaN	24.7168	NaN	NaN	NaN	NaN
Isotricha.sp.YL-2021a.SAG1.g3529.t1	30.1978	29.3268	28.9154	27.4507	30.1487	30.9943	28.9678	31.5369	30.4464	22.6374	31.5798	NaN	27.817	28.6348	26.6192
Isotricha.sp.YL-2021a.SAG1.g3542.t1	28.2349	26.8121	NaN	26.376	26.8751	28.5429	26.9038	27.3331	28.4326	NaN	28.4528	NaN	NaN	NaN	NaN
Isotricha.sp.YL-2021a.SAG1.g404.t1	NaN	24.9949	24.484	NaN	25.8986	26.0398	NaN	27.4277	25.6596	NaN	27.7171	NaN	24.8328	NaN	NaN
Isotricha.sp.YL-2021a.SAG1.g4254.t1	30.2821	30.4287	30.3769	28.6633	30.4252	30.3254	30.6574	28.5915	29.9242	NaN	27.8359	NaN	NaN	NaN	NaN
Isotricha.sp.YL-2021a.SAG1.g4270.t1	26.6324	26.6005	NaN	NaN	26.042	26.7648	NaN	NaN	26.0996	NaN	NaN	NaN	NaN	NaN	NaN
Isotricha.sp.YL-2021a.SAG1.g4314.t1	26.7593	25.2964	26.459	27.1816	26.4659	26.623	26.5216	31.4104	NaN	NaN	25.5308	30.3095	29.2706	29.9713	29.3958
Isotricha.sp.YL-2021a.SAG1.g4705.t1	29.3664	30.1701	28.6445	28.9228	30.1979	31.2808	29.4919	30.3919	30.498	NaN	30.899	NaN	25.2278	NaN	27.9967
Isotricha.sp.YL-2021a.SAG1.g479.t1	28.0035	28.0629	27.0859	27.6904	27.9035	29.8803	27.8109	28.6196	29.1982	NaN	30.0036	NaN	NaN	NaN	27.1622
Isotricha.sp.YL-2021a.SAG1.g4796.t1	28.7911	28.9693	NaN	25.8222	28.508	29.5119	27.3927	26.7338	28.3619	NaN	28.852	NaN	NaN	NaN	NaN
Isotricha.sp.YL-2021a.SAG1.g4973.t1	31.0125	30.121	27.8003	29.6071	30.9193	31.3487	29.9092	31.4105	31.1764	NaN	31.768	NaN	28.893	28.4074	26.6665
Isotricha.sp.YL-2021a.SAG1.g5878.t1	25.4948	NaN	NaN	NaN	26.9065	28.9158	26.7725	26.4669	27.0982	NaN	28.5146	NaN	NaN	NaN	NaN
Isotricha.sp.YL-2021a.SAG1.g600.t1	28.9557	28.9651	27.3953	28.5614	29.9352	30.5385	28.9313	30.041	30.52	25.6691	30.8946	NaN	27.7331	26.5857	26.8524
Isotricha.sp.YL-2021a.SAG1.g6005.t1	NaN	NaN	NaN	NaN	NaN	28.0339	NaN	27.3987	28.6566	NaN	28.7232	NaN	NaN	NaN	26.1486
Isotricha.sp.YL-2021a.SAG1.g6208.t1	29.8784	30.0197	29.2392	29.996	29.7572	29.975	30.152	27.9117	29.0472	NaN	26.9303	NaN	NaN	NaN	NaN
Isotricha.sp.YL-2021a.SAG1.g6708.t1	26.1334	27.3545	NaN	26.3619	27.0277	27.1496	26.4107	NaN	NaN	NaN	NaN	NaN	NaN	NaN	NaN
Isotricha.sp.YL-2021a.SAG1.g6822.t1	29.2265	29.9769	26.4711	28.2873	28.9714	30.0704	28.5548	NaN	27.0629	NaN	26.6822	NaN	NaN	NaN	NaN
Isotricha.sp.YL-2021a.SAG1.g764.t1	NaN	NaN	NaN	26.2044	NaN	NaN	NaN	28.1539	NaN	28.5688	27.2385	28.7711	29.1102	27.5709	28.9141
Isotricha.sp.YL-2021a.SAG1.g7693.t1	32.6706	31.6713	28.19	30.138	31.454	32.0395	30.0932	31.6073	30.6666	26.4431	31.3686	NaN	29.0349	28.4557	28.6891
Isotricha.sp.YL-2021a.SAG1.g7739.t1	31.8391	31.1149	26.0594	29.7391	30.5495	30.6874	29.6912	29.4887	31.0561	NaN	31.021	NaN	27.4776	NaN	27.2071
Isotricha.sp.YL-2021a.SAG1.g7771.t1	26.9123	27.0022	NaN	23.8349	25.624	29.3061	NaN	NaN	27.6403	NaN	23.213	NaN	NaN	NaN	NaN
Isotricha.sp.YL-2021a.SAG1.g781.t1	27.2054	27.6711	NaN	NaN	25.5964	29.626	NaN	NaN	27.8352	NaN	24.4579	NaN	NaN	NaN	NaN
Isotricha.sp.YL-2021a.SAG1.g7818.t1	35.2746	35.3807	35.1372	35.2011	35.8474	36.1776	35.3709	35.6452	35.7729	30.9487	35.1647	30.3984	32.7449	32.2689	32.4881
Isotricha.sp.YL-2021a.SAG1.g7841.t1	30.2691	29.0629	25.7495	25.4626	29.5176	30.1698	26.3851	29.8662	29.2174	NaN	29.9867	NaN	25.5496	24.4349	27.1778
Isotricha.sp.YL-2021a.SAG1.g7882.t1	25.1606	NaN	NaN	26.9516	24.9479	26.1081	26.2904	NaN	24.7577	NaN	NaN	NaN	NaN	NaN	NaN
Isotricha.sp.YL-2021a.SAG1.g7991.t1	27.7174	27.4996	NaN	26.0713	27.1353	28.9018	25.9952	27.3721	27.0165	NaN	28.6012	NaN	NaN	NaN	NaN
Isotricha.sp.YL-2021a.SAG1.g8034.t1	26.027	25.2616	NaN	NaN	25.4495	26.5194	NaN	NaN	NaN	NaN	24.6858	NaN	NaN	NaN	NaN
Isotricha.sp.YL-2021a.SAG1.g8071.t1	24.8039	23.0256	NaN	NaN	25.915	26.7943	NaN	25.6537	27.1331	NaN	27.3921	NaN	NaN	NaN	NaN
Isotricha.sp.YL-2021a.SAG1.g8145.t1	26.7337	26.5129	25.693	NaN	26.4574	27.0787	NaN	26.2328	25.9609	NaN	25.9588	NaN	NaN	NaN	NaN
Isotricha.sp.YL-2021a.SAG1.g8211.t1	25.3474	NaN	24.1361	NaN	25.1524	25.0139	NaN	26.3536	24.4737	NaN	27.2606	NaN	NaN	NaN	NaN
Isotricha.sp.YL-2021a.SAG1.g8319.t1	28.8671	28.1819	26.1625	23.1487	27.6226	28.0234	26.0291	27.8751	26.9385	NaN	26.0507	NaN	NaN	NaN	NaN
Isotricha.sp.YL-2021a.SAG1.g8397.t1	27.6186	28.4538	NaN	NaN	NaN	25.2835	24.9562	23.6738	25.8527	NaN	27.2705	NaN	NaN	NaN	NaN
Isotricha.sp.YL-2021a.SAG1.g8496.t1	30.5014	29.5768	27.5583	29.6266	30.4037	31.4438	27.1403	30.8989	30.4141	NaN	30.9437	NaN	NaN	27.5187	24.2029
Isotricha.sp.YL-2021a.SAG1.g850.t1	25.1292	23.4618	NaN	NaN	21.8044	24.5676	22.8985	NaN	NaN	NaN	NaN	NaN	NaN	NaN	NaN
Isotricha.sp.YL-2021a.SAG1.g8507.t1	28.2953	28.3389	25.7731	24.9089	27.3121	28.6972	26.4002	28.8419	28.8053	NaN	27.7614	NaN	NaN	26.6042	NaN
Isotricha.sp.YL-2021a.SAG1.g860.t1	32.729	31.8289	29.7598	30.3603	32.8805	33.4898	31.4832	33.3922	32.5437	27.7317	32.9271	26.6476	29.6816	30.3126	29.8588
Isotricha.sp.YL-2021a.SAG1.g8866.t1	29.2826	27.7945	29.4008	26.5567	29.1525	29.4634	28.7286	29.0587	27.9464	25.2875	26.6749	NaN	26.2552	25.923	26.1789
Isotricha.sp.YL-2021a.SAG1.g915.t1	27.3806	27.4748	27.1246	27.4674	27.6378	27.3629	27.2105	26.097	27.3644	NaN	NaN	NaN	NaN	NaN	NaN
Isotricha.sp.YL-2021a.SAG1.g9425.t1	27.7188	27.621	27.2974	27.5979	24.9316	26.9587	27.1177	23.6097	25.5734	NaN	21.7433	NaN	NaN	NaN	NaN
Isotricha.sp.YL-2021a.SAG1.g9656.t1	27.1052	27.2379	NaN	NaN	26.1406	25.9368	NaN	25.9693	25.9618	NaN	26.8171	NaN	NaN	NaN	NaN
Isotricha.sp.YL-2021a.SAG1.g9685.t1	25.4381	25.49	NaN	NaN	24.3117	24.8245	NaN	NaN	24.2052	NaN	25.0445	NaN	NaN	NaN	NaN
Isotricha.sp.YL-2021a.SAG1.g9771.t1	27.0846	27.7573	NaN	NaN	26.5101	27.5676	26.3145	25.3687	26.4499	NaN	25.7239	NaN	NaN	NaN	NaN
Isotricha.sp.YL-2021b.SAG3.g10006.t1	24.1489	NaN	NaN	NaN	NaN	24.1252	NaN	26.8805	NaN	NaN	27.1321	25.0737	24.3327	27.7551	27.4491
Isotricha.sp.YL-2021b.SAG3.g10265.t1	27.9888	28.22	NaN	26.866	27.3671	27.8674	27.3928	24.0353	25.6492	NaN	25.6468	NaN	NaN	NaN	NaN
Isotricha.sp.YL-2021b.SAG3.g10491.t1	NaN	25.9234	27.0253	27.222	26.9112	26.3414	27.1784	NaN	26.6503	NaN	NaN	NaN	NaN	NaN	NaN
Isotricha.sp.YL-2021b.SAG3.g12159.t1	27.2104	NaN	26.3238	NaN	27.5665	27.9681	26.8552	24.8713	25.0264	NaN	26.5364	NaN	NaN	NaN	23.5398
Isotricha.sp.YL-2021b.SAG3.g13012.t1	30.5388	29.231	28.5159	27.0118	29.1404	28.4584	26.5475	29.3	27.259	NaN	26.6046	NaN	27.3605	27.6426	22.2493
Isotricha.sp.YL-2021b.SAG3.g13386.t1	27.8036	NaN	24.7026	24.4948	25.733	24.8277	23.8841	23.8104	NaN	NaN	NaN	NaN	NaN	NaN	NaN
Isotricha.sp.YL-2021b.SAG3.g15047.t1	26.0758	26.1328	26.4301	25.9276	26.7075	26.517	NaN	NaN	NaN	NaN	NaN	NaN	NaN	NaN	NaN
Isotricha.sp.YL-2021b.SAG3.g15375.t1	26.8286	25.4585	NaN	NaN	25.2339	25.1532	NaN	NaN	NaN	NaN	NaN	NaN	NaN	NaN	NaN
Isotricha.sp.YL-2021b.SAG3.g15496.t1	30.7012	31.0782	30.7547	30.2772	30.8072	31.2861	30.7061	30.5653	31.0341	26.8059	29.3997	28.9352	29.0399	28.2414	29.4378
Isotricha.sp.YL-2021b.SAG3.g16370.t1	29.5162	28.428	28.1303	26.2022	28.8215	27.6467	NaN	30.2815	25.9522	23.3233	28.2298	NaN	24.3747	26.7432	NaN
Isotricha.sp.YL-2021b.SAG3.g175.t1	35.2613	34.8968	35.0073	34.4688	34.9386	34.8273	34.9229	31.7026	34.4649	28.4897	30.8132	28.5829	30.7063	29.5919	28.665
Isotricha.sp.YL-2021b.SAG3.g19023.t1	28.2746	27.6408	NaN	24.7653	26.4747	25.6919	NaN	28.4229	27.0714	NaN	26.3635	NaN	26.4191	26.9095	NaN
Isotricha.sp.YL-2021b.SAG3.g19659.t1	31.3145	31.4838	30.6697	31.4855	31.2661	30.6554	30.8984	25.8943	29.3972	NaN	27.7177	NaN	NaN	NaN	NaN
Isotricha.sp.YL-2021b.SAG3.g2068.t1	27.944	28.1884	28.8688	28.6181	28.5499	28.9406	28.1973	28.0129	28.7844	NaN	NaN	NaN	NaN	NaN	NaN
Isotricha.sp.YL-2021b.SAG3.g21318.t1	25.4409	NaN	27.9692	NaN	27.0593	27.4937	28.4647	NaN	NaN	NaN	NaN	NaN	NaN	27.4094	NaN
Isotricha.sp.YL-2021b.SAG3.g21453.t1	26.0657	26.9016	27.1307	25.7466	26.6342	25.6596	26.2661	27.6042	26.2712	27.5501	28.5692	27.9753	28.7145	27.8561	28.9458
Isotricha.sp.YL-2021b.SAG3.g23856.t1	27.5012	28.2449	NaN	NaN	24.293	22.3691	NaN	26.9209	28.2548	NaN	NaN	NaN	NaN	NaN	NaN
Isotricha.sp.YL-2021b.SAG3.g24173.t1	28.1723	26.828	26.7994	NaN	NaN	NaN	27.0484	25.6008	24.6882	NaN	24.5537	NaN	NaN	NaN	NaN
Isotricha.sp.YL-2021b.SAG3.g24309.t1	23.9369	25.8929	27.5142	NaN	24.2789	24.5154	26.247	NaN	NaN	NaN	NaN	NaN	NaN	NaN	26.6114
Isotricha.sp.YL-2021b.SAG3.g24661.t1	27.7856	25.7224	24.695	NaN	25.8798	NaN	NaN	27.8919	NaN	NaN	NaN	NaN	NaN	NaN	NaN
Isotricha.sp.YL-2021b.SAG3.g25953.t1	NaN	NaN	29.248	26.9463	25.894	27.624	28.5732	30.8696	26.2007	30.1715	30.8929	30.6684	30.3456	30.218	31.1069
Isotricha.sp.YL-2021b.SAG3.g2608.t1	28.2979	28.2184	23.5645	27.7405	28.7628	29.0954	27.6451	28.7943	27.9197	25.283	28.0809	NaN	25.5643	23.362	NaN
Isotricha.sp.YL-2021b.SAG3.g26679.t1	NaN	26.297	26.9593	27.7516	26.7709	26.1919	27.5105	NaN	26.9481	NaN	NaN	NaN	NaN	NaN	NaN
Isotricha.sp.YL-2021b.SAG3.g26900.t1	NaN	NaN	28.4434	26.7777	26.8075	27.3189	NaN	NaN	NaN	NaN	NaN	NaN	NaN	NaN	NaN
Isotricha.sp.YL-2021b.SAG3.g27034.t1	NaN	27.2925	26.322	25.5038	26.775	26.0213	26.4397	NaN	26.6825	NaN	NaN	NaN	NaN	NaN	NaN
Isotricha.sp.YL-2021b.SAG3.g27113.t1	NaN	NaN	26.6892	25.8748	26.9351	NaN	27.1245	NaN	NaN	NaN	NaN	NaN	NaN	NaN	NaN
Isotricha.sp.YL-2021b.SAG3.g3655.t1	28.3125	28.1318	25.7736	24.853	27.7778	27.3836	25.05	27.1125	27.1055	NaN	25.722	NaN	NaN	NaN	NaN
Isotricha.sp.YL-2021b.SAG3.g4833.t1	27.9124	26.9525	NaN	NaN	27.4534	NaN	NaN	27.177	22.767	NaN	25.2412	NaN	NaN	22.9163	NaN
Isotricha.sp.YL-2021b.SAG3.g5115.t1	27.1626	26.5774	26.2817	24.4178	26.2322	26.44	24.9564	27.6355	27.6641	26.2461	26.0147	26.2553	25.5517	NaN	25.5432
Isotricha.sp.YL-2021b.SAG3.g6148.t1	30.0278	29.5975	27.2837	28.5033	29.803	30.0412	28.6247	30.92	30.9646	NaN	30.6949	NaN	28.1367	26.5807	28.2914
Isotricha.sp.YL-2021b.SAG3.g6784.t1	25.1197	25.44	NaN	26.0222	28.5804	NaN	NaN	NaN	NaN	NaN	NaN	NaN	NaN	NaN	NaN
Isotricha.sp.YL-2021b.SAG3.g7399.t1	24.3416	26.2055	NaN	NaN	26.7522	23.237	NaN	28.0018	20.9707	NaN	NaN	NaN	NaN	25.3913	NaN
Metadinium.minomm.SAG1.g11174.t1	NaN	24.9199	25.8095	NaN	25.0864	24.231	24.5398	NaN	27.2755	NaN	NaN	NaN	NaN	NaN	NaN
Metadinium.minomm.SAG1.g11262.t1	21.4779	22.1485	22.37	25.3388	25.7346	22.8371	NaN	NaN	25.6109	NaN	NaN	NaN	NaN	NaN	NaN
Metadinium.minomm.SAG1.g11968.t1	23.723	23.4835	24.3903	NaN	24.9883	NaN	24.3489	NaN	22.5126	NaN	NaN	NaN	NaN	NaN	NaN
Metadinium.minomm.SAG1.g12406.t1	NaN	26.006	NaN	26.142	NaN	25.4661	26.5875	NaN	27.3313	NaN	NaN	NaN	NaN	NaN	NaN
Metadinium.minomm.SAG1.g12494.t1	NaN	25.9466	26.6925	26.9938	26.8497	26.4673	26.9597	NaN	NaN	NaN	NaN	NaN	NaN	NaN	NaN
Metadinium.minomm.SAG1.g13620.t1	29.3341	28.4108	28.7733	28.0532	27.9712	27.6341	27.8343	NaN	27.5445	NaN	NaN	NaN	NaN	NaN	NaN
Metadinium.minomm.SAG1.g15642.t1	27.2884	27.2121	26.54	26.548	25.6871	26.007	NaN	NaN	24.6737	NaN	NaN	NaN	NaN	NaN	NaN
Metadinium.minomm.SAG1.g16421.t1	NaN	NaN	NaN	21.6421	22.591	20.9876	22.5111	NaN	22.32	NaN	NaN	NaN	NaN	NaN	NaN
Metadinium.minomm.SAG1.g17435.t1	NaN	NaN	24.3861	26.1074	25.6203	24.7805	26.2562	NaN	26.7169	NaN	NaN	NaN	NaN	NaN	NaN
Metadinium.minomm.SAG1.g17753.t1	NaN	25.1835	23.4198	24.2087	24.0903	27.2335	23.8145	NaN	23.9039	NaN	NaN	NaN	NaN	NaN	NaN
Metadinium.minomm.SAG1.g17798.t1	29.0086	28.1242	NaN	NaN	26.0334	27.1898	28.0196	NaN	24.4716	NaN	NaN	NaN	NaN	NaN	NaN
Metadinium.minomm.SAG1.g18522.t1	27.177	27.6701	NaN	27.166	28.2876	21.9151	25.8781	NaN	25.1584	NaN	NaN	NaN	NaN	NaN	NaN
Metadinium.minomm.SAG1.g18732.t1	27.9056	27.9514	28.1067	28.3835	28.0035	27.5636	27.1361	NaN	25.5659	NaN	NaN	NaN	NaN	NaN	NaN
Metadinium.minomm.SAG1.g1928.t1	31.2904	31.3147	31.1692	31.3233	31.6268	30.7318	30.8802	NaN	34.1747	NaN	NaN	NaN	NaN	NaN	NaN
Metadinium.minomm.SAG1.g20459.t1	27.695	NaN	NaN	26.3342	27.3629	26.7188	24.9942	NaN	23.1741	NaN	NaN	NaN	NaN	NaN	NaN
Metadinium.minomm.SAG1.g20671.t1	30.1085	29.36	30.3454	30.4957	30.4158	30.2285	30.9356	26.2845	29.9008	NaN	24.9696	NaN	NaN	NaN	NaN
Metadinium.minomm.SAG1.g21005.t1	26.7696	NaN	27.2019	27.7864	27.2773	NaN	23.9109	NaN	26.0156	NaN	NaN	NaN	NaN	NaN	NaN
Metadinium.minomm.SAG1.g21419.t1	27.7274	26.6414	27.2985	26.8019	27.9467	26.5672	26.914	NaN	28.1138	NaN	NaN	NaN	NaN	NaN	NaN
Metadinium.minomm.SAG1.g21598.t1	NaN	NaN	NaN	NaN	NaN	NaN	NaN	26.4735	27.4628	24.6404	26.4018	25.0401	25.3766	NaN	NaN
Metadinium.minomm.SAG1.g21703.t1	26.4024	NaN	NaN	24.7741	26.1388	25.1275	28.1937	NaN	29.9051	NaN	NaN	NaN	NaN	NaN	NaN
Metadinium.minomm.SAG1.g21753.t1	27.634	27.5698	27.6436	28.1978	28.549	28.4984	28.7112	26.1971	27.9668	NaN	NaN	NaN	NaN	NaN	NaN
Metadinium.minomm.SAG1.g22561.t1	28.6863	28.8374	29.0159	28.4684	28.9189	28.3775	27.8858	NaN	28.372	NaN	25.7025	NaN	NaN	NaN	NaN
Metadinium.minomm.SAG1.g23218.t1	26.6719	NaN	28.7623	28.292	29.2465	28.959	26.511	23.8249	28.945	NaN	NaN	NaN	NaN	NaN	NaN
Metadinium.minomm.SAG1.g2347.t1	27.936	NaN	NaN	25.5401	NaN	26.4978	25.8902	NaN	29.3763	NaN	NaN	NaN	NaN	NaN	NaN
Metadinium.minomm.SAG1.g23745.t1	24.0826	25.1169	NaN	24.8103	24.231	NaN	NaN	NaN	NaN	NaN	NaN	NaN	NaN	NaN	NaN
Metadinium.minomm.SAG1.g24125.t1	26.6248	26.3996	25.6464	NaN	NaN	NaN	25.1904	24.3125	27.7022	NaN	NaN	NaN	NaN	NaN	NaN
Metadinium.minomm.SAG1.g24311.t1	25.8559	25.5834	NaN	NaN	25.6223	NaN	26.4256	NaN	NaN	NaN	NaN	NaN	NaN	NaN	NaN
Metadinium.minomm.SAG1.g24335.t1	28.2021	28.5576	29.2822	29.8564	29.2556	28.9606	29.6188	26.5185	29.7132	NaN	25.4456	NaN	NaN	NaN	NaN
Metadinium.minomm.SAG1.g24845.t1	25.5271	27.8187	26.9989	26.0645	24.9786	27.0912	25.8797	NaN	29.2833	NaN	NaN	NaN	NaN	NaN	NaN
Metadinium.minomm.SAG1.g25671.t1	31.8844	31.0364	30.4264	29.52	30.7283	31.0624	29.2978	29.7568	28.8088	NaN	27.9135	NaN	26.0729	26.5695	NaN
Metadinium.minomm.SAG1.g25995.t1	25.5626	25.8823	26.0952	30.7717	25.3166	23.5471	26.4516	NaN	27.4684	NaN	NaN	NaN	NaN	NaN	NaN
Metadinium.minomm.SAG1.g26038.t1	NaN	NaN	26.1337	26.5189	26.6942	27.0053	27.2235	NaN	30.0034	NaN	NaN	NaN	NaN	NaN	NaN
Metadinium.minomm.SAG1.g26356.t1	27.0433	27.9826	26.5761	26.2641	26.9453	27.8611	28.2296	NaN	NaN	NaN	NaN	NaN	NaN	NaN	NaN
Metadinium.minomm.SAG1.g28109.t1	NaN	28.8608	28.6237	28.5927	28.6116	27.9318	28.0953	26.0183	28.5634	NaN	NaN	NaN	NaN	NaN	NaN
Metadinium.minomm.SAG1.g30387.t1	30.8699	30.8221	29.5561	29.1918	29.3801	27.8281	23.7503	NaN	32.48	NaN	NaN	NaN	NaN	NaN	NaN
Metadinium.minomm.SAG1.g30828.t1	31.2778	29.5839	29.2573	29.8611	29.8134	29.5249	31.0915	NaN	33.3573	NaN	NaN	NaN	NaN	NaN	NaN
Metadinium.minomm.SAG1.g31628.t1	27.5956	27.6646	26.7576	26.4782	28.0196	26.6603	27.4526	NaN	27.0829	NaN	NaN	NaN	NaN	NaN	NaN
Metadinium.minomm.SAG1.g3329.t1	28.2782	27.5913	27.4356	27.5469	27.9163	27.7679	28.2347	NaN	25.1954	NaN	NaN	NaN	NaN	NaN	NaN
Metadinium.minomm.SAG1.g33395.t1	32.0448	31.2958	31.4149	30.3931	31.3704	30.9968	31.5048	25.0614	31.3171	NaN	NaN	NaN	NaN	NaN	NaN
Metadinium.minomm.SAG1.g33532.t1	28.0918	27.8583	28.7276	28.5707	28.7367	28.1751	27.0981	26.6239	29.0709	NaN	NaN	NaN	NaN	NaN	NaN
Metadinium.minomm.SAG1.g34258.t1	28.6809	28.969	26.9098	28.5403	27.631	27.3301	27.0658	NaN	26.4463	NaN	NaN	NaN	NaN	NaN	NaN
Metadinium.minomm.SAG1.g3531.t1	27.499	27.7548	27.0271	26.0099	28.233	26.777	28.1323	NaN	30.1991	NaN	NaN	NaN	NaN	NaN	NaN
Metadinium.minomm.SAG1.g3649.t1	28.2916	27.7777	27.6324	28.0165	28.1872	27.1706	28.5007	23.0406	28.2201	NaN	NaN	NaN	NaN	NaN	NaN
Metadinium.minomm.SAG1.g36528.t1	25.2553	25.5168	NaN	24.1105	24.5917	NaN	24.0787	NaN	27.0604	NaN	NaN	NaN	NaN	NaN	NaN
Metadinium.minomm.SAG1.g3712.t1	27.289	26.3357	28.0929	27.9524	27.227	26.2388	NaN	24.0402	27.6162	NaN	23.6521	NaN	NaN	NaN	NaN
Metadinium.minomm.SAG1.g37451.t1	26.9514	NaN	NaN	26.401	NaN	25.8539	25.0113	NaN	NaN	NaN	NaN	NaN	NaN	NaN	NaN
Metadinium.minomm.SAG1.g37820.t1	29.798	29.8796	28.2294	26.7674	27.6709	27.1572	28.5256	NaN	28.7938	NaN	NaN	NaN	NaN	NaN	NaN
Metadinium.minomm.SAG1.g38396.t1	24.7303	24.7207	26.2688	23.2008	25.746	26.1621	25.269	25.6853	28.4334	NaN	NaN	NaN	NaN	NaN	NaN
Metadinium.minomm.SAG1.g38737.t1	28.2554	28.2753	27.8028	NaN	28.0753	27.7692	NaN	NaN	NaN	NaN	27.4646	NaN	NaN	NaN	NaN
Metadinium.minomm.SAG1.g42682.t1	NaN	26.2039	NaN	26.4123	27.228	25.7473	26.5769	NaN	30.4528	NaN	NaN	NaN	NaN	NaN	NaN
Metadinium.minomm.SAG1.g43515.t1	28.1598	NaN	28.2822	27.9801	28.319	NaN	28.3966	NaN	26.7487	NaN	NaN	NaN	NaN	NaN	NaN
Metadinium.minomm.SAG1.g43849.t1	29.9602	29.9532	26.9875	28.9172	28.6702	26.7523	27.6564	NaN	30.9341	NaN	NaN	NaN	NaN	NaN	NaN
Metadinium.minomm.SAG1.g44066.t1	29.8654	30.2749	27.7825	28.307	28.7764	28.5709	29.0083	NaN	31.4837	NaN	NaN	NaN	NaN	NaN	NaN
Metadinium.minomm.SAG1.g4597.t1	24.6953	24.7342	25.1667	24.8355	NaN	NaN	24.8829	NaN	NaN	NaN	NaN	NaN	NaN	NaN	NaN
Metadinium.minomm.SAG1.g5970.t1	29.4375	29.5273	29.1632	29.7053	29.0803	27.7756	29.4329	NaN	28.6738	NaN	NaN	NaN	NaN	NaN	NaN
Metadinium.minomm.SAG1.g6069.t1	31.074	30.5356	29.9308	29.0126	30.5669	29.172	29.696	25.3511	31.1617	NaN	23.6745	NaN	23.652	NaN	NaN
Metadinium.minomm.SAG1.g6827.t1	21.729	26.7013	NaN	NaN	22.5894	26.0429	26.8079	23.6149	29.623	NaN	22.3229	NaN	NaN	NaN	NaN
Metadinium.minomm.SAG1.g7741.t1	25.5825	NaN	NaN	26.2889	27.4922	22.6432	26.121	NaN	27.3774	NaN	NaN	NaN	NaN	NaN	NaN
Metadinium.minomm.SAG1.g8475.t1	31.9204	32.2792	32.4225	32.614	32.3694	32.3041	32.3537	29.9538	32.7249	28.0317	28.2671	25.9584	28.1863	26.4717	26.1593
Metadinium.minomm.SAG1.g957.t1	27.2543	NaN	25.7341	26.8841	26.9044	NaN	24.0374	NaN	26.6382	NaN	NaN	NaN	NaN	NaN	NaN
Metadinium.minomm.SAG1.g9964.t1	25.4678	25.4856	NaN	NaN	25.8663	NaN	26.2088	NaN	25.5239	NaN	NaN	NaN	NaN	NaN	NaN
Ophryoscolex.caudatus.SAGT3.g10508.t1	29.1565	29.2179	28.8412	29.3891	29.0401	28.8219	29.0368	26.2008	29.7232	NaN	NaN	NaN	NaN	NaN	NaN
Ophryoscolex.caudatus.SAGT3.g10593.t1	25.5662	25.4707	NaN	NaN	NaN	25.2396	25.1412	NaN	27.0731	NaN	NaN	NaN	NaN	NaN	NaN
Ophryoscolex.caudatus.SAGT3.g10964.t1	28.604	29.144	28.7888	28.6285	28.7849	28.5851	28.3836	NaN	27.4694	NaN	NaN	NaN	NaN	NaN	NaN
Ophryoscolex.caudatus.SAGT3.g12188.t1	29.287	29.1559	28.7018	29.991	29.363	29.0606	29.4295	NaN	29.3147	NaN	NaN	NaN	NaN	NaN	NaN
Ophryoscolex.caudatus.SAGT3.g13102.t1	29.0168	29.0992	29.2937	26.9405	29.1048	28.8017	27.7983	NaN	29.6764	NaN	NaN	NaN	NaN	NaN	NaN
Ophryoscolex.caudatus.SAGT3.g13140.t1	25.749	25.9504	NaN	NaN	NaN	25.4649	25.332	NaN	25.9479	NaN	NaN	NaN	NaN	NaN	NaN
Ophryoscolex.caudatus.SAGT3.g13391.t1	23.916	24.4445	26.2268	26.588	25.6305	26.2168	NaN	NaN	25.8087	NaN	NaN	NaN	NaN	NaN	NaN
Ophryoscolex.caudatus.SAGT3.g14199.t1	26.8582	26.4903	26.3203	27.2066	27.39	NaN	26.8716	NaN	27.641	NaN	NaN	NaN	NaN	NaN	NaN
Ophryoscolex.caudatus.SAGT3.g14338.t1	27.9379	24.9181	27.7173	27.0929	27.8202	25.7847	NaN	NaN	29.1136	NaN	NaN	NaN	NaN	NaN	NaN
Ophryoscolex.caudatus.SAGT3.g14367.t1	24.464	23.4899	26.1538	22.5542	26.4167	NaN	26.9236	NaN	27.6638	NaN	NaN	NaN	NaN	NaN	NaN
Ophryoscolex.caudatus.SAGT3.g15421.t1	29.3307	29.8727	29.1937	29.9923	30.4174	29.8056	29.5698	25.4623	30.0453	NaN	NaN	NaN	NaN	NaN	24.9574
Ophryoscolex.caudatus.SAGT3.g16188.t1	28.4573	29.1831	29.0359	28.6464	29.5155	28.8319	28.8865	NaN	29.6365	NaN	NaN	NaN	NaN	NaN	NaN
Ophryoscolex.caudatus.SAGT3.g17070.t1	30.1821	29.5765	29.0156	29.01	28.9681	28.5966	28.1026	25.5352	26.9981	NaN	NaN	NaN	NaN	NaN	NaN
Ophryoscolex.caudatus.SAGT3.g17107.t1	28.0445	28.29	28.3395	26.5919	28.6713	28.8288	28.2161	25.3738	29.1013	NaN	NaN	NaN	NaN	NaN	NaN
Ophryoscolex.caudatus.SAGT3.g17593.t1	25.6622	25.4032	NaN	NaN	25.9588	NaN	25.9812	NaN	NaN	NaN	NaN	NaN	NaN	NaN	NaN
Ophryoscolex.caudatus.SAGT3.g18265.t1	27.802	27.7752	28.4056	27.1549	28.9404	28.8352	28.0181	23.3297	28.1514	NaN	22.9861	NaN	23.9598	NaN	NaN
Ophryoscolex.caudatus.SAGT3.g21651.t1	26.0578	26.1264	25.556	25.0853	25.3132	25.1284	NaN	NaN	NaN	NaN	NaN	NaN	NaN	NaN	NaN
Ophryoscolex.caudatus.SAGT3.g22299.t1	NaN	26.172	NaN	26.7449	25.7983	25.148	25.1715	NaN	26.9713	NaN	NaN	NaN	NaN	NaN	NaN
Ophryoscolex.caudatus.SAGT3.g22491.t1	29.1623	29.4637	30.442	30.4751	30.3691	29.9583	30.0612	25.3021	30.6921	NaN	NaN	NaN	NaN	NaN	NaN
Ophryoscolex.caudatus.SAGT3.g22578.t1	29.1382	29.472	29.1694	28.0888	29.1617	28.9389	28.9925	NaN	28.3449	NaN	NaN	NaN	NaN	NaN	NaN
Ophryoscolex.caudatus.SAGT3.g22722.t1	26.872	26.7787	26.177	NaN	26.6566	26.0149	26.106	NaN	25.0845	NaN	NaN	NaN	NaN	NaN	NaN
Ophryoscolex.caudatus.SAGT3.g2348.t1	28.7881	28.9552	28.5988	28.4691	28.5872	28.0817	28.2119	26.6118	30.1672	NaN	25.7165	NaN	25.9863	NaN	NaN
Ophryoscolex.caudatus.SAGT3.g24192.t1	26.6547	26.0388	25.4797	24.7967	24.7083	26.1833	25.1949	NaN	NaN	NaN	NaN	NaN	NaN	NaN	NaN
Ophryoscolex.caudatus.SAGT3.g25963.t1	30.597	30.3086	NaN	27.2956	29.774	NaN	29.6052	NaN	32.3781	NaN	24.8694	NaN	NaN	NaN	NaN
Ophryoscolex.caudatus.SAGT3.g26255.t1	25.9447	26.9554	27.0899	25.1585	27.2301	25.0823	25.1085	NaN	25.4161	NaN	NaN	NaN	NaN	NaN	NaN
Ophryoscolex.caudatus.SAGT3.g26299.t1	25.1389	25.5126	25.1632	NaN	NaN	24.0479	24.744	NaN	NaN	NaN	NaN	NaN	NaN	NaN	NaN
Ophryoscolex.caudatus.SAGT3.g26432.t1	31.0798	29.1759	30.0508	30.0443	30.3659	29.3662	30.1958	25.1624	30.3213	NaN	NaN	NaN	NaN	NaN	NaN
Ophryoscolex.caudatus.SAGT3.g27356.t1	31.0238	30.5961	30.3835	29.6301	30.7516	30.0018	30.6122	26.9231	31.9029	22.7924	25.1892	23.3059	24.362	NaN	NaN
Ophryoscolex.caudatus.SAGT3.g27411.t1	27.9903	29.3216	30.1695	30.4981	30.1174	30.21	29.9323	25.7701	30.1112	NaN	NaN	NaN	NaN	NaN	NaN
Ophryoscolex.caudatus.SAGT3.g2744.t1	27.5636	26.2478	26.5659	24.8111	24.8284	24.4831	22.9929	NaN	25.7097	NaN	NaN	NaN	NaN	NaN	NaN
Ophryoscolex.caudatus.SAGT3.g282.t1	NaN	27.423	NaN	28.2342	NaN	28.7607	29.6667	NaN	28.5363	NaN	NaN	NaN	NaN	NaN	NaN
Ophryoscolex.caudatus.SAGT3.g28544.t1	22.8103	NaN	NaN	24.9083	24.7058	22.9391	25.4768	NaN	NaN	NaN	NaN	NaN	NaN	NaN	NaN
Ophryoscolex.caudatus.SAGT3.g28572.t1	28.115	27.9138	27.8634	27.4623	28.662	27.6889	27.3598	25.8032	26.3276	NaN	22.0051	NaN	NaN	NaN	NaN
Ophryoscolex.caudatus.SAGT3.g29464.t1	24.8126	24.9364	25.0717	22.7441	25.7016	24.7836	24.6005	NaN	23.8165	NaN	NaN	NaN	NaN	NaN	NaN
Ophryoscolex.caudatus.SAGT3.g32054.t1	29.1621	29.0146	28.7866	28.7554	28.5199	27.4833	28.4504	24.43	28.8687	NaN	NaN	NaN	NaN	NaN	NaN
Ophryoscolex.caudatus.SAGT3.g32087.t1	25.5267	25.6327	NaN	27.212	27.0472	25.4007	26.1	NaN	26.8097	NaN	NaN	NaN	NaN	NaN	NaN
Ophryoscolex.caudatus.SAGT3.g34846.t1	26.8537	26.5555	26.4642	NaN	26.4814	26.7718	NaN	NaN	NaN	NaN	NaN	NaN	NaN	NaN	NaN
Ophryoscolex.caudatus.SAGT3.g35815.t1	26.2749	27.1342	29.1558	28.16	27.3923	29.8768	29.4542	NaN	31.2836	NaN	NaN	NaN	NaN	NaN	NaN
Ophryoscolex.caudatus.SAGT3.g35825.t1	25.422	25.9958	26.2896	26.0319	26.7093	NaN	25.928	NaN	26.6242	NaN	NaN	NaN	NaN	NaN	NaN
Ophryoscolex.caudatus.SAGT3.g35831.t1	30.3547	29.0668	29.233	29.8902	30.2293	29.0399	29.3736	NaN	29.2682	NaN	NaN	NaN	NaN	NaN	NaN
Ophryoscolex.caudatus.SAGT3.g36190.t1	25.5794	22.3805	27.0346	27.5104	26.7424	26.6157	26.9152	NaN	25.1183	NaN	NaN	NaN	NaN	NaN	NaN
Ophryoscolex.caudatus.SAGT3.g36324.t1	NaN	NaN	NaN	NaN	NaN	NaN	NaN	23.3726	NaN	24.0948	23.7522	24.8385	24.8469	25.9911	26.2491
Ophryoscolex.caudatus.SAGT3.g36910.t1	28.8722	28.8782	26.2188	NaN	27.276	28.5151	27.6239	NaN	28.1961	NaN	NaN	NaN	NaN	NaN	NaN
Ophryoscolex.caudatus.SAGT3.g38556.t1	28.2666	28.4942	27.6518	28.5212	28.2647	27.8609	27.4974	26.6023	27.381	NaN	NaN	NaN	NaN	NaN	NaN
Ophryoscolex.caudatus.SAGT3.g39535.t1	27.2959	27.39	25.4275	27.3403	26.5447	26.8534	NaN	NaN	NaN	NaN	NaN	NaN	NaN	NaN	NaN
Ophryoscolex.caudatus.SAGT3.g39922.t1	27.9501	29.2857	28.7037	29.0505	28.9858	29.5725	29.0706	23.6238	29.284	NaN	NaN	NaN	NaN	NaN	NaN
Ophryoscolex.caudatus.SAGT3.g40563.t1	25.4485	25.9348	25.3384	NaN	25.5584	27.0042	NaN	25.6985	28.1877	NaN	NaN	NaN	NaN	NaN	NaN
Ophryoscolex.caudatus.SAGT3.g40764.t1	23.5648	26.1273	NaN	23.8323	NaN	24.2119	23.7131	NaN	25.4673	NaN	NaN	NaN	NaN	NaN	NaN
Ophryoscolex.caudatus.SAGT3.g41019.t1	27.2321	27.8496	26.9287	NaN	24.88	26.2346	25.8297	NaN	26.6302	NaN	NaN	NaN	NaN	NaN	NaN
Ophryoscolex.caudatus.SAGT3.g41781.t1	32.8669	33.4749	33.3	33.6149	33.2639	33.2529	33.509	31.0539	33.8909	30.1266	30.519	29.9786	30.084	28.9265	29.7897
Ophryoscolex.caudatus.SAGT3.g42944.t1	NaN	25.3419	NaN	25.449	25.5678	NaN	26.068	NaN	28.0241	NaN	NaN	NaN	NaN	NaN	NaN
Ophryoscolex.caudatus.SAGT3.g43616.t1	28.6922	28.9626	28.8634	29.8184	29.1751	28.9742	29.2218	NaN	28.1165	NaN	NaN	NaN	NaN	NaN	NaN
Ophryoscolex.caudatus.SAGT3.g44990.t1	27.9419	27.6593	26.2751	28.2846	28.6423	27.7108	26.9808	NaN	NaN	NaN	NaN	NaN	NaN	NaN	NaN
Ophryoscolex.caudatus.SAGT3.g48851.t1	27.0473	24.2477	24.7948	NaN	25.4423	24.403	24.2148	NaN	NaN	NaN	NaN	NaN	NaN	NaN	NaN
Ophryoscolex.caudatus.SAGT3.g4939.t1	30.7872	29.9692	30.6513	30.3558	30.3423	30.514	28.8066	26.802	30.117	NaN	NaN	NaN	NaN	NaN	NaN
Ophryoscolex.caudatus.SAGT3.g49916.t1	26.1815	26.1358	26.0811	26.8802	26.1883	NaN	NaN	NaN	NaN	NaN	NaN	NaN	NaN	NaN	NaN
Ophryoscolex.caudatus.SAGT3.g50044.t1	27.144	27.24	26.5332	26.6607	26.8897	25.9427	27.0664	NaN	25.0567	NaN	22.3267	NaN	NaN	NaN	NaN
Ophryoscolex.caudatus.SAGT3.g51313.t1	NaN	NaN	26.9144	26.1744	27.066	27.016	26.4231	NaN	NaN	NaN	NaN	NaN	NaN	NaN	NaN
Ophryoscolex.caudatus.SAGT3.g5519.t1	NaN	NaN	NaN	NaN	NaN	NaN	NaN	NaN	NaN	27.0113	NaN	26.9148	27.011	NaN	27.4676
Ophryoscolex.caudatus.SAGT3.g56186.t1	22.9606	NaN	24.1917	20.3011	22.6718	23.635	27.7017	NaN	NaN	NaN	NaN	NaN	NaN	NaN	NaN
Ophryoscolex.caudatus.SAGT3.g57082.t1	27.8912	28.0581	NaN	26.797	28.4527	26.0685	28.2698	NaN	NaN	NaN	NaN	NaN	NaN	NaN	NaN
Ophryoscolex.caudatus.SAGT3.g58457.t1	25.9118	26.0812	26.0943	NaN	24.1504	NaN	25.3231	NaN	NaN	NaN	NaN	NaN	NaN	NaN	NaN
Ophryoscolex.caudatus.SAGT3.g60189.t1	26.2822	NaN	25.928	25.0167	25.5645	25.1924	26.0903	NaN	23.6818	NaN	NaN	NaN	NaN	NaN	NaN
Ophryoscolex.caudatus.SAGT3.g64649.t1	26.7268	26.6548	27.6236	26.3615	27.5353	26.5696	27.4634	NaN	25.8639	NaN	NaN	NaN	NaN	NaN	NaN
Ophryoscolex.caudatus.SAGT3.g64663.t1	27.031	26.7928	26.0535	26.5836	NaN	NaN	22.9448	NaN	NaN	NaN	NaN	NaN	NaN	NaN	NaN
Ophryoscolex.caudatus.SAGT3.g64755.t1	24.858	25.4085	24.7874	NaN	24.7254	25.4375	23.5391	NaN	24.3488	NaN	NaN	NaN	NaN	NaN	NaN
Ophryoscolex.caudatus.SAGT3.g65253.t1	23.7718	23.9892	NaN	22.7348	23.1145	NaN	NaN	NaN	NaN	NaN	NaN	NaN	NaN	NaN	NaN
Ophryoscolex.caudatus.SAGT3.g66280.t1	29.2641	28.2951	29.2883	28.9586	28.892	23.8807	28.9268	NaN	29.2219	NaN	NaN	NaN	NaN	NaN	NaN
Ophryoscolex.caudatus.SAGT3.g68554.t1	28.7626	28.3557	27.2342	28.4529	27.8795	27.0221	27.6224	23.8133	28.2987	NaN	NaN	NaN	NaN	NaN	NaN
Ophryoscolex.caudatus.SAGT3.g69392.t1	25.8796	26.1329	26.8734	26.2814	NaN	25.2528	25.3223	NaN	NaN	NaN	NaN	NaN	NaN	NaN	NaN
Ophryoscolex.caudatus.SAGT3.g6963.t1	25.2779	28.478	28.4403	29.404	29.1222	26.9288	28.8276	NaN	30.1876	NaN	NaN	NaN	NaN	NaN	NaN
Ophryoscolex.caudatus.SAGT3.g72.t1	26.9701	24.6521	25.9347	24.8046	NaN	NaN	NaN	NaN	24.4275	NaN	NaN	NaN	NaN	NaN	NaN
Ophryoscolex.caudatus.SAGT3.g72127.t1	20.8645	21.2394	NaN	NaN	22.9277	22.6063	23.2161	23.603	27.1772	NaN	NaN	NaN	NaN	NaN	NaN
Ophryoscolex.caudatus.SAGT3.g7470.t1	28.0511	28.6434	27.9737	29.3025	28.7541	27.5563	28.8563	23.0512	27.3481	21.7059	23.2707	NaN	NaN	NaN	NaN
Ophryoscolex.caudatus.SAGT3.g90.t1	28.736	26.2789	27.5143	24.8744	27.7732	27.2732	25.9624	NaN	26.2842	NaN	NaN	NaN	NaN	NaN	NaN
Ophryoscolex.caudatus.SAGT3.g9408.t1	28.5741	27.1686	NaN	26.7134	28.4257	27.873	27.197	NaN	20.9313	NaN	NaN	NaN	NaN	NaN	NaN
Ophryoscolex.caudatus.SAGT3.g98.t1	26.6146	26.3102	26.3293	26.6862	26.6544	24.3297	26.2696	NaN	24.5998	NaN	NaN	NaN	NaN	NaN	NaN
Ostracodinium.dentatum.SAG1.g10518.t1	27.5743	28.4509	28.3192	28.5847	28.7428	27.1683	28.8096	NaN	NaN	NaN	NaN	NaN	NaN	NaN	NaN
Ostracodinium.dentatum.SAG1.g10749.t1	28.9884	29.096	29.5088	30.0217	29.0817	28.8368	28.8458	NaN	29.4198	NaN	NaN	NaN	NaN	NaN	NaN
Ostracodinium.dentatum.SAG1.g1116.t1	26.1927	28.1564	27.5245	NaN	27.6986	26.2689	NaN	NaN	27.8229	NaN	NaN	NaN	NaN	NaN	NaN
Ostracodinium.dentatum.SAG1.g11412.t1	27.6179	27.699	26.5466	27.8912	27.9997	26.9974	27.8206	NaN	27.3164	NaN	NaN	NaN	NaN	NaN	NaN
Ostracodinium.dentatum.SAG1.g1162.t1	NaN	24.8916	26.5988	27.936	27.5537	30.1508	30.4365	NaN	NaN	NaN	NaN	NaN	27.1141	NaN	NaN
Ostracodinium.dentatum.SAG1.g12125.t1	NaN	NaN	23.1051	21.6977	23.3136	25.3591	25.2285	NaN	NaN	NaN	NaN	NaN	NaN	NaN	NaN
Ostracodinium.dentatum.SAG1.g12322.t1	27.6804	28.7568	27.2442	27.8233	27.302	26.5499	27.1757	NaN	27.0633	NaN	NaN	NaN	NaN	NaN	NaN
Ostracodinium.dentatum.SAG1.g12472.t1	24.4887	NaN	24.1892	25.126	NaN	NaN	25.3109	NaN	NaN	NaN	NaN	NaN	NaN	NaN	NaN
Ostracodinium.dentatum.SAG1.g1362.t1	NaN	NaN	25.3876	25.8745	24.3796	NaN	25.3645	NaN	24.7976	NaN	NaN	NaN	NaN	NaN	NaN
Ostracodinium.dentatum.SAG1.g140.t1	NaN	25.9424	25.7505	NaN	24.8706	NaN	24.0905	NaN	NaN	NaN	NaN	NaN	NaN	NaN	NaN
Ostracodinium.dentatum.SAG1.g14493.t1	NaN	NaN	28.2352	27.8944	NaN	27.9733	27.6999	NaN	NaN	NaN	NaN	NaN	NaN	NaN	NaN
Ostracodinium.dentatum.SAG1.g15815.t1	24.0513	NaN	25.0657	25.4211	24.9387	24.083	24.7838	NaN	27.0831	NaN	NaN	NaN	NaN	NaN	NaN
Ostracodinium.dentatum.SAG1.g16151.t1	30.0533	30.0217	30.6341	29.3733	30.3019	29.7821	30.2086	26.8481	30.9097	NaN	26.4786	NaN	25.6402	NaN	25.9095
Ostracodinium.dentatum.SAG1.g16761.t1	22.8176	25.2435	25.9859	23.8967	24.2993	25.6649	26.0451	NaN	27.0744	NaN	NaN	NaN	NaN	NaN	NaN
Ostracodinium.dentatum.SAG1.g16816.t1	26.916	26.5637	NaN	25.8195	26.929	NaN	28.176	NaN	25.4384	NaN	NaN	NaN	NaN	NaN	NaN
Ostracodinium.dentatum.SAG1.g16846.t1	29.8062	29.2879	29.3154	27.8872	28.9891	28.8658	28.0412	NaN	30.0764	NaN	NaN	NaN	NaN	NaN	NaN
Ostracodinium.dentatum.SAG1.g16931.t1	25.9898	26.3637	26.3474	26.2022	NaN	25.102	26.7218	NaN	28.6471	NaN	NaN	NaN	NaN	NaN	NaN
Ostracodinium.dentatum.SAG1.g17191.t1	26.8156	27.6429	27.6299	27.484	NaN	25.1214	25.7945	NaN	27.2031	NaN	NaN	NaN	NaN	NaN	NaN
Ostracodinium.dentatum.SAG1.g18001.t1	27.1331	25.1628	26.2227	NaN	25.6093	26.9989	23.9791	NaN	27.4492	NaN	NaN	NaN	NaN	NaN	NaN
Ostracodinium.dentatum.SAG1.g18893.t1	25.4521	24.9908	25.6979	23.7682	25.5336	25.3295	NaN	NaN	26.2626	NaN	NaN	NaN	NaN	NaN	NaN
Ostracodinium.dentatum.SAG1.g19153.t1	28.8861	29.0718	28.8687	29.0747	28.1135	27.9116	28.7546	NaN	27.937	NaN	NaN	NaN	NaN	NaN	NaN
Ostracodinium.dentatum.SAG1.g19703.t1	26.5736	27.4787	27.1534	26.0422	27.3816	26.3295	27.535	NaN	26.0435	NaN	NaN	NaN	NaN	NaN	NaN
Ostracodinium.dentatum.SAG1.g19767.t1	26.4423	28.9567	NaN	NaN	25.2988	NaN	28.6884	NaN	30.6764	NaN	NaN	NaN	NaN	NaN	NaN
Ostracodinium.dentatum.SAG1.g19966.t1	23.8916	NaN	26.8382	26.9742	26.5386	23.9312	26.7915	NaN	27.0365	NaN	NaN	NaN	NaN	NaN	NaN
Ostracodinium.dentatum.SAG1.g20873.t1	30.301	30.5684	30.1299	29.2052	30.1989	29.3665	30.3997	27.0606	30.3847	NaN	NaN	NaN	NaN	NaN	NaN
Ostracodinium.dentatum.SAG1.g2151.t1	27.2062	27.7492	27.1805	NaN	NaN	NaN	25.9975	NaN	26.4414	NaN	NaN	NaN	NaN	NaN	NaN
Ostracodinium.dentatum.SAG1.g22854.t1	26.3237	26.5	24.0188	22.6678	26.0139	26.1919	26.375	NaN	27.7637	NaN	NaN	NaN	NaN	NaN	NaN
Ostracodinium.dentatum.SAG1.g23682.t1	19.6875	NaN	19.2316	19.9901	18.8191	18.0674	22.7481	NaN	20.0736	NaN	NaN	NaN	NaN	NaN	NaN
Ostracodinium.dentatum.SAG1.g2380.t1	27.8712	28.4675	27.6935	NaN	22.7431	23.9206	NaN	NaN	28.0261	NaN	NaN	NaN	NaN	NaN	NaN
Ostracodinium.dentatum.SAG1.g24275.t1	28.358	NaN	NaN	27.6036	27.4462	26.1832	27.3511	NaN	26.3204	NaN	NaN	NaN	NaN	NaN	NaN
Ostracodinium.dentatum.SAG1.g2532.t1	25.7301	26.1796	26.2	NaN	24.8215	25.3489	25.8336	NaN	NaN	NaN	NaN	NaN	NaN	NaN	NaN
Ostracodinium.dentatum.SAG1.g25748.t1	29.2701	29.1413	28.7584	29.8631	28.0949	28.7043	29.2778	NaN	NaN	NaN	NaN	NaN	NaN	NaN	NaN
Ostracodinium.dentatum.SAG1.g2612.t1	25.871	26.5914	26.398	NaN	NaN	26.0685	NaN	NaN	26.7971	NaN	NaN	NaN	NaN	NaN	NaN
Ostracodinium.dentatum.SAG1.g26150.t1	25.6531	25.6997	24.9035	27.3678	26.2805	24.8668	26.028	NaN	26.0289	NaN	NaN	NaN	NaN	NaN	NaN
Ostracodinium.dentatum.SAG1.g269.t1	26.5975	26.5996	26.1293	NaN	NaN	NaN	26.2871	NaN	26.1789	NaN	NaN	NaN	NaN	NaN	NaN
Ostracodinium.dentatum.SAG1.g2828.t1	NaN	NaN	26.391	24.4793	26.475	26.5444	NaN	NaN	25.6609	NaN	NaN	NaN	NaN	NaN	NaN
Ostracodinium.dentatum.SAG1.g2906.t1	28.2654	28.4333	28.0202	26.6633	28.7203	28.4367	28.6828	NaN	28.8028	NaN	NaN	NaN	NaN	NaN	NaN
Ostracodinium.dentatum.SAG1.g2912.t1	22.2662	26.7721	26.3822	27.7431	27.0791	NaN	22.9559	NaN	27.9765	NaN	NaN	NaN	NaN	NaN	NaN
Ostracodinium.dentatum.SAG1.g29595.t1	26.2778	26.1572	26.0003	NaN	24.2499	NaN	24.2988	NaN	NaN	NaN	NaN	NaN	NaN	NaN	NaN
Ostracodinium.dentatum.SAG1.g2978.t1	26.1531	28.0061	25.4931	24.757	NaN	NaN	26.0457	NaN	27.5961	NaN	NaN	NaN	NaN	NaN	NaN
Ostracodinium.dentatum.SAG1.g30759.t1	NaN	25.3722	NaN	26.9556	26.9967	26.3867	NaN	NaN	27.9707	NaN	NaN	NaN	NaN	NaN	NaN
Ostracodinium.dentatum.SAG1.g32284.t1	25.9164	25.7301	NaN	NaN	25.4068	NaN	26.6039	NaN	NaN	NaN	NaN	NaN	NaN	NaN	NaN
Ostracodinium.dentatum.SAG1.g33046.t1	26.8036	23.6511	24.6411	25.0549	26.7027	25.3186	26.3978	NaN	27.4966	NaN	NaN	NaN	NaN	NaN	NaN
Ostracodinium.dentatum.SAG1.g33384.t1	25.157	25.9031	NaN	NaN	26.0798	NaN	26.8192	NaN	NaN	NaN	NaN	NaN	NaN	NaN	NaN
Ostracodinium.dentatum.SAG1.g3343.t1	28.0284	28.6926	28.4219	28.8695	28.5303	27.6461	28.6258	NaN	28.6757	NaN	NaN	NaN	NaN	NaN	NaN
Ostracodinium.dentatum.SAG1.g35350.t1	30.096	30.5814	30.8854	30.9611	29.9631	29.7366	30.3487	NaN	31.2532	23.6794	NaN	NaN	NaN	NaN	NaN
Ostracodinium.dentatum.SAG1.g38160.t1	26.1587	27.223	27.048	27.1911	28.5813	27.8615	26.015	NaN	26.1587	NaN	NaN	NaN	NaN	NaN	NaN
Ostracodinium.dentatum.SAG1.g39416.t1	28.6144	28.8427	29.0562	28.9165	28.0009	26.424	28.6514	NaN	NaN	NaN	NaN	NaN	NaN	NaN	NaN
Ostracodinium.dentatum.SAG1.g4117.t1	29.3537	29.2067	29.8311	30.1819	29.2843	28.854	28.8395	NaN	28.6898	NaN	NaN	NaN	NaN	NaN	NaN
Ostracodinium.dentatum.SAG1.g5476.t1	29.0108	28.4633	26.7311	27.3478	27.5584	NaN	29.1204	NaN	28.4138	NaN	NaN	NaN	NaN	NaN	NaN
Ostracodinium.dentatum.SAG1.g5732.t1	27.3591	27.3566	NaN	27.9053	26.869	NaN	26.9477	NaN	27.4558	NaN	NaN	NaN	NaN	NaN	NaN
Ostracodinium.dentatum.SAG1.g59.t1	22.6865	25.8305	25.3317	23.0288	26.3456	NaN	NaN	NaN	26.6682	NaN	NaN	NaN	NaN	NaN	NaN
Ostracodinium.dentatum.SAG1.g6026.t1	26.79	27.677	27.5454	28.7373	NaN	NaN	NaN	NaN	NaN	NaN	NaN	NaN	NaN	NaN	NaN
Ostracodinium.dentatum.SAG1.g6390.t1	29.2568	29.5027	29.7427	30.0063	28.7095	28.8006	29.245	NaN	30.5267	NaN	NaN	NaN	NaN	NaN	27.3916
Ostracodinium.dentatum.SAG1.g6864.t1	26.3435	27.0758	27.2276	26.0659	26.139	26.0248	26.7374	20.8759	27.2591	NaN	NaN	NaN	NaN	NaN	NaN
Ostracodinium.dentatum.SAG1.g7206.t1	26.4504	26.1569	25.9993	27.5954	27.0406	25.3443	25.1359	NaN	NaN	NaN	NaN	NaN	NaN	NaN	NaN
Ostracodinium.dentatum.SAG1.g7330.t1	21.8002	21.0087	21.7487	NaN	22.9938	20.213	24.2491	NaN	23.9179	NaN	NaN	NaN	NaN	NaN	NaN
Ostracodinium.dentatum.SAG1.g7450.t1	27.2606	25.1599	26.1418	24.3816	26.0326	24.2375	25.1759	NaN	22.9021	NaN	NaN	NaN	NaN	NaN	NaN
Ostracodinium.dentatum.SAG1.g746.t1	27.0018	25.6107	26.4862	28.741	26.2897	25.7404	NaN	NaN	27.596	NaN	NaN	NaN	NaN	NaN	NaN
Ostracodinium.dentatum.SAG1.g7525.t1	27.859	28.0021	27.5163	29.4187	27.1644	26.8662	27.2631	NaN	27.2386	NaN	NaN	NaN	NaN	NaN	NaN
Ostracodinium.dentatum.SAG1.g7670.t1	33.9024	33.7402	34.2325	33.1158	34.252	34.1155	33.5033	30.2815	34.4012	26.8573	28.7108	28.0356	28.3661	NaN	26.9097
Ostracodinium.dentatum.SAG1.g7725.t1	30.5928	30.5949	30.4012	30.4918	30.3404	29.9246	30.4897	NaN	28.4787	NaN	NaN	NaN	NaN	NaN	NaN
Ostracodinium.dentatum.SAG1.g7909.t1	29.2253	28.4324	28.9547	27.9317	28.8075	28.3143	28.6873	26.2447	29.8607	NaN	NaN	NaN	NaN	NaN	NaN
Ostracodinium.dentatum.SAG1.g8065.t1	28.1077	28.6758	28.7423	26.4767	28.7893	28.7368	NaN	NaN	23.4346	NaN	NaN	NaN	NaN	NaN	NaN
Ostracodinium.dentatum.SAG1.g8177.t1	27.9075	27.8183	27.7154	27.574	26.6196	26.234	26.9074	NaN	NaN	NaN	NaN	NaN	NaN	NaN	NaN
Ostracodinium.dentatum.SAG1.g8185.t1	25.9495	26.1336	25.9719	27.2018	26.4374	NaN	26.3643	NaN	26.8871	NaN	NaN	NaN	NaN	NaN	NaN
Ostracodinium.dentatum.SAG1.g823.t1	25.5939	24.548	26.0798	25.2001	NaN	NaN	NaN	NaN	27.1433	NaN	NaN	NaN	NaN	NaN	NaN
Ostracodinium.dentatum.SAG1.g8437.t1	26.1526	NaN	28.7277	28.3275	28.7404	27.2421	29.6706	23.4441	27.7385	NaN	NaN	NaN	NaN	NaN	NaN
Ostracodinium.dentatum.SAG1.g8733.t1	27.7589	NaN	NaN	27.6765	26.3129	NaN	25.859	NaN	NaN	NaN	NaN	NaN	NaN	NaN	NaN
Ostracodinium.dentatum.SAG1.g8924.t1	26.8835	27.1303	27.0494	NaN	28.2728	27.5718	27.7392	NaN	30.1036	NaN	NaN	NaN	NaN	NaN	NaN
Ostracodinium.dentatum.SAG1.g90.t1	30.353	30.5636	30.6055	30.8935	30.8401	30.821	30.3223	28.6509	31.1635	NaN	26.332	NaN	24.4215	NaN	25.1282
Ostracodinium.dentatum.SAG1.g9130.t1	29.5097	29.5256	29.3686	29.6852	30.1081	29.2213	30.0186	NaN	29.7002	NaN	NaN	NaN	NaN	NaN	NaN
Ostracodinium.dentatum.SAG1.g965.t1	29.6214	28.4784	28.897	28.6193	28.4317	28.4459	28.7206	NaN	29.256	NaN	NaN	NaN	NaN	NaN	NaN
Ostracodinium.dentatum.SAG1.g9736.t1	22.8198	26.168	26.9099	27.4669	25.1841	25.7848	27.2247	NaN	28.82	NaN	NaN	NaN	NaN	NaN	NaN
Ostracodinium.gracile.SAG1.g10116.t1	26.8661	NaN	26.6429	NaN	26.9444	26.3434	26.951	NaN	NaN	NaN	NaN	NaN	NaN	NaN	NaN
Ostracodinium.gracile.SAG1.g11712.t1	26.1066	26.0724	25.5963	NaN	NaN	NaN	24.7501	NaN	NaN	NaN	NaN	NaN	NaN	NaN	NaN
Ostracodinium.gracile.SAG1.g11742.t1	29.4322	30.0468	29.8019	29.8774	29.9055	29.5308	29.8255	20.8185	30.8278	NaN	NaN	NaN	NaN	NaN	NaN
Ostracodinium.gracile.SAG1.g13090.t1	27.4046	26.9907	26.1023	27.7172	26.9975	25.0258	27.3527	NaN	24.611	NaN	NaN	NaN	NaN	NaN	NaN
Ostracodinium.gracile.SAG1.g13995.t1	NaN	26.0647	26.2518	28.0677	26.6996	27.0106	27.71	25.6701	28.4379	NaN	NaN	NaN	NaN	NaN	NaN
Ostracodinium.gracile.SAG1.g15677.t1	25.5641	26.0163	26.0872	NaN	25.9611	25.3117	NaN	NaN	27.3373	NaN	NaN	NaN	NaN	NaN	NaN
Ostracodinium.gracile.SAG1.g18095.t1	26.2072	25.7821	25.8696	25.9756	26.0704	25.2725	26.6656	NaN	26.6662	NaN	NaN	NaN	NaN	NaN	NaN
Ostracodinium.gracile.SAG1.g18390.t1	27.3338	27.0625	NaN	27.3537	26.7537	NaN	NaN	NaN	25.5737	NaN	NaN	NaN	NaN	NaN	NaN
Ostracodinium.gracile.SAG1.g19070.t1	29.5266	26.6843	26.2249	27.0201	28.8792	28.1969	27.0173	27.9317	26.5435	NaN	NaN	NaN	NaN	NaN	NaN
Ostracodinium.gracile.SAG1.g19205.t1	26.4174	27.2837	26.2756	26.9358	26.8763	25.7345	26.8599	NaN	26.9313	NaN	NaN	NaN	NaN	NaN	NaN
Ostracodinium.gracile.SAG1.g22175.t1	NaN	25.6125	25.2141	NaN	26.3063	NaN	25.8484	NaN	25.2504	NaN	NaN	NaN	NaN	NaN	NaN
Ostracodinium.gracile.SAG1.g22568.t1	28.1446	28.6084	28.0654	29.069	29.5458	28.13	28.9529	NaN	28.9676	NaN	NaN	NaN	NaN	NaN	NaN
Ostracodinium.gracile.SAG1.g23235.t1	30.7269	30.197	30.8267	30.7329	31.1083	30.5898	30.8266	26.2078	28.7488	NaN	25.4696	NaN	NaN	NaN	NaN
Ostracodinium.gracile.SAG1.g23651.t1	26.9951	27.9468	28.3053	28.4474	27.7676	28.0925	27.7787	NaN	28.4907	NaN	NaN	NaN	NaN	NaN	NaN
Ostracodinium.gracile.SAG1.g2405.t1	29.344	29.6476	28.4876	28.7552	29.3162	27.7519	28.54	NaN	29.5984	24.3634	24.5407	NaN	NaN	NaN	NaN
Ostracodinium.gracile.SAG1.g24735.t1	26.392	NaN	25.1443	26.281	24.9003	NaN	NaN	NaN	25.2207	NaN	NaN	NaN	NaN	NaN	NaN
Ostracodinium.gracile.SAG1.g25290.t1	29.2407	29.7272	29.8373	30.446	28.8079	28.083	28.9215	23.4005	28.9106	NaN	NaN	NaN	NaN	NaN	NaN
Ostracodinium.gracile.SAG1.g26858.t1	21.9334	27.8119	27.188	27.8813	28.2921	27.793	28.2837	NaN	26.0726	NaN	NaN	NaN	NaN	NaN	NaN
Ostracodinium.gracile.SAG1.g27002.t1	25.3815	NaN	26.0136	26.8832	26.9672	NaN	NaN	NaN	25.7105	NaN	NaN	NaN	NaN	NaN	NaN
Ostracodinium.gracile.SAG1.g2779.t1	NaN	25.0987	24.2852	NaN	23.5964	23.6433	23.6423	NaN	NaN	NaN	NaN	NaN	NaN	NaN	NaN
Ostracodinium.gracile.SAG1.g28009.t1	31.4678	30.1854	30.8236	30.9408	30.0325	29.4544	30.6373	NaN	26.382	NaN	NaN	NaN	NaN	NaN	NaN
Ostracodinium.gracile.SAG1.g30861.t1	27.0647	27.1076	27.1032	27.3794	26.9906	27.4043	26.8842	NaN	26.3199	NaN	NaN	NaN	NaN	NaN	NaN
Ostracodinium.gracile.SAG1.g34607.t1	26.8762	26.2523	27.3449	NaN	27.4331	27.1201	26.1045	23.6128	27.4977	NaN	22.825	NaN	NaN	NaN	NaN
Ostracodinium.gracile.SAG1.g350.t1	27.1417	24.7337	24.6052	24.6819	23.7615	25.972	NaN	NaN	25.0937	NaN	NaN	NaN	NaN	NaN	NaN
Ostracodinium.gracile.SAG1.g37496.t1	NaN	NaN	27.7235	NaN	28.0451	28.5371	28.1424	NaN	NaN	NaN	NaN	NaN	NaN	NaN	NaN
Ostracodinium.gracile.SAG1.g40224.t1	25.7853	29.1327	29.4653	30.1985	29.1928	29.4914	28.4567	NaN	26.9417	NaN	NaN	NaN	NaN	NaN	NaN
[truncated: 3,072 more rows]
